# Supplementary material for: The early function of cortisol in liver during Aeromonas hydrophila infection: Dynamics of the transcriptome and accessible chromatin landscapes
Source: Front Immunol. 2022 Dec 1;13:989075. doi: 10.3389/fimmu.2022.989075 (PMC9751032; doi:10.3389/fimmu.2022.989075)
Supplement: Supplementary file 5 [file Table_2.xlsx]

## Sheet: Mtrp_vs_PBS
gene_ID	baseMean	log2FoldChange	padj	nr_annotation
2021-03-08	686.031	-1.03463	0.000121306	PREDICTED: E3 ubiquitin-protein ligase MARCH8 isoform X1 [Ictalurus punctatus]
aars	1038.2	1.09458	0.0145882	PREDICTED: alanine--tRNA ligase, cytoplasmic [Ictalurus punctatus]
abcb8	167.623	1.44108	0.00486763	PREDICTED: ATP-binding cassette sub-family B member 8, mitochondrial isoform X1 [Ictalurus punctatus]
abcf1	742.884	1.42232	0.00038798	PREDICTED: ATP-binding cassette sub-family F member 1 isoform X1 [Ictalurus punctatus]
abcf2	699.89	1.95498	0.00518483	PREDICTED: ATP-binding cassette sub-family F member 2 [Ictalurus punctatus]
abhd15	50.7865	-1.25361	0.0214222	PREDICTED: LOW QUALITY PROTEIN: protein ABHD15 [Ictalurus punctatus]
abhd17b	98.8544	1.67015	0.00396837	PREDICTED: protein ABHD17B [Ictalurus punctatus]
ablim3	75.756	-2.3316	0.00158763	PREDICTED: actin-binding LIM protein 3 isoform X1 [Ictalurus punctatus]
abracl	372.807	2.03593	0.00162424	PREDICTED: costars family protein ABRACL [Ictalurus punctatus]
abtb2	103.536	-1.57424	0.0283509	PREDICTED: ankyrin repeat and BTB/POZ domain-containing protein 2 [Ictalurus punctatus]
acbd5	1301.13	-1.1002	0.00417517	PREDICTED: acyl-CoA-binding domain-containing protein 5 isoform X1 [Ictalurus punctatus]
aco2	34.5913	-1.54016	0.0131934	PREDICTED: aconitate hydratase, mitochondrial [Ictalurus punctatus]
acp6	282.652	2.22224	6.0899e-09	PREDICTED: lysophosphatidic acid phosphatase type 6 [Ictalurus punctatus]
acvr2b	218.704	-1.59242	0.00038798	PREDICTED: activin receptor type-2B isoform X1 [Ictalurus punctatus]
adamts8	510.066	2.08046	0.0179321	PREDICTED: A disintegrin and metalloproteinase with thrombospondin motifs 8 [Ictalurus punctatus]
adamts9	84.7865	2.50705	0.029971	PREDICTED: A disintegrin and metalloproteinase with thrombospondin motifs 9 isoform X1 [Ictalurus punctatus]
adgra3	287.267	-1.62107	0.000144057	PREDICTED: adhesion G protein-coupled receptor A3 [Ictalurus punctatus]
adm2	745.81	2.22447	0.0309838	PREDICTED: ADM2 [Ictalurus punctatus]
ado	202.191	-2.21514	3.05954e-07	PREDICTED: 2-aminoethanethiol dioxygenase [Ictalurus punctatus]
adora2b	307.647	1.5805	0.000113637	PREDICTED: adenosine receptor A2b [Ictalurus punctatus]
adra1b	90.3716	-2.15285	0.00208752	PREDICTED: alpha-1B adrenergic receptor [Ictalurus punctatus]
aebp2	240.115	1.10312	8.34e-06	PREDICTED: zinc finger protein AEBP2 [Ictalurus punctatus]
agpat2	529.137	1.17177	0.00429175	PREDICTED: 1-acyl-sn-glycerol-3-phosphate acyltransferase beta [Ictalurus punctatus]
agt	20387.2	1.17784	0.0491447	PREDICTED: angiotensinogen [Ictalurus punctatus]
ahsa1	391.075	1.06864	0.0359628	activator of 90 kDa heat shock protein ATPase homolog 1 [Ictalurus punctatus]
aif1l	2243.06	-1.46679	0.00220756	PREDICTED: allograft inflammatory factor 1-like [Ictalurus punctatus]
akap12	807.233	1.63576	0.015528	PREDICTED: A-kinase anchor protein 12 isoform X1 [Ictalurus punctatus]
alg2	184.233	1.30211	0.000366504	PREDICTED: alpha-1,3/1,6-mannosyltransferase ALG2 isoform X1 [Ictalurus punctatus]
alms1	374.135	-1.74361	4.95251e-09	PREDICTED: Alstrom syndrome protein 1 isoform X1 [Ictalurus punctatus]
amd1	1020.28	1.33182	0.000347958	PREDICTED: S-adenosylmethionine decarboxylase proenzyme isoform X1 [Ictalurus punctatus]
ankle1	61.4034	-2.593	0.0021413	PREDICTED: ankyrin repeat and LEM domain-containing protein 1 [Ictalurus punctatus]
ankrd50	103.715	-2.88492	6.13009e-08	PREDICTED: ankyrin repeat domain-containing protein 50 [Ictalurus punctatus]
ankrd55	22.2327	1.88823	0.0236652	PREDICTED: ankyrin repeat domain-containing protein 55 [Ictalurus punctatus]
apc	547.784	-1.34494	8.0102e-09	PREDICTED: adenomatous polyposis coli protein isoform X1 [Ictalurus punctatus]
arf4	17.2735	3.19316	0.00949741	ADP-ribosylation factor 4 [Ictalurus punctatus]
arf5	665.379	1.59268	0.000540455	PREDICTED: ADP-ribosylation factor 5 [Ictalurus punctatus]
arhgap12	438.489	-1.37846	0.0100251	PREDICTED: rho GTPase-activating protein 12 isoform X1 [Ictalurus punctatus]
arhgap28	59.1391	1.46069	0.00403401	rho GTPase-activating protein 18-like isoform X1 [Pangasianodon hypophthalmus]
arhgef39	29.0311	-4.29086	0.0119572	PREDICTED: rho guanine nucleotide exchange factor 39 isoform X1 [Ictalurus punctatus]
arhgef6	436.419	-1.46504	1.69554e-06	PREDICTED: rho guanine nucleotide exchange factor 6 isoform X1 [Ictalurus punctatus]
armc2	303.162	1.97162	0.0122866	PREDICTED: armadillo repeat-containing protein 2 [Ictalurus punctatus]
armc5	302.786	-1.09447	3.04169e-08	PREDICTED: armadillo repeat-containing protein 5 [Ictalurus punctatus]
armc7	72.8529	-1.21828	0.00281072	PREDICTED: armadillo repeat-containing protein 7 isoform X1 [Ictalurus punctatus]
atad3a	786.978	1.60428	0.00212118	PREDICTED: ATPase family AAA domain-containing protein 3A [Ictalurus punctatus]
atad5	139.789	-1.39535	0.0159746	PREDICTED: ATPase family AAA domain-containing protein 5 isoform X1 [Ictalurus punctatus]
atf3	499.207	2.07467	0.00450746	PREDICTED: cyclic AMP-dependent transcription factor ATF-3 [Ictalurus punctatus]
atf7ip	919.217	-1.33944	0.000257725	PREDICTED: activating transcription factor 7-interacting protein 1 isoform X1 [Ictalurus punctatus]
atp13a1	296.436	1.55774	3.16998e-05	PREDICTED: manganese-transporting ATPase 13A1 [Ictalurus punctatus]
atp7a	1052.74	1.0031	0.00772654	PREDICTED: copper-transporting ATPase 1 [Ictalurus punctatus]
atp8b1	34.3294	2.10792	0.0467666	PREDICTED: phospholipid-transporting ATPase IC [Ictalurus punctatus]
atxn7	504.462	-1.50609	2.24551e-06	PREDICTED: ataxin-7 [Ictalurus punctatus]
b3galt4	236.595	-1.02306	0.0242388	PREDICTED: beta-1,3-galactosyltransferase 4 [Ictalurus punctatus]
b4gat1	56.5853	-1.32948	0.0183426	PREDICTED: beta-1,4-glucuronyltransferase 1 [Ictalurus punctatus]
bcas2	292.781	1.01989	0.00491043	pre-mRNA-splicing factor spf27 [Ictalurus furcatus]
bcl2l1	1287.07	1.41115	0.0059431	PREDICTED: bcl-2-like protein 1 [Ictalurus punctatus]
bcl2l13	334.694	-1.27593	0.00186216	PREDICTED: bcl-2-like protein 13 [Ictalurus punctatus]
bcor	735.028	2.05071	3.10167e-05	PREDICTED: BCL-6 corepressor isoform X1 [Ictalurus punctatus]
bcorl1	155.649	-1.28605	3.25695e-05	PREDICTED: BCL-6 corepressor-like protein 1 isoform X1 [Ictalurus punctatus]
bcr	185.231	-1.44788	0.00930254	PREDICTED: breakpoint cluster region protein [Ictalurus punctatus]
bend5	129.634	-1.50999	7.50273e-06	PREDICTED: BEN domain-containing protein 5 [Ictalurus punctatus]
bhlhe41	635.928	-2.24675	0.00169799	PREDICTED: class E basic helix-loop-helix protein 41 [Ictalurus punctatus]
birc2	4715.5	1.35174	0.00138726	PREDICTED: baculoviral IAP repeat-containing protein 2 isoform X1 [Ictalurus punctatus]
blmh	496.855	1.14177	0.0253367	PREDICTED: bleomycin hydrolase [Ictalurus punctatus]
bmp4	147.331	-1.74746	0.000290098	PREDICTED: bone morphogenetic protein 4 [Ictalurus punctatus]
bpgm	47.6232	-3.02931	0.000962065	PREDICTED: bisphosphoglycerate mutase isoform X1 [Ictalurus punctatus]
brf2	105.942	-1.38153	0.0314213	PREDICTED: transcription factor IIIB 50 kDa subunit [Ictalurus punctatus]
brpf1	348.992	-1.45332	9.25133e-06	PREDICTED: peregrin [Ictalurus punctatus]
c10h1orf53	72.9642	-1.16706	0.0130143	PREDICTED: uncharacterized protein C1orf53 homolog isoform X1 [Ictalurus punctatus]
c11h1orf210	409.484	-1.14616	0.0445352	PREDICTED: type III endosome membrane protein TEMP, partial [Ictalurus punctatus]
c19h12orf40	61.4295	-2.02687	0.00506504	PREDICTED: uncharacterized protein C12orf40 homolog isoform X1 [Ictalurus punctatus]
c19h12orf66	145.604	-1.15576	2.15334e-05	PREDICTED: UPF0536 protein C12orf66 homolog isoform X1 [Ictalurus punctatus]
c1h16orf91	89.1383	1.74729	0.000546096	PREDICTED: protein CCSMST1 [Ictalurus punctatus]
c1qbp	900.976	1.20163	0.00435378	PREDICTED: complement component 1 Q subcomponent-binding protein, mitochondrial [Ictalurus punctatus]
c22h9orf85	225.946	1.62246	0.00149496	PREDICTED: uncharacterized protein C9orf85 homolog [Ictalurus punctatus]
c25h1orf112	232.839	-1.3384	0.000950751	PREDICTED: uncharacterized protein C1orf112 homolog isoform X1 [Ictalurus punctatus]
c6h2orf69	216.817	-1.08174	0.00110916	PREDICTED: UPF0565 protein C2orf69 homolog [Ictalurus punctatus]
c7h7orf43	79.2599	-1.37662	0.000348495	PREDICTED: uncharacterized protein C7orf43 homolog [Ictalurus punctatus]
c9h14orf28	262.219	-1.05581	0.000294786	PREDICTED: uncharacterized protein C14orf28 homolog isoform X1 [Ictalurus punctatus]
cacfd1	130.506	1.6613	0.00958292	PREDICTED: calcium channel flower homolog [Ictalurus punctatus]
cadps	95.1243	2.65118	0.0205838	PREDICTED: calcium-dependent secretion activator 1 isoform X1 [Ictalurus punctatus]
camsap3	74.5419	-1.42873	9.20495e-05	PREDICTED: calmodulin-regulated spectrin-associated protein 3 isoform X1 [Ictalurus punctatus]
card11	715.09	-1.67439	4.29509e-05	PREDICTED: caspase recruitment domain-containing protein 11 isoform X1 [Ictalurus punctatus]
casc4	339.382	-1.58579	0.000537692	PREDICTED: protein CASC4 isoform X1 [Ictalurus punctatus]
casd1	335.777	-1.61227	3.35959e-05	PREDICTED: CAS1 domain-containing protein 1 [Ictalurus punctatus]
casp2	449.845	-1.04586	0.00276063	PREDICTED: LOW QUALITY PROTEIN: caspase-2 [Ictalurus punctatus]
casp3	776.509	1.79242	0.000365071	caspase-3 [Ictalurus punctatus]
cbfb	116.705	-1.26351	0.02291	PREDICTED: core-binding factor subunit beta isoform X1 [Ictalurus punctatus]
ccdc152	19.5366	1.7534	0.048304	PREDICTED: coiled-coil domain-containing protein 152 [Ictalurus punctatus]
ccdc43	193.194	1.39022	0.0067627	PREDICTED: coiled-coil domain-containing protein 43 [Ictalurus punctatus]
ccdc66	108.395	1.25855	0.0111159	PREDICTED: coiled-coil domain-containing protein 66 isoform X1 [Ictalurus punctatus]
ccdc69	176.444	-1.25438	0.0265135	PREDICTED: coiled-coil domain-containing protein 69 [Ictalurus punctatus]
ccdc92	13.6187	-2.17449	0.00666782	PREDICTED: coiled-coil domain-containing protein 92 [Ictalurus punctatus]
ccnf	63.6372	-1.14262	0.04218	PREDICTED: cyclin-F [Ictalurus punctatus]
ccnl1	1823.7	1.06969	0.00168681	PREDICTED: cyclin-L1 isoform X1 [Ictalurus punctatus]
cdca3	83.9851	-2.83522	0.0413344	PREDICTED: cell division cycle-associated protein 3 isoform X1 [Ictalurus punctatus]
cdkn2c	77.7625	1.89668	0.000208166	PREDICTED: cyclin-dependent kinase 4 inhibitor C [Ictalurus punctatus]
cdkn2d	153.478	1.48836	0.00929364	PREDICTED: cyclin-dependent kinase 4 inhibitor D [Ictalurus punctatus]
cebpa	1473.78	-1.77382	0.0125656	PREDICTED: CCAAT/enhancer-binding protein alpha [Ictalurus punctatus]
cep131	141.221	-1.45153	0.0025073	PREDICTED: centrosomal protein of 131 kDa isoform X1 [Ictalurus punctatus]
cep170	350.867	-1.48728	2.90106e-06	PREDICTED: centrosomal protein of 170 kDa isoform X1 [Ictalurus punctatus]
cep57l1	47.0704	-2.94738	0.0172197	PREDICTED: centrosomal protein CEP57L1 isoform X1 [Ictalurus punctatus]
cep95	673.673	2.40942	4.32662e-05	PREDICTED: centrosomal protein of 95 kDa isoform X1 [Ictalurus punctatus]
chac1	295.417	1.27099	0.0090148	PREDICTED: glutathione-specific gamma-glutamylcyclotransferase 1 [Ictalurus punctatus]
chac2	230.864	2.08913	2.13652e-05	PREDICTED: putative glutathione-specific gamma-glutamylcyclotransferase 2 isoform X1 [Ictalurus punctatus]
chad	25.0445	-2.4048	0.0053248	PREDICTED: chondroadherin [Ictalurus punctatus]
chchd5	46.7538	1.25678	0.0381078	PREDICTED: coiled-coil-helix-coiled-coil-helix domain-containing protein 5 [Ictalurus punctatus]
chkb	1354.42	1.26145	0.000465917	PREDICTED: choline/ethanolamine kinase [Ictalurus punctatus]
chrac1	182.68	1.28879	0.00263195	PREDICTED: chromatin accessibility complex protein 1 [Ictalurus punctatus]
chsy1	208.1	1.1362	0.00463408	PREDICTED: chondroitin sulfate synthase 1 [Ictalurus punctatus]
ciita	306.805	-1.31532	0.00107941	PREDICTED: MHC class II transactivator isoform X1 [Ictalurus punctatus]
cited1	146.128	-1.86349	0.0121792	PREDICTED: cbp/p300-interacting transactivator 1 isoform X1 [Ictalurus punctatus]
cklf	188.649	-1.45444	0.0437962	PREDICTED: chemokine-like factor [Ictalurus punctatus]
clcn4	132.485	-1.13359	0.00154558	PREDICTED: H(+)/Cl(-) exchange transporter 4 [Ictalurus punctatus]
clmn	1594.71	-1.95284	0.00113976	PREDICTED: calmin isoform X1 [Ictalurus punctatus]
clock	126.66	-1.14477	0.0196127	PREDICTED: circadian locomoter output cycles protein kaput isoform X1 [Ictalurus punctatus]
cmpk2	1767.3	3.5805	0.0101987	PREDICTED: UMP-CMP kinase 2, mitochondrial [Ictalurus punctatus]
cmtr1	956.632	1.13734	0.0367482	PREDICTED: cap-specific mRNA (nucleoside-2&apos;-O-)-methyltransferase 1 isoform X1 [Ictalurus punctatus]
cnnm4	369.839	1.69149	0.000479241	PREDICTED: metal transporter CNNM4 [Ictalurus punctatus]
cnst	274.285	-1.36443	2.92674e-06	PREDICTED: consortin isoform X1 [Ictalurus punctatus]
cog2	1524.12	1.18237	2.46244e-05	PREDICTED: conserved oligomeric Golgi complex subunit 2 [Ictalurus punctatus]
colgalt1	44.399	2.42539	0.0338664	PREDICTED: procollagen galactosyltransferase 1 [Ictalurus punctatus]
coro2a	14.8083	1.8936	0.0378007	PREDICTED: coronin-2A [Ictalurus punctatus]
cradd	53.9048	-1.8116	0.00169287	death domain-containing protein CRADD [Ictalurus punctatus]
creb5	55.1266	-1.37376	0.013007	PREDICTED: cyclic AMP-responsive element-binding protein 5 isoform X1 [Ictalurus punctatus]
crebl2	164.342	-1.14338	0.00792846	PREDICTED: cAMP-responsive element-binding protein-like 2 [Ictalurus punctatus]
crispld2	115.488	2.37109	0.000888144	PREDICTED: cysteine-rich secretory protein LCCL domain-containing 2 [Ictalurus punctatus]
crtc1	54.9626	-2.31581	1.88439e-08	PREDICTED: CREB-regulated transcription coactivator 1 isoform X1 [Ictalurus punctatus]
cry1	1513.77	2.29536	0.000216427	PREDICTED: cryptochrome-1 [Ictalurus punctatus]
ctxn1	10.8191	-2.14896	0.0321058	PREDICTED: cortexin-1 [Ictalurus punctatus]
cul5	171.017	-1.20736	0.0190006	PREDICTED: cullin-5 isoform X1 [Ictalurus punctatus]
cystm1	796.907	1.21057	0.000537791	PREDICTED: cysteine-rich and transmembrane domain-containing protein 1 [Ictalurus punctatus]
daglb	512.414	1.58183	1.2828e-08	PREDICTED: sn1-specific diacylglycerol lipase beta [Ictalurus punctatus]
dapk3	649.942	1.61596	2.21691e-08	PREDICTED: death-associated protein kinase 3 [Ictalurus punctatus]
dbp	678.21	-1.10073	0.0281079	PREDICTED: D site-binding protein isoform X1 [Ictalurus punctatus]
dclre1b	120.125	-1.86327	1.21044e-06	PREDICTED: 5&apos; exonuclease Apollo [Ictalurus punctatus]
dcun1d5	312.312	1.03349	0.00470506	PREDICTED: DCN1-like protein 5 isoform X1 [Ictalurus punctatus]
ddias	181.003	-1.21683	4.42967e-06	PREDICTED: DNA damage-induced apoptosis suppressor protein [Ictalurus punctatus]
ddx47	315.562	1.67683	1.38228e-05	PREDICTED: probable ATP-dependent RNA helicase DDX47 [Ictalurus punctatus]
ddx49	207.389	1.36645	5.70013e-05	PREDICTED: probable ATP-dependent RNA helicase DDX49 [Ictalurus punctatus]
ddx54	463.831	1.28758	0.00191572	PREDICTED: ATP-dependent RNA helicase DDX54 [Ictalurus punctatus]
ddx58	2697.46	3.46876	0.00375782	probable ATP-dependent RNA helicase DDX58 [Ictalurus punctatus]
dek	323.97	-1.17501	0.00125668	PREDICTED: protein DEK [Ictalurus punctatus]
dennd2a	272.261	-1.16723	0.0090148	PREDICTED: DENN domain-containing protein 2A isoform X1 [Ictalurus punctatus]
dennd4a	586.362	2.03013	0.00765704	PREDICTED: C-myc promoter-binding protein isoform X1 [Ictalurus punctatus]
dexi	205.473	-1.12201	1.04792e-05	PREDICTED: dexamethasone-induced protein [Ictalurus punctatus]
dfna5	1887.71	-1.42314	0.00302257	PREDICTED: non-syndromic hearing impairment protein 5 [Ictalurus punctatus]
dgke	162.506	-1.67354	6.40808e-06	PREDICTED: diacylglycerol kinase epsilon isoform X1 [Ictalurus punctatus]
dgkq	942.643	1.21532	0.023307	PREDICTED: diacylglycerol kinase theta isoform X1 [Ictalurus punctatus]
dhdds	500.708	1.07387	3.76408e-05	PREDICTED: dehydrodolichyl diphosphate synthase complex subunit DHDDS [Ictalurus punctatus]
dhps	260.932	1.2466	8.5062e-05	PREDICTED: deoxyhypusine synthase isoform X1 [Ictalurus punctatus]
dhx58	1947.26	3.1305	0.00447654	probable ATP-dependent RNA helicase DHX58 [Ictalurus punctatus]
diexf	223.176	1.01236	0.0038832	PREDICTED: digestive organ expansion factor homolog [Ictalurus punctatus]
diras1	25.3902	3.78832	0.008635	PREDICTED: GTP-binding protein Di-Ras1 [Ictalurus punctatus]
dis3l	391.946	-1.00655	2.66307e-05	PREDICTED: DIS3-like exonuclease 1 [Ictalurus punctatus]
dkc1	785.365	1.02598	0.0229898	PREDICTED: H/ACA ribonucleoprotein complex subunit 4 isoform X1 [Ictalurus punctatus]
dlg2	40.2017	-1.80286	0.0367482	PREDICTED: disks large homolog 2 isoform X1 [Ictalurus punctatus]
dnajb1	1550.91	1.23134	0.0358997	PREDICTED: dnaJ homolog subfamily B member 1 [Ictalurus punctatus]
dnajb2	144.303	1.48932	0.000909907	PREDICTED: dnaJ homolog subfamily B member 2 [Ictalurus punctatus]
dnajb9	633.795	1.40483	2.37301e-05	PREDICTED: dnaJ homolog subfamily B member 9 [Ictalurus punctatus]
dnajc2	349.684	1.44695	6.53001e-05	PREDICTED: dnaJ homolog subfamily C member 2 [Ictalurus punctatus]
dnajc28	25.015	-1.39167	0.0292388	PREDICTED: dnaJ homolog subfamily C member 28 [Ictalurus punctatus]
dnmbp	527.029	-1.5205	3.16998e-05	PREDICTED: dynamin-binding protein isoform X1 [Ictalurus punctatus]
dok1	1309.17	1.61491	4.82948e-05	PREDICTED: docking protein 1 [Ictalurus punctatus]
dolpp1	253.621	1.10973	0.0309838	PREDICTED: dolichyldiphosphatase 1 [Ictalurus punctatus]
dpp3	664.072	1.13859	0.0224545	PREDICTED: dipeptidyl peptidase 3 [Ictalurus punctatus]
drg1	414.631	1.31138	2.92014e-05	PREDICTED: developmentally-regulated GTP-binding protein 1 [Ictalurus punctatus]
dusp22	89.7636	-1.13124	0.0192837	PREDICTED: dual specificity protein phosphatase 22 [Ictalurus punctatus]
dusp4	268.683	-2.72502	0.00250623	PREDICTED: dual specificity protein phosphatase 4 [Ictalurus punctatus]
dvl2	117.744	-1.0576	0.00154561	PREDICTED: segment polarity protein dishevelled homolog DVL-2 [Ictalurus punctatus]
dxo	88.2207	-1.20392	0.000821533	PREDICTED: decapping and exoribonuclease protein [Ictalurus punctatus]
dyrk2	181.086	-1.32128	1.92136e-06	PREDICTED: dual specificity tyrosine-phosphorylation-regulated kinase 2 [Ictalurus punctatus]
e2f4	453.262	1.06751	1.24337e-06	PREDICTED: transcription factor E2F4 [Ictalurus punctatus]
eda2r	105.687	2.34885	0.000301726	PREDICTED: tumor necrosis factor receptor superfamily member 27 isoform X1 [Ictalurus punctatus]
efnb2	430.384	-1.40685	7.30059e-05	PREDICTED: ephrin-B2 isoform X1 [Ictalurus punctatus]
egfl7	755.266	1.11039	0.00340472	PREDICTED: epidermal growth factor-like protein 7 [Ictalurus punctatus]
egr1	1034.78	-2.10782	0.021061	PREDICTED: early growth response protein 1 [Ictalurus punctatus]
eif2ak2	1027.59	2.93125	0.00403401	PREDICTED: interferon-induced, double-stranded RNA-activated protein kinase isoform X1 [Ictalurus punctatus]
eif2ak3	553.06	-1.00214	0.000140622	PREDICTED: eukaryotic translation initiation factor 2-alpha kinase 3 isoform X1 [Ictalurus punctatus]
eif3j	1710.72	1.25228	3.0723e-05	PREDICTED: eukaryotic translation initiation factor 3 subunit J isoform X1 [Ictalurus punctatus]
eif4g2	1267.02	1.05754	0.00244523	PREDICTED: eukaryotic translation initiation factor 4 gamma 2 [Ictalurus punctatus]
elmsan1	714.549	-1.0578	0.00153828	PREDICTED: ELM2 and SANT domain-containing protein 1 [Ictalurus punctatus]
elob	408.319	1.03857	0.000416071	transcription elongation factor b polypeptide 2 [Ictalurus punctatus]
elovl6	6939.11	2.12047	0.00025038	elongation of very long chain fatty acids protein 6 [Ictalurus furcatus]
emg1	539.907	1.40563	0.0040932	PREDICTED: ribosomal RNA small subunit methyltransferase NEP1 [Ictalurus punctatus]
endog	114.16	1.26412	0.0311976	PREDICTED: endonuclease G, mitochondrial [Ictalurus punctatus]
epor	2374.84	1.30972	0.0216584	PREDICTED: erythropoietin receptor [Ictalurus punctatus]
epsti1	1193.85	2.80562	0.00115592	PREDICTED: epithelial-stromal interaction protein 1 isoform X1 [Ictalurus punctatus]
ercc4	241.711	-1.01392	0.000268419	PREDICTED: DNA repair endonuclease XPF [Ictalurus punctatus]
ercc6	342.56	1.18109	9.6902e-05	PREDICTED: DNA excision repair protein ERCC-6 [Ictalurus punctatus]
ercc8	152.787	-1.19578	2.46635e-06	PREDICTED: DNA excision repair protein ERCC-8 [Ictalurus punctatus]
errfi1	2929.7	-1.45809	0.00935016	PREDICTED: ERBB receptor feedback inhibitor 1 [Ictalurus punctatus]
esco1	173.956	-1.1497	2.38425e-05	PREDICTED: N-acetyltransferase ESCO1 [Ictalurus punctatus]
esr2	2063.16	1.63414	0.00488124	PREDICTED: estrogen receptor beta isoform X1 [Ictalurus punctatus]
exosc3	198.015	1.13793	0.000861279	PREDICTED: exosome complex component RRP40 [Ictalurus punctatus]
exosc6	194.473	1.65115	5.80335e-05	PREDICTED: exosome complex component MTR3 [Ictalurus punctatus]
exosc9	309.298	1.32735	0.00111136	PREDICTED: exosome complex component RRP45 [Ictalurus punctatus]
faah	58.0974	1.39327	0.0368381	PREDICTED: fatty-acid amide hydrolase 1 isoform X1 [Ictalurus punctatus]
fam109a	127.878	-1.63137	0.000791233	PREDICTED: sesquipedalian-1 [Ictalurus punctatus]
fam117a	167.921	-2.12057	0.000148081	PREDICTED: protein FAM117A [Ictalurus punctatus]
fam120b	265.617	-1.50576	1.21044e-06	PREDICTED: constitutive coactivator of peroxisome proliferator-activated receptor gamma [Ictalurus punctatus]
fam155a	109.448	-1.27287	0.0340284	PREDICTED: transmembrane protein FAM155A [Ictalurus punctatus]
fam160a1	26.7454	-1.61659	0.0333979	PREDICTED: protein FAM160A1 isoform X1 [Ictalurus punctatus]
fam179b	149.5	-1.05169	0.00172089	PREDICTED: protein FAM179B isoform X1 [Ictalurus punctatus]
fam213b	70.366	1.3888	0.00398699	PREDICTED: prostamide/prostaglandin F synthase isoform X1 [Ictalurus punctatus]
fam222a	149.717	1.20154	0.00876676	PREDICTED: protein FAM222A isoform X1 [Ictalurus punctatus]
fam222b	74.6838	-2.05979	3.09726e-07	PREDICTED: protein FAM222B [Ictalurus punctatus]
fam46b	950.034	1.55999	0.00417517	PREDICTED: protein FAM46B [Ictalurus punctatus]
fam65b	1150.21	-1.49981	6.43507e-05	PREDICTED: protein FAM65B isoform X1 [Ictalurus punctatus]
fam72a	60.6614	-1.17794	0.00724072	PREDICTED: protein FAM72A [Ictalurus punctatus]
farsa	508.638	1.98048	6.30155e-05	PREDICTED: phenylalanine--tRNA ligase alpha subunit [Ictalurus punctatus]
faslg	32.5584	-3.83485	0.0399204	PREDICTED: tumor necrosis factor ligand superfamily member 6 [Ictalurus punctatus]
fasn	8020.08	3.06726	1.45825e-05	PREDICTED: fatty acid synthase isoform X1 [Ictalurus punctatus]
fat4	178.998	-1.52838	0.0018381	PREDICTED: protocadherin Fat 4 [Ictalurus punctatus]
fbl	1034.7	1.59266	0.000224711	PREDICTED: rRNA 2&apos;-O-methyltransferase fibrillarin [Ictalurus punctatus]
fbxl4	123.897	-1.18857	4.99399e-05	PREDICTED: F-box/LRR-repeat protein 4 [Ictalurus punctatus]
fbxo10	139.696	-1.61355	6.46948e-08	PREDICTED: F-box only protein 10 isoform X1 [Ictalurus punctatus]
fbxo25	274.687	-1.01769	0.00643295	PREDICTED: F-box only protein 25 isoform X1 [Ictalurus punctatus]
fbxo30	523.376	1.58394	5.80335e-05	PREDICTED: F-box only protein 30 [Ictalurus punctatus]
fbxo33	109.138	-1.17047	0.00888689	PREDICTED: F-box only protein 33 [Ictalurus punctatus]
fgf2	305.584	1.96358	0.0329591	PREDICTED: fibroblast growth factor 2 [Ictalurus punctatus]
fgfr4	1027.52	1.99449	0.00957679	PREDICTED: fibroblast growth factor receptor 4 isoform X1 [Ictalurus punctatus]
fgfrl1	164.592	-1.32931	0.00257294	PREDICTED: fibroblast growth factor receptor-like 1 isoform X1 [Ictalurus punctatus]
fhl3-2	138.395	-1.25021	0.010704	four and a half LIM domains protein 3 [Ictalurus punctatus]
flad1	219.74	-1.12987	0.0126807	PREDICTED: FAD synthase [Ictalurus punctatus]
flrt3	78.1296	-1.20707	0.048304	PREDICTED: leucine-rich repeat transmembrane protein FLRT3 [Ictalurus punctatus]
fndc3b	1488.21	1.64247	3.30353e-06	PREDICTED: fibronectin type III domain-containing protein 3B [Ictalurus punctatus]
frzb	59.938	-2.15129	0.00906041	PREDICTED: secreted frizzled-related protein 3 isoform X1 [Ictalurus punctatus]
fsbp	70.7213	-1.6876	0.00074683	PREDICTED: fibrinogen silencer-binding protein [Ictalurus punctatus]
fsd1l	19.5163	-2.80189	0.00060714	PREDICTED: FSD1-like protein isoform X1 [Ictalurus punctatus]
ftsj3	438.665	1.41679	0.0013482	PREDICTED: pre-rRNA processing protein FTSJ3 [Ictalurus punctatus]
fut11	115.916	-1.14794	0.00313778	PREDICTED: alpha-(1,3)-fucosyltransferase 11 [Ictalurus punctatus]
fxr1	1117.72	1.8297	0.00337276	PREDICTED: fragile X mental retardation syndrome-related protein 1 isoform X1 [Ictalurus punctatus]
fzd2	148.007	-1.02366	0.0498487	PREDICTED: frizzled-2 [Ictalurus punctatus]
fzd5	312.957	-1.31216	0.0157975	PREDICTED: frizzled-5 [Ictalurus punctatus]
g3bp1	1076.66	1.30307	6.27259e-05	PREDICTED: ras GTPase-activating protein-binding protein 1 isoform X1 [Ictalurus punctatus]
g3pt	4893.37	1.59242	0.0179321	glyceraldehyde 3-phosphate dehydrogenase testis-specific [Ictalurus punctatus]
gab1	918.775	1.09121	0.00268957	PREDICTED: GRB2-associated-binding protein 1 isoform X4 [Ictalurus punctatus]
gar1	374.515	1.88866	0.000347261	PREDICTED: H/ACA ribonucleoprotein complex subunit 1 [Ictalurus punctatus]
gas2l1	137.543	1.44338	0.0413735	PREDICTED: GAS2-like protein 1 [Ictalurus punctatus]
gas7	642.879	1.09951	0.0238167	PREDICTED: growth arrest-specific protein 7 isoform X1 [Ictalurus punctatus]
gatad1	170.75	-1.05263	6.32747e-05	GATA zinc finger domain-containing protein 1 [Ictalurus punctatus]
gcgr	185.125	2.11134	0.00169799	PREDICTED: glucagon receptor [Ictalurus punctatus]
gdap1	30.1731	-1.72853	0.0103383	PREDICTED: ganglioside-induced differentiation-associated protein 1 [Ictalurus punctatus]
gigyf1	288.334	-1.61108	1.63447e-05	PREDICTED: PERQ amino acid-rich with GYF domain-containing protein 1 isoform X1 [Ictalurus punctatus]
gjc1	110.3	-2.27805	0.0106013	PREDICTED: gap junction gamma-1 protein [Ictalurus punctatus]
gls2	1029.07	2.66681	0.00585612	PREDICTED: glutaminase liver isoform, mitochondrial [Ictalurus punctatus]
gmeb2	129.24	-1.49623	3.25683e-07	PREDICTED: glucocorticoid modulatory element-binding protein 2 [Ictalurus punctatus]
gmppa	322.962	2.20941	0.0113346	PREDICTED: mannose-1-phosphate guanyltransferase alpha isoform X1 [Ictalurus punctatus]
gnai2	1566.44	1.25564	0.000474491	PREDICTED: guanine nucleotide-binding protein G(i) subunit alpha-2 [Ictalurus punctatus]
gnl3	980.279	1.31319	0.00225567	PREDICTED: guanine nucleotide-binding protein-like 3 [Ictalurus punctatus]
gnpnat1	393.607	1.09211	0.0181952	PREDICTED: glucosamine 6-phosphate N-acetyltransferase isoform X1 [Ictalurus punctatus]
golga1	1584.1	2.03661	6.49968e-05	PREDICTED: golgin subfamily A member 1 isoform X1 [Ictalurus punctatus]
gpatch4	195.67	1.17096	0.0214319	PREDICTED: G patch domain-containing protein 4 [Ictalurus punctatus]
gpt2	674.694	1.4354	0.00742281	PREDICTED: alanine aminotransferase 2 [Ictalurus punctatus]
grwd1	325.752	1.09395	0.00294975	PREDICTED: glutamate-rich WD repeat-containing protein 1 [Ictalurus punctatus]
gsk3b	575.493	1.01692	0.00297148	PREDICTED: glycogen synthase kinase-3 beta isoform X1 [Ictalurus punctatus]
gtf2b	801.921	1.99401	6.98951e-09	PREDICTED: transcription initiation factor IIB [Ictalurus punctatus]
gtf2ird1	152.964	-1.05464	5.80335e-05	PREDICTED: general transcription factor II-I repeat domain-containing protein 1 isoform X1 [Ictalurus punctatus]
hcfc2	93.3201	-1.56852	0.000438509	PREDICTED: host cell factor 2 isoform X1 [Ictalurus punctatus]
hck	1690.44	-1.06321	0.00176685	PREDICTED: tyrosine-protein kinase HCK isoform X1 [Ictalurus punctatus]
hdac4	281.914	2.06701	0.000240057	PREDICTED: histone deacetylase 4 [Ictalurus punctatus]
hdac5	101.593	1.56794	0.0103739	PREDICTED: histone deacetylase 5 isoform X1 [Ictalurus punctatus]
helz2	732.481	4.42877	0.00263195	PREDICTED: helicase with zinc finger domain 2 isoform X1 [Ictalurus punctatus]
herpud1	1910.21	1.29447	0.00159231	PREDICTED: homocysteine-responsive endoplasmic reticulum-resident ubiquitin-like domain member 1 protein [Ictalurus punctatus]
hes1	189.334	-2.21166	3.74649e-05	PREDICTED: transcription factor HES-1 [Ictalurus punctatus]
hfe2	246.613	-2.4346	7.96608e-05	PREDICTED: hemojuvelin [Ictalurus punctatus]
hinfp	131.029	-1.57018	1.89907e-07	PREDICTED: histone H4 transcription factor [Ictalurus punctatus]
hint3	142.164	1.04015	0.00133316	PREDICTED: histidine triad nucleotide-binding protein 3 isoform X2 [Ictalurus punctatus]
hivep2	1155.6	1.53623	5.36051e-05	PREDICTED: transcription factor HIVEP2 [Ictalurus punctatus]
hmgxb3	324.449	-1.08787	0.0161432	PREDICTED: HMG domain-containing protein 3 isoform X1 [Ictalurus punctatus]
hnrnph1	264.811	1.91876	2.5813e-07	PREDICTED: heterogeneous nuclear ribonucleoprotein H isoform X1 [Ictalurus punctatus]
hnrnpll	337.574	-1.14352	0.0120012	PREDICTED: heterogeneous nuclear ribonucleoprotein L-like [Ictalurus punctatus]
hp1bp3	362.14	-1.15858	0.0326058	PREDICTED: heterochromatin protein 1-binding protein 3 isoform X1 [Ictalurus punctatus]
hsdl1	69.8115	-1.15585	0.00576927	inactive hydroxysteroid dehydrogenase-like protein 1 [Ictalurus punctatus]
hspa13	587.944	1.46458	0.000316039	PREDICTED: heat shock 70 kDa protein 13 [Ictalurus punctatus]
htr2b	75.694	-1.61637	0.0184167	PREDICTED: 5-hydroxytryptamine receptor 2B [Ictalurus punctatus]
ide	1209.16	1.28908	3.16998e-05	PREDICTED: insulin-degrading enzyme isoform X2 [Ictalurus punctatus]
if4e	537.083	1.8162	0.000331091	PREDICTED: eukaryotic translation initiation factor 4e isoform X1 [Ictalurus punctatus]
ifi35	1869.83	1.41169	0.0235406	PREDICTED: interferon-induced 35 kDa protein [Ictalurus punctatus]
ifih1	1061.67	2.41636	0.00364494	interferon-induced helicase C domain-containing protein 1 [Ictalurus punctatus]
ift20	889.717	1.12349	0.00303523	PREDICTED: intraflagellar transport protein 20 homolog isoform X1 [Ictalurus punctatus]
igf1r	64.718	-1.26308	0.0048874	PREDICTED: insulin-like growth factor 1 receptor [Ictalurus punctatus]
il21r	472.967	-1.06533	0.0240611	PREDICTED: interleukin-21 receptor [Ictalurus punctatus]
il4i1	225.505	3.91255	0.028247	PREDICTED: L-amino-acid oxidase [Ictalurus punctatus]
imp4	332.547	1.45166	0.000294786	PREDICTED: U3 small nucleolar ribonucleoprotein protein IMP4 [Ictalurus punctatus]
impdh2	824.361	1.91685	1.10456e-05	PREDICTED: inosine-5&apos;-monophosphate dehydrogenase 2 isoform X1 [Ictalurus punctatus]
ing1	43.1939	-1.77216	0.00176771	PREDICTED: inhibitor of growth protein 1 [Ictalurus punctatus]
ino80b	230.944	-1.00057	0.000295675	PREDICTED: INO80 complex subunit B isoform X1 [Ictalurus punctatus]
inpp1	196.644	-1.12365	0.0018136	PREDICTED: inositol polyphosphate 1-phosphatase [Ictalurus punctatus]
ints5	128.626	-1.05683	0.00386056	PREDICTED: integrator complex subunit 5 [Ictalurus punctatus]
invs	69.8358	-1.21628	0.0153934	PREDICTED: inversin isoform X1 [Ictalurus punctatus]
irf7	691.599	2.15765	0.0428615	PREDICTED: interferon regulatory factor 7 [Ictalurus punctatus]
irf9	1821.74	1.98236	0.000198335	PREDICTED: interferon regulatory factor 9 [Ictalurus punctatus]
irs1	99.3016	-1.2547	0.0090148	PREDICTED: insulin receptor substrate 1 isoform X1 [Ictalurus punctatus]
itpkc	883.112	1.60065	0.00313778	PREDICTED: inositol-trisphosphate 3-kinase C [Ictalurus punctatus]
jade1	265.9	-1.67002	1.80152e-07	PREDICTED: protein Jade-1 isoform X1 [Ictalurus punctatus]
jag1	242.066	-1.06651	0.013007	PREDICTED: protein jagged-1 isoform X1 [Ictalurus punctatus]
jarid2	57.4218	-1.51927	0.00633895	PREDICTED: protein Jumonji [Ictalurus punctatus]
jmjd1c	1726.33	-1.15291	2.6383e-06	PREDICTED: probable JmjC domain-containing histone demethylation protein 2C isoform X1 [Ictalurus punctatus]
kalrn	208.481	-1.81762	0.000751694	PREDICTED: kalirin isoform X2 [Ictalurus punctatus]
kank1	1447.59	-1.67094	0.0013815	PREDICTED: KN motif and ankyrin repeat domain-containing protein 1 isoform X1 [Ictalurus punctatus]
kat2b	413.28	-1.11183	0.0063289	PREDICTED: histone acetyltransferase KAT2B isoform X1 [Ictalurus punctatus]
kcnmb2	95.9842	1.24145	0.0476763	PREDICTED: calcium-activated potassium channel subunit beta-2 isoform X1 [Ictalurus punctatus]
kiaa0141	1059.65	1.47425	0.00064236	PREDICTED: death ligand signal enhancer isoform X1 [Ictalurus punctatus]
kiaa0430	418.703	-1.05674	0.00104369	PREDICTED: meiosis arrest female protein 1 [Ictalurus punctatus]
kiaa0513	514.737	-1.06938	0.000130948	PREDICTED: uncharacterized protein KIAA0513 homolog isoform X2 [Ictalurus punctatus]
kif1a	37.7297	-2.81394	0.00575206	PREDICTED: kinesin-like protein KIF1A isoform X1 [Ictalurus punctatus]
kif3b	127.194	-1.88545	9.43113e-12	PREDICTED: kinesin-like protein KIF3B isoform X1 [Ictalurus punctatus]
kitlg	84.4343	-2.11278	0.00703726	PREDICTED: kit ligand [Ictalurus punctatus]
klf4	130.19	2.85264	5.70013e-05	PREDICTED: Krueppel-like factor 4 isoform X1 [Ictalurus punctatus]
klf6	473.028	1.1963	0.0184824	Krueppel-like factor 6 [Ictalurus punctatus]
klf9	2159.09	2.63795	0.0090148	PREDICTED: Krueppel-like factor 9 [Ictalurus punctatus]
klhl12	291.662	-1.0576	1.57902e-05	PREDICTED: kelch-like protein 12 [Ictalurus punctatus]
klhl22	213.894	-1.17112	6.66415e-05	PREDICTED: kelch-like protein 22 [Ictalurus punctatus]
klhl26	21.1274	-2.12697	0.0167895	PREDICTED: kelch-like protein 26 [Ictalurus punctatus]
klhl42	76.2057	-1.49671	0.000470051	PREDICTED: LOW QUALITY PROTEIN: kelch-like protein 42 [Ictalurus punctatus]
klhl8	444.664	-1.10536	3.22649e-07	PREDICTED: kelch-like protein 8 [Ictalurus punctatus]
kpna2	249.301	1.83352	2.16157e-06	PREDICTED: importin subunit alpha-1 isoform X1 [Ictalurus punctatus]
l3mbtl2	85.9298	-1.3407	0.000827055	PREDICTED: lethal(3)malignant brain tumor-like protein 2 [Ictalurus punctatus]
larp6	786.196	1.00123	0.0499839	PREDICTED: la-related protein 6 [Ictalurus punctatus]
larp7	144.967	-1.0404	0.00258585	PREDICTED: la-related protein 7 [Ictalurus punctatus]
lars	949.588	1.0339	0.00264943	PREDICTED: leucine--tRNA ligase, cytoplasmic [Ictalurus punctatus]
lcmt2	99.7256	1.17175	0.0201857	PREDICTED: tRNA wybutosine-synthesizing protein 4 isoform X1 [Ictalurus punctatus]
leng9	946.648	1.14811	0.0017799	PREDICTED: leukocyte receptor cluster member 9 isoform X1 [Ictalurus punctatus]
lfng	113.348	-1.39589	0.0090148	PREDICTED: beta-1,3-N-acetylglucosaminyltransferase lunatic fringe [Ictalurus punctatus]
lhfpl3	18.4411	2.49811	0.0459185	PREDICTED: lipoma HMGIC fusion partner-like 3 protein [Ictalurus punctatus]
limk2	636.473	1.28169	0.0136207	PREDICTED: LIM domain kinase 2 isoform X1 [Ictalurus punctatus]
lin7b	68.924	1.48576	0.0302237	PREDICTED: protein lin-7 homolog B [Ictalurus punctatus]
litaf	2398.17	1.40116	0.00188262	lipopolysaccharide-induced tumor necrosis factor-alpha factor homolog [Ictalurus punctatus]
lnpep	721.473	-1.07845	0.0025073	PREDICTED: leucyl-cystinyl aminopeptidase [Ictalurus punctatus]
LOC100304595	2685.72	1.61661	0.0400082	PREDICTED: interleukin-8 isoform X1 [Ictalurus punctatus]
LOC100304627	909.658	1.44843	0.00561073	Fas receptor precursor [Ictalurus punctatus]
LOC100304646	353.882	-1.06375	0.000350969	E2A2 transcription factor [Ictalurus punctatus]
LOC100304653	4538.28	1.26583	0.00657953	hypoxia induced factor-like factor [Ictalurus punctatus]
LOC100304688	497.583	7.44938	1.4166e-06	PREDICTED: uncharacterized protein LOC100304688 [Ictalurus punctatus]
LOC100304693	154.137	1.58724	0.0391264	FcR gamma subunit precursor [Ictalurus punctatus]
LOC100304753	907.855	1.71664	1.41797e-07	PREDICTED: ceramide synthase 2 [Ictalurus punctatus]
LOC100304967	2425.18	1.08281	0.0035716	PREDICTED: surfeit locus protein 4 [Ictalurus punctatus]
LOC100305063	79.7174	-1.2843	0.0455325	putative membrane progestin receptor alpha [Ictalurus punctatus]
LOC100335032	1362.26	2.93273	0.021061	PREDICTED: myeloperoxidase isoform X1 [Ictalurus punctatus]
LOC100335049-2	126.64	1.78365	0.0184577	cytochrome P450 precursor [Ictalurus punctatus]
LOC108254772	142.498	1.22047	0.0327867	PREDICTED: uncharacterized protein C1orf106 homolog isoform X1 [Ictalurus punctatus]
LOC108254816	22.3031	3.8744	0.0300252	PREDICTED: uncharacterized protein LOC108254816 [Ictalurus punctatus]
LOC108254817	151.185	2.53612	0.0408726	PREDICTED: tumor necrosis factor receptor superfamily member 16-like isoform X1 [Ictalurus punctatus]
LOC108254869	121.756	-1.321	0.0217407	PREDICTED: zinc finger protein 362-like isoform X1 [Ictalurus punctatus]
LOC108254870	81.7026	-3.06128	9.55115e-05	PREDICTED: uncharacterized protein LOC108254870 [Ictalurus punctatus]
LOC108254967	54.0774	4.02631	0.00245235	PREDICTED: ADP-ribosylation factor 4-like [Ictalurus punctatus]
LOC108254973	56.3832	-1.70047	0.000620892	PREDICTED: delta-type opioid receptor-like [Ictalurus punctatus]
LOC108254974	96.4045	-1.79802	0.0136897	PREDICTED: fibulin-2-like isoform X1 [Ictalurus punctatus]
LOC108255001	119.678	-1.16251	0.00295223	PREDICTED: serine/threonine-protein phosphatase 6 regulatory ankyrin repeat subunit C-like [Ictalurus punctatus]
LOC108255002	330.034	1.54131	5.53391e-08	PREDICTED: coenzyme Q-binding protein COQ10 homolog A, mitochondrial-like [Ictalurus punctatus]
LOC108255003	228.109	1.59308	0.00500326	PREDICTED: protein canopy homolog 2-like [Ictalurus punctatus]
LOC108255020	30.9953	-3.61718	0.00386331	PREDICTED: transcription factor SOX-4-like [Ictalurus punctatus]
LOC108255025	397.603	1.68446	0.0460693	PREDICTED: nicotinamide phosphoribosyltransferase-like isoform X1 [Ictalurus punctatus]
LOC108255061	1597.76	2.15723	0.000929113	PREDICTED: RNA-binding motif, single-stranded-interacting protein 2-like isoform X1 [Ictalurus punctatus]
LOC108255062	413.491	1.92027	0.00514774	PREDICTED: protein lifeguard 2-like [Ictalurus punctatus]
LOC108255075	48.0553	-2.01249	0.0413735	PREDICTED: proto-oncogene tyrosine-protein kinase Src-like [Ictalurus punctatus]
LOC108255081	222.031	-1.0444	0.00037744	PREDICTED: TBC1 domain family member 20-like isoform X1 [Ictalurus punctatus]
LOC108255084	190.881	-2.63441	0.0137708	NA
LOC108255091	61.6059	-2.23892	0.000149783	PREDICTED: nuclear ubiquitous casein and cyclin-dependent kinase substrate 1-like [Ictalurus punctatus]
LOC108255127	1292.33	2.33297	0.0180608	PREDICTED: opioid growth factor receptor-like isoform X1 [Ictalurus punctatus]
LOC108255167	1310.49	2.6699	0.0025073	PREDICTED: E3 ubiquitin-protein ligase DTX3L-like isoform X1 [Ictalurus punctatus]
LOC108255175	162.508	-2.33458	5.14028e-10	PREDICTED: ski oncogene-like [Ictalurus punctatus]
LOC108255327	46.3627	1.0556	0.0459185	PREDICTED: heparan sulfate glucosamine 3-O-sulfotransferase 1-like [Ictalurus punctatus]
LOC108255498	116.733	-1.28475	0.00225939	PREDICTED: thyroid adenoma-associated protein homolog isoform X1 [Ictalurus punctatus]
LOC108255515	119.011	-1.62664	0.000125737	PREDICTED: SEC14-like protein 2 [Ictalurus punctatus]
LOC108255518	1213.71	6.36181	2.2914e-05	PREDICTED: C-C motif chemokine 19-like isoform X1 [Ictalurus punctatus]
LOC108255519	5349.43	3.55118	0.000369967	PREDICTED: C-C motif chemokine 19-like [Ictalurus punctatus]
LOC108255594	44.0564	-39.3138	1.31207e-48	PREDICTED: uncharacterized protein LOC108255594 [Ictalurus punctatus]
LOC108255602	407.202	4.51525	0.0255855	PREDICTED: polyubiquitin-like [Ictalurus punctatus]
LOC108255603	896.256	5.57784	0.000104288	PREDICTED: polyubiquitin-like [Ictalurus punctatus]
LOC108255604	351.507	6.046	0.00114196	PREDICTED: polyubiquitin-like [Ictalurus punctatus]
LOC108255605	435.739	7.62049	0.00113976	PREDICTED: polyubiquitin-like [Ictalurus punctatus]
LOC108255606	239.088	5.8034	0.000294755	PREDICTED: polyubiquitin-like [Ictalurus punctatus]
LOC108255615	19.3228	2.59712	0.0319606	NA
LOC108255636	79.0565	4.20769	0.000929113	PREDICTED: protein FAM111B-like isoform X1 [Ictalurus punctatus]
LOC108255646	355.799	1.84672	1.18066e-06	PREDICTED: uncharacterized protein LOC108255646 [Ictalurus punctatus]
LOC108255647	94.1322	2.23376	0.000779471	PREDICTED: uncharacterized protein LOC108255647 [Ictalurus punctatus]
LOC108255652	146.926	1.60359	0.000111001	PREDICTED: uncharacterized protein LOC108255652 [Ictalurus punctatus]
LOC108255660	441.215	-1.27521	0.0351207	PREDICTED: arrestin domain-containing protein 3-like [Ictalurus punctatus]
LOC108255681	4936.45	1.39731	0.023957	PREDICTED: histone H1-like [Ictalurus punctatus]
LOC108255689	82.6939	3.51736	0.00547373	PREDICTED: proteinase-activated receptor 3-like isoform X1 [Ictalurus punctatus]
LOC108255732	197.501	1.19144	0.0021413	NA
LOC108255775	1120.59	2.12949	3.76408e-05	PREDICTED: AN1-type zinc finger protein 5-like [Ictalurus punctatus]
LOC108255838	626.714	-2.0952	0.00149671	PREDICTED: arrestin domain-containing protein 3 [Ictalurus punctatus]
LOC108255878	98.1146	-1.34502	3.53696e-05	PREDICTED: uncharacterized protein LOC108255878 [Ictalurus punctatus]
LOC108255888	109.966	2.20048	0.02309	PREDICTED: proline dehydrogenase 1, mitochondrial-like [Ictalurus punctatus]
LOC108255896	1478.08	2.08506	5.72314e-05	PREDICTED: threonine--tRNA ligase, cytoplasmic [Ictalurus punctatus]
LOC108255946	469.394	-1.81716	7.49739e-12	PREDICTED: retinoic acid receptor RXR-alpha-B isoform X1 [Ictalurus punctatus]
LOC108255966	134.311	-1.7603	1.69554e-06	PREDICTED: chondroitin sulfate proteoglycan 4-like [Ictalurus punctatus]
LOC108256033	241.814	-1.3143	0.0020067	PREDICTED: regulator of G-protein signaling 3-like isoform X1 [Ictalurus punctatus]
LOC108256043	257.125	-1.54223	0.0234842	PREDICTED: growth arrest-specific protein 1-like [Ictalurus punctatus]
LOC108256061	123.646	-1.0011	0.0018136	PREDICTED: cip1-interacting zinc finger protein-like isoform X1 [Ictalurus punctatus]
LOC108256133	328.525	10.0411	1.64698e-05	PREDICTED: E3 ubiquitin-protein ligase TRIM39-like isoform X1 [Ictalurus punctatus]
LOC108256176	833.139	-1.53344	0.00601528	PREDICTED: nuclear receptor subfamily 2 group F member 5 [Ictalurus punctatus]
LOC108256242	1409.42	4.61994	0.00103788	PREDICTED: protein asteroid homolog 1-like isoform X1 [Ictalurus punctatus]
LOC108256288	2877.03	4.06804	0.00086436	PREDICTED: protein asteroid homolog 1-like [Ictalurus punctatus]
LOC108256292	4995.41	1.17915	0.00051331	PREDICTED: beta-1,4-galactosyltransferase 3-like [Ictalurus punctatus]
LOC108256334	1014.72	1.89731	7.40622e-14	PREDICTED: mitogen-activated protein kinase kinase kinase 3-like [Ictalurus punctatus]
LOC108256363	37.636	-3.00135	0.00107643	PREDICTED: protein argonaute-1 [Ictalurus punctatus]
LOC108256371	241.254	-1.19763	3.83619e-06	PREDICTED: nucleolar and coiled-body phosphoprotein 1-like isoform X1 [Ictalurus punctatus]
LOC108256385	317.182	-1.33781	7.41913e-07	PREDICTED: zinc fingers and homeoboxes protein 1-like [Ictalurus punctatus]
LOC108256437	308.732	2.18513	0.0437857	PREDICTED: catenin delta-2-like isoform X1 [Ictalurus punctatus]
LOC108256440	560.319	1.45837	0.000281823	PREDICTED: ski-like protein [Ictalurus punctatus]
LOC108256444	86.5964	-1.29826	0.00210499	PREDICTED: progressive ankylosis protein homolog B-like [Ictalurus punctatus]
LOC108256505	1116.03	1.29024	0.0182526	PREDICTED: GTPase IMAP family member 4-like [Ictalurus punctatus]
LOC108256521	3286.95	1.03042	0.024585	PREDICTED: proline-rich nuclear receptor coactivator 1-like [Ictalurus punctatus]
LOC108256549	685.64	1.81514	0.00325003	PREDICTED: hephaestin-like protein 1 [Ictalurus punctatus]
LOC108256569	93.013	-2.09976	0.00153828	PREDICTED: uncharacterized protein LOC108256569 isoform X1 [Ictalurus punctatus]
LOC108256828	58.2382	-1.14737	0.00741321	PREDICTED: zinc finger protein 432-like [Ictalurus punctatus]
LOC108256891	119.74	-1.34083	0.00491607	PREDICTED: phospholipase ABHD3-like isoform X1 [Ictalurus punctatus]
LOC108256907	99.8354	1.37706	0.0328602	PREDICTED: histone deacetylase 5-like [Ictalurus punctatus]
LOC108256910	11.4975	4.72601	0.024552	PREDICTED: polymeric immunoglobulin receptor-like isoform X1 [Ictalurus punctatus]
LOC108257012	102.978	4.48578	1.64854e-11	PREDICTED: cyclic AMP-responsive element-binding protein 5-like [Ictalurus punctatus]
LOC108257046	94.9267	-2.21482	8.34e-06	PREDICTED: uncharacterized protein LOC108257046 [Ictalurus punctatus]
LOC108257050	93.9168	-1.72127	0.0119192	PREDICTED: zinc finger protein 260-like [Ictalurus punctatus]
LOC108257086	591.092	1.30111	0.0157975	PREDICTED: serine/threonine-protein kinase WNK4-like isoform X1 [Ictalurus punctatus]
LOC108257112	3680.62	2.02069	2.22102e-06	PREDICTED: probable ATP-dependent RNA helicase DDX5 isoform X1 [Ictalurus punctatus]
LOC108257188	441.485	-1.74176	0.000202291	PREDICTED: zinc finger protein 516-like isoform X1 [Ictalurus punctatus]
LOC108257228	104.704	-1.30147	0.0397303	PREDICTED: gap junction Cx32.7 protein-like [Ictalurus punctatus]
LOC108257240	1612.8	2.48236	1.99714e-11	PREDICTED: protein tyrosine phosphatase type IVA 2 [Ictalurus punctatus]
LOC108257269	11.6134	-2.56046	0.0136473	NA
LOC108257316	51.4618	1.09272	0.0394706	NA
LOC108257432	81.2316	-1.62467	9.55206e-06	PREDICTED: protein FAM8A1-like [Ictalurus punctatus]
LOC108257445	420.683	1.13304	0.012769	PREDICTED: nuclear factor erythroid 2-related factor 1-like [Ictalurus punctatus]
LOC108257489	95.7122	-2.03745	0.0184167	PREDICTED: antigen WC1.1-like [Ictalurus punctatus]
LOC108257532	2829.03	4.8869	0.000578618	PREDICTED: thyroxine 5-deiodinase-like [Ictalurus punctatus]
LOC108257640	251.921	1.78764	0.0346766	PREDICTED: tripartite motif-containing protein 16-like [Ictalurus punctatus]
LOC108257645	258.371	-1.27918	0.000128014	PREDICTED: connector enhancer of kinase suppressor of ras 3-like [Ictalurus punctatus]
LOC108257678	125.567	1.01692	0.0180608	PREDICTED: prostaglandin E2 receptor EP2 subtype-like [Ictalurus punctatus]
LOC108257692	12.8353	2.46537	0.0308149	NA
LOC108257800	244.311	2.14546	0.0348442	PREDICTED: tripartite motif-containing protein 16-like [Ictalurus punctatus]
LOC108257811	2366.58	2.0641	0.0201206	PREDICTED: heat shock protein HSP 90-alpha [Ictalurus punctatus]
LOC108257909	390.873	1.18348	0.00173772	PREDICTED: cell division cycle-associated protein 4-like [Ictalurus punctatus]
LOC108258056	18.0339	-1.54716	0.0166092	PREDICTED: probable palmitoyltransferase ZDHHC14 [Ictalurus punctatus]
LOC108258070	414.097	-1.64191	1.95412e-05	PREDICTED: ELM2 and SANT domain-containing protein 1-like isoform X1 [Ictalurus punctatus]
LOC108258088	151.679	-1.09909	0.00288477	PREDICTED: MAX gene-associated protein-like isoform X1 [Ictalurus punctatus]
LOC108258142	315.244	-2.3835	0.00617809	PREDICTED: LOW QUALITY PROTEIN: estrogen receptor beta-1-like [Ictalurus punctatus]
LOC108258178	388.537	1.0699	0.011879	NA
LOC108258214	66.4928	-1.15497	0.0191033	NA
LOC108258239	86.0556	-1.42904	0.000589486	PREDICTED: tau-tubulin kinase 2-like [Ictalurus punctatus]
LOC108258270	188.984	-1.62465	0.0212724	PREDICTED: toll-like receptor 1 [Ictalurus punctatus]
LOC108258308	72.3465	1.00225	0.0360777	NA
LOC108258366	41.5896	5.98257	0.0309838	PREDICTED: interferon-induced protein 44-like [Ictalurus punctatus]
LOC108258474	19.8592	-2.73219	0.0372664	NA
LOC108258478	139.763	-1.06221	0.00949856	PREDICTED: atherin-like [Ictalurus punctatus]
LOC108258488	409.856	1.57256	0.00855533	PREDICTED: antigen peptide transporter 2-like [Ictalurus punctatus]
LOC108258499	988.113	1.05337	0.00820832	PREDICTED: proteasome subunit beta type-7-like [Ictalurus punctatus]
LOC108258504	1453.67	1.48098	0.0235491	PREDICTED: tetraspanin-1-like [Ictalurus punctatus]
LOC108258543	247.172	2.00795	0.0419593	interferon gamma receptor 1 precursor [Ictalurus punctatus]
LOC108258552	444.862	2.04354	0.00489352	PREDICTED: tripartite motif-containing protein 16-like isoform X1 [Ictalurus punctatus]
LOC108258554	219.307	3.13575	0.0227301	PREDICTED: tripartite motif-containing protein 16-like [Ictalurus punctatus]
LOC108258587	116.619	-1.20239	1.45825e-05	PREDICTED: histone-lysine N-methyltransferase SETDB2-like [Ictalurus punctatus]
LOC108258714	880.345	2.05186	2.30018e-06	PREDICTED: glucagon receptor-like [Ictalurus punctatus]
LOC108258761	119.835	2.27807	0.0127339	PREDICTED: nuclear factor 7, ovary-like [Ictalurus punctatus]
LOC108258809	10471.2	3.34739	0.0169325	PREDICTED: microfibril-associated glycoprotein 4-like [Ictalurus punctatus]
LOC108258819	363.531	-2.0555	3.51131e-07	PREDICTED: zinc finger protein 652-like [Ictalurus punctatus]
LOC108258905	120.215	4.70741	0.0154342	NA
LOC108258907	2067	1.77975	0.000934317	PREDICTED: uncharacterized protein LOC108258907 isoform X1 [Ictalurus punctatus]
LOC108258951	600.009	-1.2922	0.0387549	PREDICTED: ankyrin-2-like isoform X1 [Ictalurus punctatus]
LOC108258957	1768.18	2.28351	0.011602	PREDICTED: insulin receptor substrate 2-like [Ictalurus punctatus]
LOC108259026	226.236	-1.02829	0.00927464	PREDICTED: protein sprouty homolog 2-like [Ictalurus punctatus]
LOC108259045	107.314	1.78259	0.00329193	PREDICTED: glycerol kinase-like isoform X1 [Ictalurus punctatus]
LOC108259066	804.827	-1.30775	0.00340636	PREDICTED: protein yippee-like 3 [Ictalurus punctatus]
LOC108259092	1824.76	3.24359	0.000808358	PREDICTED: heat shock 70 kDa protein 1 [Ictalurus punctatus]
LOC108259095	374.801	2.79128	0.0141536	PREDICTED: heat shock 70 kDa protein-like [Ictalurus punctatus]
LOC108259106	1263.98	1.64099	0.00439747	PREDICTED: prolyl endopeptidase-like [Ictalurus punctatus]
LOC108259135	49.7844	-1.89157	0.0313463	NA
LOC108259164	16.0271	3.19992	0.0479638	NA
LOC108259374	3007.55	-1.07017	0.00617809	PREDICTED: cytochrome b-245 heavy chain [Ictalurus punctatus]
LOC108259381	656.98	-1.01255	0.0018282	PREDICTED: atlastin-2-like isoform X1 [Ictalurus punctatus]
LOC108259412	203.633	-1.27701	0.0454336	PREDICTED: SUN domain-containing protein 2-like [Ictalurus punctatus]
LOC108259428	276.402	1.05181	0.00697417	PREDICTED: protein SDE2 homolog [Ictalurus punctatus]
LOC108259484	1867.84	-1.54827	3.08125e-05	PREDICTED: aryl hydrocarbon receptor-like isoform X1 [Ictalurus punctatus]
LOC108259489	192.643	1.24713	0.00607373	PREDICTED: major facilitator superfamily domain-containing protein 6-A-like [Ictalurus punctatus]
LOC108259490	3025.08	1.40696	0.00211954	PREDICTED: signal transducer and activator of transcription 1-alpha/beta-like isoform X1 [Ictalurus punctatus]
LOC108259499	129.33	1.54552	0.00938256	NA
LOC108259600	145.55	-1.15539	2.46623e-05	PREDICTED: E3 SUMO-protein ligase PIAS1-like isoform X1 [Ictalurus punctatus]
LOC108259763	498.019	-1.09673	0.00491813	PREDICTED: putative leucine-rich repeat-containing protein DDB_G0290503 [Ictalurus punctatus]
LOC108259768	688.516	3.3455	0.000208417	PREDICTED: myosin-4-like [Ictalurus punctatus]
LOC108259846	28.7606	-1.71943	0.0234842	PREDICTED: GTPase IMAP family member 8-like isoform X1 [Ictalurus punctatus]
LOC108259858	132.039	1.28073	0.00339445	PREDICTED: E3 ubiquitin/ISG15 ligase TRIM25-like [Ictalurus punctatus]
LOC108259935	860.74	1.52222	0.0145801	PREDICTED: uncharacterized protein LOC108259935 isoform X1 [Ictalurus punctatus]
LOC108259973	580.31	2.7689	0.00103771	PREDICTED: uncharacterized protein LOC108259973 [Ictalurus punctatus]
LOC108259987	122.909	2.4765	0.0371562	PREDICTED: uncharacterized protein LOC108259987 isoform X1 [Ictalurus punctatus]
LOC108260006	268.112	-1.20948	0.000653883	PREDICTED: nuclear apoptosis-inducing factor 1-like [Ictalurus punctatus]
LOC108260010	180.181	-1.00982	0.0017552	PREDICTED: uncharacterized protein LOC108260010 isoform X1 [Ictalurus punctatus]
LOC108260285	271.081	-1.78805	0.02309	PREDICTED: E3 SUMO-protein ligase CBX4-like [Ictalurus punctatus]
LOC108260323	632.225	2.26859	7.41913e-07	PREDICTED: methyl-CpG-binding domain protein 2-like [Ictalurus punctatus]
LOC108260328	12.7312	1.94596	0.033734	PREDICTED: E3 ubiquitin-protein ligase TRIM17-like [Ictalurus punctatus]
LOC108260350	489.78	-1.41246	6.13009e-08	PREDICTED: ribosomal protein S6 kinase alpha-4-like [Ictalurus punctatus]
LOC108260369	206.04	1.53722	0.0358208	PREDICTED: ras GTPase-activating protein 4-like [Ictalurus punctatus]
LOC108260450	26.3129	-1.53021	0.0476041	hypothetical protein STCU_02785 [Strigomonas culicis]
LOC108260452	244.535	1.64004	0.00282305	PREDICTED: uncharacterized protein LOC108260452 [Ictalurus punctatus]
LOC108260478	55.6618	-1.71756	0.0397838	PREDICTED: protocadherin-18-like isoform X1 [Ictalurus punctatus]
LOC108260527	406.204	2.07455	0.0198096	PREDICTED: ADP-ribosylation factor-like protein 5B [Ictalurus punctatus]
LOC108260613	37.1985	1.33166	0.0427679	PREDICTED: T-cell ecto-ADP-ribosyltransferase 1-like isoform X1 [Ictalurus punctatus]
LOC108260627	3119.88	3.23521	0.00771039	PREDICTED: uncharacterized protein LOC108260627 [Ictalurus punctatus]
LOC108260710	1202.84	-1.50978	0.0452179	PREDICTED: heparan sulfate glucosamine 3-O-sulfotransferase 3B1-like [Ictalurus punctatus]
LOC108260714	887.614	1.2376	0.000360773	PREDICTED: Krueppel-like factor 3 isoform X1 [Ictalurus punctatus]
LOC108260824	97.4621	-1.49886	0.00115704	PREDICTED: MHC class II regulatory factor RFX1-like isoform X1 [Ictalurus punctatus]
LOC108260854	465.751	-1.42557	0.000314409	PREDICTED: mitogen-activated protein kinase kinase kinase 11-like [Ictalurus punctatus]
LOC108260899	10.2432	-5.02707	0.00788852	PREDICTED: uncharacterized protein LOC108260899 [Ictalurus punctatus]
LOC108260914	476.311	-1.5541	2.05567e-06	PREDICTED: uncharacterized protein C10orf12-like isoform X1 [Ictalurus punctatus]
LOC108260991	913.87	-2.48661	0.0333356	PREDICTED: proto-oncogene c-Fos-like [Ictalurus punctatus]
LOC108261343	101.14	-1.09367	0.00261169	PREDICTED: dynein light chain 4, axonemal isoform X1 [Ictalurus punctatus]
LOC108261393	152.959	2.51064	0.0366374	PREDICTED: nuclear factor 7, brain-like [Ictalurus punctatus]
LOC108261429	305.869	1.60306	0.000438509	PREDICTED: probable phosphatase phospho1 isoform X1 [Ictalurus punctatus]
LOC108261531	32.9192	4.0569	0.0215332	PREDICTED: E3 ubiquitin/ISG15 ligase TRIM25-like [Ictalurus punctatus]
LOC108261532	270.084	2.14803	0.0118934	PREDICTED: tripartite motif-containing protein 47-like [Ictalurus punctatus]
LOC108261592	45.4196	-2.77739	0.0203555	PREDICTED: 5-beta-cholestane-3-alpha,7-alpha-diol 12-alpha-hydroxylase-like [Ictalurus punctatus]
LOC108261898	10.527	3.12898	0.0295224	PREDICTED: tyrosyl-DNA phosphodiesterase 2-like isoform X1 [Ictalurus punctatus]
LOC108261929	338.025	-4.56011	0.0378876	PREDICTED: catalase-like [Ictalurus punctatus]
LOC108261949	59.444	3.0142	0.0157975	NA
LOC108262040	35.9526	-1.82609	0.0373652	NA
LOC108262122	66.2425	2.5222	0.00729448	PREDICTED: tripartite motif-containing protein 29-like, partial [Ictalurus punctatus]
LOC108262218	25.8479	3.83584	0.0243852	PREDICTED: tripartite motif-containing protein 16-like, partial [Ictalurus punctatus]
LOC108262233	87.6781	1.54857	0.0142482	PREDICTED: uncharacterized protein LOC108262233 [Ictalurus punctatus]
LOC108262339	157.787	3.0071	0.0124159	PREDICTED: heat shock 70 kDa protein-like, partial [Ictalurus punctatus]
LOC108262367	153.716	-1.04023	0.000862491	PREDICTED: non-structural maintenance of chromosomes element 4 homolog A-like isoform X1 [Ictalurus punctatus]
LOC108262408	56.203	-1.15024	0.0184577	PREDICTED: zinc finger protein 782-like [Ictalurus punctatus]
LOC108262485	12.5129	5.50937	0.0229482	NA
LOC108262769	853.01	1.30598	0.000132572	PREDICTED: lysine-specific demethylase 2A-like isoform X1 [Ictalurus punctatus]
LOC108262773	209.529	-1.65354	0.00100276	PREDICTED: uncharacterized protein LOC108262773 [Ictalurus punctatus]
LOC108262781	198.978	1.07896	0.0004225	PREDICTED: zinc finger and SCAN domain-containing protein 21-like [Ictalurus punctatus]
LOC108262783	114.016	-1.11732	0.000104184	PREDICTED: zinc finger and BTB domain-containing protein 17-like [Ictalurus punctatus]
LOC108262843	10.3154	2.42996	0.0412996	PREDICTED: uncharacterized protein LOC108262843 [Ictalurus punctatus]
LOC108262847	12.4767	2.96893	0.0255582	PREDICTED: uncharacterized protein LOC108262847 [Ictalurus punctatus]
LOC108262885	271.735	4.5227	0.00288477	PREDICTED: probable E3 ubiquitin-protein ligase HERC3 [Ictalurus punctatus]
LOC108262993	1196.78	1.47482	0.00855543	PREDICTED: uncharacterized protein KIAA1522 homolog [Ictalurus punctatus]
LOC108263016	691.096	6.1637	0.000129885	PREDICTED: uncharacterized protein LOC108263016 [Ictalurus punctatus]
LOC108263069	2924.62	3.78338	0.00274671	PREDICTED: probable E3 ubiquitin-protein ligase HERC6 isoform X1 [Ictalurus punctatus]
LOC108263070	1002.12	2.77396	0.0185703	PREDICTED: probable E3 ubiquitin-protein ligase HERC3 [Ictalurus punctatus]
LOC108263071	1517.54	4.75332	0.00137445	PREDICTED: probable E3 ubiquitin-protein ligase HERC4 [Ictalurus punctatus]
LOC108263298	180.323	-1.01125	0.0118238	PREDICTED: suppressor of cytokine signaling 5-like isoform X1 [Ictalurus punctatus]
LOC108263359	478.723	1.19791	0.000756126	PREDICTED: interferon regulatory factor 2-like isoform X1 [Ictalurus punctatus]
LOC108263420	2218	1.08488	0.000125387	PREDICTED: ras-related protein ORAB-1 [Ictalurus punctatus]
LOC108263429	339.448	1.31606	0.0057792	PREDICTED: glutathione-specific gamma-glutamylcyclotransferase 1-like [Ictalurus punctatus]
LOC108263473	257.386	-1.0207	0.000470051	PREDICTED: RING finger protein 145-like isoform X1 [Ictalurus punctatus]
LOC108263505	1913.31	2.45548	0.0245377	PREDICTED: GTPase IMAP family member 7-like isoform X1 [Ictalurus punctatus]
LOC108263506	1686.26	3.26096	0.0326264	PREDICTED: GTPase IMAP family member 4-like [Ictalurus punctatus]
LOC108263543	537.896	3.44338	0.0143467	PREDICTED: interferon-induced protein with tetratricopeptide repeats 5-like [Ictalurus punctatus]
LOC108263641	50.8214	-1.7318	0.0114906	PREDICTED: centriole, cilia and spindle-associated protein-like isoform X1 [Ictalurus punctatus]
LOC108263665	571.449	1.0413	0.000903486	PREDICTED: eukaryotic translation initiation factor 4E-1A-like [Ictalurus punctatus]
LOC108263690	1120.94	1.33665	0.000368383	PREDICTED: metastasis suppressor protein 1-like isoform X1 [Ictalurus punctatus]
LOC108263714	86.7459	-1.2596	0.0489032	PREDICTED: deoxycytidylate deaminase-like [Ictalurus punctatus]
LOC108263826	178.535	4.22322	2.17812e-05	PREDICTED: peroxisome proliferator-activated receptor gamma coactivator-related protein 1-like [Ictalurus punctatus]
LOC108263827	165.151	-1.47041	4.08265e-06	PREDICTED: uncharacterized protein LOC108263827 [Ictalurus punctatus]
LOC108263862	2471.93	1.14086	6.79037e-05	PREDICTED: ADP-ribosylation factor 2 [Ictalurus punctatus]
LOC108263892	3064	1.28497	0.00151131	PREDICTED: stress-associated endoplasmic reticulum protein 1 [Ictalurus punctatus]
LOC108263958	39.8178	3.70572	0.00270128	NA
LOC108264088	172.257	-1.2963	1.21294e-05	PREDICTED: tyrosine-protein kinase CSK [Ictalurus punctatus]
LOC108264241	257.236	1.83347	0.0433806	PREDICTED: protein phosphatase 1 regulatory subunit 3E-like [Ictalurus punctatus]
LOC108264335	31.1118	2.19068	0.000843771	NA
LOC108264391	1143.95	3.25131	0.00695266	NA
LOC108264402	127.893	2.30487	0.038585	PREDICTED: poly [ADP-ribose] polymerase 12-like isoform X1 [Ictalurus punctatus]
LOC108264403	703.778	2.42581	0.00609936	PREDICTED: poly [ADP-ribose] polymerase 12-like [Ictalurus punctatus]
LOC108264553	95.7717	-1.21618	0.0146858	PREDICTED: peptidoglycan recognition protein 1-like [Ictalurus punctatus]
LOC108264558	770.802	1.56904	0.00140161	PREDICTED: MTSS1-like protein isoform X1 [Ictalurus punctatus]
LOC108264658	150.04	-1.31116	0.000575791	PREDICTED: zinc finger homeobox protein 3-like isoform X1 [Ictalurus punctatus]
LOC108264780	165.037	-1.32421	0.000808358	PREDICTED: uveal autoantigen with coiled-coil domains and ankyrin repeats-like [Ictalurus punctatus]
LOC108264811	59.8816	-1.41353	0.0160761	PREDICTED: homeobox protein SIX5-like [Ictalurus punctatus]
LOC108264816	31.9816	-2.81232	5.56414e-05	PREDICTED: COUP transcription factor 2-like isoform X1 [Ictalurus punctatus]
LOC108264821	20.9876	-1.7446	0.027836	NA
LOC108264845	132.116	1.55129	0.0215332	PREDICTED: dual specificity protein phosphatase 8-like [Ictalurus punctatus]
LOC108264850	33.4114	-4.48744	0.000332818	PREDICTED: NACHT and WD repeat domain-containing protein 2-like isoform X1 [Ictalurus punctatus]
LOC108264903	199.323	-1.795	0.0270516	PREDICTED: gamma-glutamyltranspeptidase 1-like [Ictalurus punctatus]
LOC108264963	284.199	2.76338	0.00386056	PREDICTED: sodium- and chloride-dependent taurine transporter-like isoform X1 [Ictalurus punctatus]
LOC108265331	87.9935	-1.29567	0.00172308	NA
LOC108265337	767.379	-1.08237	0.0452843	PREDICTED: carnitine O-acetyltransferase-like [Ictalurus punctatus]
LOC108265407	1667.97	1.06518	0.000597142	PREDICTED: charged multivesicular body protein 4c [Ictalurus punctatus]
LOC108265423	1108.4	-1.12749	0.0344963	PREDICTED: macrophage-expressed gene 1 protein-like [Ictalurus punctatus]
LOC108265435	641.325	1.10842	0.0002007	PREDICTED: nuclear transcription factor Y subunit alpha-like isoform X1 [Ictalurus punctatus]
LOC108265492	712.147	1.24714	0.0158472	PREDICTED: docking protein 2-like [Ictalurus punctatus]
LOC108265551	943.957	1.65785	0.00179873	PREDICTED: serine/threonine-protein kinase ULK1-like isoform X1 [Ictalurus punctatus]
LOC108265604	215.573	-1.91567	1.24337e-06	PREDICTED: methylcrotonoyl-CoA carboxylase beta chain, mitochondrial-like [Ictalurus punctatus]
LOC108265605	200.577	1.58281	1.44662e-05	PREDICTED: solute carrier family 23 member 2-like [Ictalurus punctatus]
LOC108265627	427.526	1.05915	0.0132218	PREDICTED: interleukin-17 receptor C-like isoform X1 [Ictalurus punctatus]
LOC108265649	233.25	-1.22608	0.000591293	PREDICTED: regulation of nuclear pre-mRNA domain-containing protein 2-like isoform X1 [Ictalurus punctatus]
LOC108265695	281.209	-1.49235	4.87101e-10	PREDICTED: bromodomain and PHD finger-containing protein 3-like isoform X1 [Ictalurus punctatus]
LOC108265704	212.462	-2.14505	0.000909907	PREDICTED: toll-like receptor 9 [Ictalurus punctatus]
LOC108265708	59.1762	-1.40587	0.0326058	PREDICTED: beta-2 adrenergic receptor-like [Ictalurus punctatus]
LOC108265744	12.2966	2.66616	0.00935801	PREDICTED: epidermal growth factor receptor kinase substrate 8-like protein 3 isoform X1 [Ictalurus punctatus]
LOC108265759	138.97	1.93131	0.01229	PREDICTED: periphilin-1-like [Ictalurus punctatus]
LOC108265782	43.9359	1.72222	0.04218	NA
LOC108265790	660.721	-1.28717	0.00315496	PREDICTED: uncharacterized protein LOC108265790 isoform X1 [Ictalurus punctatus]
LOC108265880	2338.47	1.01578	5.80335e-05	PREDICTED: rho-related GTP-binding protein RhoA-B [Ictalurus punctatus]
LOC108265908	110.209	-1.04831	0.0479446	PREDICTED: probable E3 ubiquitin-protein ligase makorin-1 isoform X1 [Ictalurus punctatus]
LOC108265909	2490.9	4.68301	4.25969e-05	PREDICTED: putative helicase mov-10-B.1 [Ictalurus punctatus]
LOC108265962	730.929	-1.2511	0.00478114	PREDICTED: GRAM domain-containing protein 3-like isoform X1 [Ictalurus punctatus]
LOC108265984	672.681	1.3584	0.000120744	PREDICTED: phospholipid phosphatase 1-like [Ictalurus punctatus]
LOC108266013	97.8638	-1.41515	0.00401221	PREDICTED: protein FAM110A-like [Ictalurus punctatus]
LOC108266073	941.24	3.75654	0.0175109	PREDICTED: interferon-induced GTP-binding protein Mx-like isoform X1 [Ictalurus punctatus]
LOC108266082	127.628	1.1086	0.0132807	PREDICTED: uncharacterized protein LOC108266082 [Ictalurus punctatus]
LOC108266096	403.048	1.93052	0.0375716	PREDICTED: zinc-binding protein A33-like [Ictalurus punctatus]
LOC108266207	6869.09	4.62879	0.00230889	PREDICTED: sacsin-like [Ictalurus punctatus]
LOC108266236	320.861	2.10734	0.00214602	PREDICTED: uncharacterized protein LOC108266236 isoform X1 [Ictalurus punctatus]
LOC108266244	1469.19	2.66995	0.0157975	PREDICTED: interferon-induced protein 44-like [Ictalurus punctatus]
LOC108266253	53.2838	-1.38052	0.00337207	PREDICTED: transcription factor Adf-1-like [Ictalurus punctatus]
LOC108266308	173.687	-1.1507	0.0170377	PREDICTED: serine/threonine-protein phosphatase 2A regulatory subunit B&apos;&apos; subunit beta-like isoform X1 [Ictalurus punctatus]
LOC108266309	138.975	3.113	0.00364201	PREDICTED: zinc-binding protein A33-like [Ictalurus punctatus]
LOC108266311	4539.84	4.09121	0.0020636	PREDICTED: signal transducer and activator of transcription 1-like isoform X1 [Ictalurus punctatus]
LOC108266312	1285.06	1.59834	0.00686047	PREDICTED: glutaminase kidney isoform, mitochondrial-like isoform X1 [Ictalurus punctatus]
LOC108266319	44.5339	3.43775	0.0290394	NA
LOC108266333	173.424	-1.8398	0.000272979	PREDICTED: TGF-beta receptor type-2-like [Ictalurus punctatus]
LOC108266382	2261.31	3.1853	0.000771637	PREDICTED: MORC family CW-type zinc finger protein 3-like isoform X1 [Ictalurus punctatus]
LOC108266383	1146	2.19289	0.000915309	PREDICTED: MORC family CW-type zinc finger protein 3-like isoform X1 [Ictalurus punctatus]
LOC108266413	1102.87	2.52933	0.00261155	PREDICTED: poly [ADP-ribose] polymerase 14-like [Ictalurus punctatus]
LOC108266415	1477.05	1.80786	0.00570437	PREDICTED: poly [ADP-ribose] polymerase 9-like [Ictalurus punctatus]
LOC108266433	951.866	1.94085	0.0222134	PREDICTED: poly [ADP-ribose] polymerase 14-like isoform X1 [Ictalurus punctatus]
LOC108266464	1267.06	2.33944	6.35119e-08	PREDICTED: uncharacterized protein LOC108266464 isoform X1 [Ictalurus punctatus]
LOC108266494	30.5669	-2.21134	0.000231743	PREDICTED: uncharacterized protein LOC108266494 [Ictalurus punctatus]
LOC108266504	1638.29	2.70531	7.80822e-06	PREDICTED: C-X-C chemokine receptor type 3-like [Ictalurus punctatus]
LOC108266540	16.7332	3.00749	0.0169246	PREDICTED: striated muscle preferentially expressed protein kinase-like isoform X1 [Ictalurus punctatus]
LOC108266561	575.992	2.08605	1.61392e-06	ubiquitin conjugating enzyme E2 A, like [Danio rerio]
LOC108266565	120.12	-1.50072	0.015333	PREDICTED: POU domain, class 2, transcription factor 1-like isoform X1 [Ictalurus punctatus]
LOC108266569	56.7756	-1.11154	0.0117095	PREDICTED: uncharacterized protein LOC108266569 isoform X1 [Ictalurus punctatus]
LOC108266615	380.132	-1.57379	0.00408101	PREDICTED: interleukin-1 receptor-like 2 [Ictalurus punctatus]
LOC108266643	1850.4	-1.38861	2.30602e-05	PREDICTED: zinc finger E-box-binding homeobox 2-like [Ictalurus punctatus]
LOC108266760	1468.44	1.4539	0.00510147	PREDICTED: interleukin-1 receptor-like 2 [Ictalurus punctatus]
LOC108266822	552.79	5.63879	0.00656583
LOC108266840	1803.64	2.17245	0.00154492	PREDICTED: interleukin-10 receptor subunit beta-like [Ictalurus punctatus]
LOC108266847	566.526	1.00283	0.0038204	PREDICTED: ribosomal RNA processing protein 1 homolog B-like [Ictalurus punctatus]
LOC108266884	49.595	-1.40595	0.00182851	PREDICTED: histone-lysine N-methyltransferase PRDM9-like isoform X1 [Ictalurus punctatus]
LOC108266908	16.1693	-2.01139	0.0238081	PREDICTED: uncharacterized protein LOC108266908 [Ictalurus punctatus]
LOC108266945	50.0557	-2.93341	0.01747	PREDICTED: uncharacterized protein LOC108266945 [Ictalurus punctatus]
LOC108266962	63.4727	-1.14374	0.00436209	NA
LOC108267068	103.82	-1.01151	0.00102297	PREDICTED: structure-specific endonuclease subunit slx1-like [Ictalurus punctatus]
LOC108267087	38.4669	-1.63552	0.000821533	PREDICTED: zinc finger protein 239-like [Ictalurus punctatus]
LOC108267093	12.5393	-2.63902	0.0413291	PREDICTED: gastrula zinc finger protein XlCGF7.1-like [Ictalurus punctatus]
LOC108267098	99.215	-1.86559	1.82039e-06	PREDICTED: LOW QUALITY PROTEIN: zinc finger protein 850-like [Ictalurus punctatus]
LOC108267105	59.8862	-1.23598	0.00417517	NA
LOC108267117	181.717	1.96483	0.00720404	PREDICTED: atypical chemokine receptor 2-like [Ictalurus punctatus]
LOC108267130	277.739	-1.20974	0.0467209	PREDICTED: cytosolic beta-glucosidase-like isoform X1 [Ictalurus punctatus]
LOC108267166	9.04848	2.46767	0.0495291	NA
LOC108267237	710.489	1.10231	6.8005e-06	hippocampus abundant transcript 1 protein-like [Pangasianodon hypophthalmus]
LOC108267312	477.66	-1.46508	0.00140992	PREDICTED: desmoglein-2-like [Ictalurus punctatus]
LOC108267345	172.096	-1.10011	4.05396e-05	PREDICTED: uncharacterized protein LOC108267345 [Ictalurus punctatus]
LOC108267467	434.424	-1.08447	0.000597142	PREDICTED: 5&apos;-AMP-activated protein kinase subunit gamma-1-like isoform X1 [Ictalurus punctatus]
LOC108267484	249.214	-1.23937	0.0351654	PREDICTED: KN motif and ankyrin repeat domain-containing protein 3-like [Ictalurus punctatus]
LOC108267491	529.675	3.2581	0.0313463	PREDICTED: E3 ubiquitin-protein ligase RNF19B-like [Ictalurus punctatus]
LOC108267492	508.777	3.52166	0.0139952	PREDICTED: uncharacterized protein LOC108267492 [Ictalurus punctatus]
LOC108267498	16.5324	2.85057	0.0355315	PREDICTED: cysteine and histidine-rich domain-containing protein 1-like [Ictalurus punctatus]
LOC108267566	133.494	1.00967	0.000101029	PREDICTED: cyclin-L1-like [Ictalurus punctatus]
LOC108267585	17.2931	-1.91683	0.0311976	NA
LOC108267594	3353.89	2.53278	0.0251674	PREDICTED: interferon-induced very large GTPase 1-like isoform X1 [Ictalurus punctatus]
LOC108267616	159.66	2.5943	7.41913e-07	PREDICTED: uridine-cytidine kinase 2-B isoform X1 [Ictalurus punctatus]
LOC108267618	2836.99	1.1979	0.0459081	PREDICTED: peroxiredoxin-1 [Ictalurus punctatus]
LOC108267695	293.778	-1.19789	0.0121792	PREDICTED: E3 ubiquitin-protein ligase DTX4-like [Ictalurus punctatus]
LOC108267697	76.1221	-1.47715	0.0403888	PREDICTED: coronin-1B-like [Ictalurus punctatus]
LOC108267758	1206.85	1.5862	2.30414e-05	PREDICTED: protein FAM49B-like [Ictalurus punctatus]
LOC108267759	12.7845	2.13056	0.0310692	NA
LOC108267785	1895.14	-1.14588	0.0102756	PREDICTED: ephrin type-A receptor 7-like [Ictalurus punctatus]
LOC108267839	2270.76	2.60453	0.00408831	PREDICTED: cornifelin-like [Ictalurus punctatus]
LOC108267884	11101.3	1.80746	0.00453635	PREDICTED: macrosialin-like isoform X1 [Ictalurus punctatus]
LOC108267888	11.431	2.87406	0.0436941	PREDICTED: dual specificity protein phosphatase CDC14A-like isoform X1 [Ictalurus punctatus]
LOC108267930	53.1344	-1.84363	7.66102e-05	PREDICTED: uncharacterized protein LOC108267930 isoform X1 [Ictalurus punctatus]
LOC108267938	187.559	1.37686	0.0486259	PREDICTED: E3 ubiquitin-protein ligase TRIM39-like [Ictalurus punctatus]
LOC108268002	111.641	-1.31564	0.0218643	PREDICTED: uncharacterized protein LOC108268002 [Ictalurus punctatus]
LOC108268029	183.163	-1.42897	0.000449489	PREDICTED: vang-like protein 2 [Ictalurus punctatus]
LOC108268039	158.607	2.50576	0.0346217	PREDICTED: UMP-CMP kinase-like isoform X1 [Ictalurus punctatus]
LOC108268041	83.7105	3.02652	0.0025126	PREDICTED: relaxin-like [Ictalurus punctatus]
LOC108268074	30.8953	2.08544	0.0217726	PREDICTED: E3 ubiquitin/ISG15 ligase TRIM25-like [Ictalurus punctatus]
LOC108268090	313.826	1.3723	0.017713	PREDICTED: serine/threonine-protein kinase ppk4-like [Ictalurus punctatus]
LOC108268142	3343.39	1.15431	0.0162282	PREDICTED: induced myeloid leukemia cell differentiation protein Mcl-1-like [Ictalurus punctatus]
LOC108268161	480.573	1.93227	7.73317e-07	PREDICTED: ATP-binding cassette sub-family F member 2-like isoform X1 [Ictalurus punctatus]
LOC108268163	628.713	-1.00184	0.0308953	PREDICTED: SWI/SNF-related matrix-associated actin-dependent regulator of chromatin subfamily D member 3 isoform X1 [Ictalurus punctatus]
LOC108268164	163.693	2.66105	0.0324776	PREDICTED: dynein regulatory complex protein 1-like [Ictalurus punctatus]
LOC108268194	19.307	1.86357	0.0420053	NA
LOC108268225	122.234	-1.11271	0.000324342	PREDICTED: leucine-rich repeat-containing protein 14-like isoform X1 [Ictalurus punctatus]
LOC108268227	130.908	3.32659	0.0360296	PREDICTED: uncharacterized protein LOC108268227 [Ictalurus punctatus]
LOC108268231	395.082	2.4833	0.042792	PREDICTED: E3 ubiquitin-protein ligase TRIM39-like isoform X1 [Ictalurus punctatus]
LOC108268232	404.454	2.51982	0.00340472	PREDICTED: E3 ubiquitin-protein ligase TRIM39-like isoform X1 [Ictalurus punctatus]
LOC108268233	92.4606	4.78589	0.00567842	PREDICTED: E3 ubiquitin-protein ligase TRIM39-like isoform X1 [Ictalurus punctatus]
LOC108268236	278.768	3.21606	0.00397823	PREDICTED: E3 ubiquitin-protein ligase TRIM39-like [Ictalurus punctatus]
LOC108268287	121.99	1.35068	0.00017348	PREDICTED: uncharacterized protein LOC108268287 [Ictalurus punctatus]
LOC108268302	2576.52	3.53682	1.74324e-09	PREDICTED: HIG1 domain family member 1A, mitochondrial-like [Ictalurus punctatus]
LOC108268348	213.55	2.72872	0.0170552	PREDICTED: E3 ubiquitin-protein ligase RNF182-like [Ictalurus punctatus]
LOC108268351	157.257	1.13863	0.0392541	PREDICTED: zinc finger protein OZF-like [Ictalurus punctatus]
LOC108268442	432.989	-2.12596	1.65266e-12	PREDICTED: coiled-coil domain-containing protein 106-like [Ictalurus punctatus]
LOC108268446	61.9634	2.36836	0.00599141	PREDICTED: apoptosis-enhancing nuclease-like [Ictalurus punctatus]
LOC108268625	43.2296	-1.25291	0.0387343	PREDICTED: uncharacterized protein LOC108268625 [Ictalurus punctatus]
LOC108268848	44.2341	-1.6035	0.00339988	PREDICTED: uncharacterized protein LOC108268848 isoform X1 [Ictalurus punctatus]
LOC108268861	28.5556	-1.80275	0.00160502	NA
LOC108268891	598.688	1.17233	0.0111932	PREDICTED: lysine-specific demethylase 7B-like [Ictalurus punctatus]
LOC108268915	153.536	2.10681	6.13009e-08	PREDICTED: F-box/LRR-repeat protein 2-like [Ictalurus punctatus]
LOC108268924	989.702	-1.56162	3.2596e-06	PREDICTED: neuron navigator 2-like isoform X1 [Ictalurus punctatus]
LOC108268932	818.907	1.73696	0.000266882	PREDICTED: peroxisome proliferator-activated receptor gamma coactivator 1-beta-like isoform X1 [Ictalurus punctatus]
LOC108268935	208.814	-1.6323	0.00447034	PREDICTED: phospholipase D3-like isoform X1 [Ictalurus punctatus]
LOC108269046	1637.95	3.48587	3.62985e-05	PREDICTED: cAMP-responsive element modulator-like isoform X2 [Ictalurus punctatus]
LOC108269089	184.339	1.13659	1.3101e-05	PREDICTED: eukaryotic translation initiation factor 4E-1A isoform X1 [Ictalurus punctatus]
LOC108269166	285.02	1.05028	5.40107e-06	PREDICTED: uncharacterized protein LOC108269166 isoform X1 [Ictalurus punctatus]
LOC108269176	137.207	-2.47457	0.00623052	PREDICTED: uncharacterized protein LOC108269176 isoform X1 [Ictalurus punctatus]
LOC108269179	44.2052	-1.97149	0.000471148	PREDICTED: MDS1 and EVI1 complex locus protein EVI1-A-like isoform X1 [Ictalurus punctatus]
LOC108269202	173.991	1.05459	0.0130517	PREDICTED: uncharacterized protein LOC108269202 isoform X1 [Ictalurus punctatus]
LOC108269341	103.905	-2.09967	0.0108052	PREDICTED: sestrin-3-like isoform X1 [Ictalurus punctatus]
LOC108269353	80.2801	2.68905	0.00949856	PREDICTED: uncharacterized protein LOC108269353 isoform X1 [Ictalurus punctatus]
LOC108269454	46.1326	-1.07388	0.0498487	PREDICTED: transcription factor SOX-11-like [Ictalurus punctatus]
LOC108269610	892.528	1.48971	7.36532e-05	PREDICTED: pleckstrin homology domain-containing family G member 3-like isoform X1 [Ictalurus punctatus]
LOC108269691	456.893	1.07609	0.0264588	PREDICTED: discoidin, CUB and LCCL domain-containing protein 1-like isoform X1 [Ictalurus punctatus]
LOC108269704	1031.82	1.36731	0.0017034	PREDICTED: disheveled-associated activator of morphogenesis 1-like [Ictalurus punctatus]
LOC108269770	2222.92	1.11205	0.0301133	PREDICTED: ezrin-like [Ictalurus punctatus]
LOC108269784	1158.79	1.23641	0.000359204	PREDICTED: UTP--glucose-1-phosphate uridylyltransferase isoform X1 [Ictalurus punctatus]
LOC108269814	873.668	1.31448	0.0117329	PREDICTED: membrane-bound O-acyltransferase domain-containing protein 2-like [Ictalurus punctatus]
LOC108269830	197.231	3.40789	6.65736e-05	PREDICTED: claudin-20-like [Ictalurus punctatus]
LOC108269901	516.928	2.12967	2.95676e-09	PREDICTED: exportin-1 [Ictalurus punctatus]
LOC108269913	224.526	1.28864	2.15861e-09	PREDICTED: phospholipase DDHD1-like isoform X1 [Ictalurus punctatus]
LOC108269925	13.5994	-3.8247	0.0391793	PREDICTED: rhotekin-2-like isoform X1 [Ictalurus punctatus]
LOC108269933	361.783	-4.43418	0.000422202	PREDICTED: grainyhead-like protein 1 homolog isoform X1 [Ictalurus punctatus]
LOC108269986	132.064	-1.54617	0.000749816	PREDICTED: uncharacterized protein LOC108269986 [Ictalurus punctatus]
LOC108270052	36.9337	-1.75347	0.00659441	PREDICTED: frizzled-3-like isoform X1 [Ictalurus punctatus]
LOC108270055	1279.2	-1.00809	0.0399603	PREDICTED: stAR-related lipid transfer protein 9-like [Ictalurus punctatus]
LOC108270056	179.284	-1.12733	0.0240968	PREDICTED: stAR-related lipid transfer protein 9-like [Ictalurus punctatus]
LOC108270067	25.3164	-1.43632	0.0110823	PREDICTED: ribonuclease ZC3H12A-like [Ictalurus punctatus]
LOC108270123	96.2395	-2.62285	0.0021102	NA
LOC108270139	726.289	-1.80169	8.44074e-05	PREDICTED: transcriptional-regulating factor 1-like isoform X1 [Ictalurus punctatus]
LOC108270194	81.697	-3.66835	0.0404169	PREDICTED: rho GTPase-activating protein 11A-like isoform X1 [Ictalurus punctatus]
LOC108270275	1274.31	-1.83367	7.03456e-05	PREDICTED: Krueppel-like factor 11 [Ictalurus punctatus]
LOC108270301	86.0586	-1.51103	0.0119419	PREDICTED: DNA (cytosine-5)-methyltransferase 3A-like isoform X1 [Ictalurus punctatus]
LOC108270396	174.731	1.05294	0.0427927	PREDICTED: dr1-associated corepressor-like [Ictalurus punctatus]
LOC108270414	85.2849	-1.13733	0.00616431	PREDICTED: homeobox-containing protein 1-like isoform X1 [Ictalurus punctatus]
LOC108270429	485.607	11.6171	1.88567e-05	PREDICTED: uncharacterized protein LOC108270429 isoform X1 [Ictalurus punctatus]
LOC108270446	131.231	-1.04446	0.0010781	PREDICTED: uncharacterized protein LOC108270446 isoform X1 [Ictalurus punctatus]
LOC108270562	10.0319	-3.18315	0.0265135	PREDICTED: wee1-like protein kinase [Ictalurus punctatus]
LOC108270628	202.506	-1.20434	0.00104907	PREDICTED: zinc finger and BTB domain-containing protein 7A-like [Ictalurus punctatus]
LOC108270752	109.102	1.43055	0.00309281	NA
LOC108270816	172.204	-1.1959	0.00475719	PREDICTED: homer protein homolog 3-like [Ictalurus punctatus]
LOC108270827	3297.18	2.88587	0.000333344	PREDICTED: uncharacterized protein LOC108270827 [Ictalurus punctatus]
LOC108270864	344.774	-1.03817	0.00788852	PREDICTED: GRAM domain-containing protein 3-like isoform X1 [Ictalurus punctatus]
LOC108270873	1911.39	2.2042	0.0351654	PREDICTED: interferon-induced protein 44-like [Ictalurus punctatus]
LOC108270890	422.453	2.04913	3.16998e-05	PREDICTED: peroxisome proliferator-activated receptor gamma coactivator-related protein 1-like [Ictalurus punctatus]
LOC108270899	2668.79	4.48362	0.000747001	PREDICTED: interferon-induced protein 44-like isoform X1 [Ictalurus punctatus]
LOC108270906	472.706	1.084	0.009578	PREDICTED: uncharacterized protein LOC108270906 [Ictalurus punctatus]
LOC108270925	727.726	6.39998	0.000142564	PREDICTED: receptor-transporting protein 3-like isoform X1 [Ictalurus punctatus]
LOC108270935	42.5804	-1.7673	0.00170222	PREDICTED: zinc finger protein 319-like [Ictalurus punctatus]
LOC108270953	28.3133	-1.63071	0.0152108	PREDICTED: methyl-CpG-binding domain protein 3-like isoform X1 [Ictalurus punctatus]
LOC108271012	842.166	3.47903	2.09286e-07	PREDICTED: maternal B9.15 protein-like [Ictalurus punctatus]
LOC108271013	860.283	1.41955	0.00266702	PREDICTED: protein strawberry notch homolog 2-like isoform X1 [Ictalurus punctatus]
LOC108271022	561.933	-1.01571	0.0344683	PREDICTED: midnolin-like [Ictalurus punctatus]
LOC108271044	60.5134	4.25617	0.00159471	NA
LOC108271058	354.971	1.70296	0.00540547	PREDICTED: equilibrative nucleoside transporter 1-like isoform X1 [Ictalurus punctatus]
LOC108271202	72.9694	-1.35375	0.0262212	PREDICTED: guanine nucleotide-binding protein subunit alpha-11 [Ictalurus punctatus]
LOC108271216	270.492	-1.12092	0.0057792	PREDICTED: amino-terminal enhancer of split-like isoform X1 [Ictalurus punctatus]
LOC108271225	69.6531	-1.25277	0.0314611	PREDICTED: WD repeat-containing protein 47-like [Ictalurus punctatus]
LOC108271439	304.754	1.34569	0.0314271	PREDICTED: nicotinamide riboside kinase 2-like isoform X1 [Ictalurus punctatus]
LOC108271555	463.639	-2.03303	9.09684e-08	PREDICTED: glucose-fructose oxidoreductase domain-containing protein 1 [Ictalurus punctatus]
LOC108271612	300.142	-1.11709	0.00134039	PREDICTED: zinc finger protein 644-like [Ictalurus punctatus]
LOC108271643	75.3396	-2.00105	0.00423426	PREDICTED: E3 ubiquitin/ISG15 ligase TRIM25-like isoform X1 [Ictalurus punctatus]
LOC108271661	111.423	-1.13125	0.00489907	PREDICTED: zinc finger protein 239-like [Ictalurus punctatus]
LOC108271693	342.549	-1.22009	3.79094e-06	PREDICTED: TBC1 domain family member 8-like isoform X1 [Ictalurus punctatus]
LOC108271727	3201.64	2.23022	2.64613e-05	PREDICTED: uncharacterized protein LOC108271727 [Ictalurus punctatus]
LOC108271732	6584.52	1.77346	0.0107804	PREDICTED: peptidyl-prolyl cis-trans isomerase FKBP5-like isoform X1 [Ictalurus punctatus]
LOC108271747	515.05	1.43515	0.00465638	PREDICTED: la-related protein 4-like isoform X1 [Ictalurus punctatus]
LOC108271789	33.5683	-2.64986	0.00100718	PREDICTED: serine/threonine-protein kinase 17A-like [Ictalurus punctatus]
LOC108271981	583.927	2.06707	0.000623872	PREDICTED: hyaluronidase-2-like [Ictalurus punctatus]
LOC108271985	59.7308	-1.51151	0.024246	PREDICTED: unconventional myosin-VIIa-like [Ictalurus punctatus]
LOC108272016	1845.89	1.48336	0.000967529	PREDICTED: syndecan-4-like [Ictalurus punctatus]
LOC108272031	509.48	-2.30256	0.00883085	PREDICTED: inhibin beta B chain-like [Ictalurus punctatus]
LOC108272033	1922.61	1.9239	0.0260303	PREDICTED: solute carrier family 2, facilitated glucose transporter member 1-like [Ictalurus punctatus]
LOC108272095	1375.19	3.73903	0.000294786	PREDICTED: ubiquitin-like modifier-activating enzyme 1 [Ictalurus punctatus]
LOC108272109	364.041	2.08329	5.50476e-05	PREDICTED: sushi, von Willebrand factor type A, EGF and pentraxin domain-containing protein 1-like isoform X1 [Ictalurus punctatus]
LOC108272157	156.358	-2.2103	1.65704e-05	PREDICTED: pre-B-cell leukemia transcription factor 1 isoform X1 [Ictalurus punctatus]
LOC108272166	413.561	-1.20904	9.54943e-09	PREDICTED: mesoderm induction early response protein 1-like isoform X1 [Ictalurus punctatus]
LOC108272186	358.36	2.50353	0.0453809	PREDICTED: glutamine synthetase-like [Ictalurus punctatus]
LOC108272220	404.015	1.10569	0.000128014	PREDICTED: glycoprotein-N-acetylgalactosamine 3-beta-galactosyltransferase 1-B-like [Ictalurus punctatus]
LOC108272222	35.1419	-1.09314	0.0268426	PREDICTED: zinc finger protein 501-like [Ictalurus punctatus]
LOC108272235	30.694	-1.65717	0.019541	PREDICTED: gastrula zinc finger protein XlCGF49.1-like [Ictalurus punctatus]
LOC108272242	134.998	-1.12376	0.000144865	PREDICTED: LOW QUALITY PROTEIN: zinc finger protein 850-like [Ictalurus punctatus]
LOC108272247	99.0644	-1.12527	0.0130589	PREDICTED: zinc finger protein 850-like [Ictalurus punctatus]
LOC108272248	122.773	-1.23904	0.000205769	PREDICTED: zinc finger protein OZF-like [Ictalurus punctatus]
LOC108272263	342.378	4.60693	0.00572516	PREDICTED: synaptotagmin-2-like [Ictalurus punctatus]
LOC108272266	1248.93	1.25158	0.00531455	PREDICTED: regulator of G-protein signaling 4-like [Ictalurus punctatus]
LOC108272317	645.177	1.70676	0.00211719	PREDICTED: DNA-directed RNA polymerase III subunit RPC7-like [Ictalurus punctatus]
LOC108272349	71.3475	-1.86107	0.00615379	PREDICTED: unconventional myosin-X-like [Ictalurus punctatus]
LOC108272379	55.5158	-4.17952	0.0214271	PREDICTED: fibronectin type III domain-containing protein 5 [Ictalurus punctatus]
LOC108272475	130.72	1.21923	3.16998e-05	PREDICTED: zinc finger protein 271-like [Ictalurus punctatus]
LOC108272481	173.145	1.51303	0.00470506	PREDICTED: GTPase IMAP family member 7-like [Ictalurus punctatus]
LOC108272534	204.855	-1.38653	0.00100332	PREDICTED: glutamic acid-rich protein-like isoform X1 [Ictalurus punctatus]
LOC108272536	52.5646	2.57102	0.00155695	PREDICTED: ral guanine nucleotide dissociation stimulator-like 1 isoform X1 [Ictalurus punctatus]
LOC108272539	132.336	-2.26967	0.015799	PREDICTED: alpha-1B-glycoprotein-like isoform X1 [Ictalurus punctatus]
LOC108272541	502.247	-1.04156	0.0462957	PREDICTED: choline transporter-like protein 2 [Ictalurus punctatus]
LOC108272580	185.788	2.17498	0.000232336	PREDICTED: protein tyrosine phosphatase type IVA 3-like [Ictalurus punctatus]
LOC108272604	98.705	1.54141	0.00788852	PREDICTED: cytochrome c1, heme protein, mitochondrial-like [Ictalurus punctatus]
LOC108272773	109.442	-1.42371	0.0018136	PREDICTED: ETS translocation variant 5-like isoform X1 [Ictalurus punctatus]
LOC108272795	336.067	1.39807	0.00574893	PREDICTED: regulator of G-protein signaling 3-like [Ictalurus punctatus]
LOC108272825	219.49	2.31911	0.0453365	PREDICTED: nuclear body protein SP140-like [Ictalurus punctatus]
LOC108272875	21.8683	-2.76988	0.0330571	NA
LOC108272899	310.977	-1.87443	0.000307359	PREDICTED: protein FAM117B-like [Ictalurus punctatus]
LOC108272901	2618.25	1.01931	0.0361696	PREDICTED: E3 ubiquitin/ISG15 ligase TRIM25-like isoform X1 [Ictalurus punctatus]
LOC108272926	1531.54	4.78796	2.5549e-06	PREDICTED: heme oxygenase-like [Ictalurus punctatus]
LOC108272936	161.633	1.73929	3.52373e-05	PREDICTED: uncharacterized protein LOC108272936 isoform X1 [Ictalurus punctatus]
LOC108272942	976.59	-1.17966	2.7593e-07	PREDICTED: trinucleotide repeat-containing gene 6B protein-like isoform X1 [Ictalurus punctatus]
LOC108272957	343.754	1.27393	0.00017348	ubiquitin-conjugating enzyme E2 E2-like [Pangasianodon hypophthalmus]
LOC108272979	103.795	-1.11105	0.00265392	PREDICTED: zinc finger protein 2-like isoform X1 [Ictalurus punctatus]
LOC108272990	342.888	-1.42686	0.0144096	PREDICTED: interleukin-2 receptor subunit beta-like isoform X1 [Ictalurus punctatus]
LOC108273014	49.42	1.46342	0.000366504	PREDICTED: gastrula zinc finger protein XlCGF7.1-like [Ictalurus punctatus]
LOC108273145	20204.2	3.04488	0.0220918	NA
LOC108273153	15.8727	4.04997	0.0209024	PREDICTED: ankyrin repeat domain-containing protein SOWAHC-like [Ictalurus punctatus]
LOC108273214	860.341	-1.09961	0.0010596	PREDICTED: WAS/WASL-interacting protein family member 1-like [Ictalurus punctatus]
LOC108273220	593.485	-1.38765	6.36328e-08	PREDICTED: pygopus homolog 2-like isoform X1 [Ictalurus punctatus]
LOC108273223	451.466	-1.13138	0.00163802	PREDICTED: chromosomal protein D1-like [Ictalurus punctatus]
LOC108273228	275.373	1.38844	0.00909112	PREDICTED: sphingosine 1-phosphate receptor 1-like [Ictalurus punctatus]
LOC108273256	140.793	2.57024	0.0232219	PREDICTED: E3 ubiquitin/ISG15 ligase TRIM25-like [Ictalurus punctatus]
LOC108273294	292.28	2.44712	1.28907e-06	PREDICTED: palmitoyltransferase ZDHHC18-like isoform X1 [Ictalurus punctatus]
LOC108273315	595.311	1.50216	0.000276984	PREDICTED: CTP synthase 1 [Ictalurus punctatus]
LOC108273319	1111.14	2.51571	0.000214978	PREDICTED: serine/threonine-protein kinase Sgk1-like [Ictalurus punctatus]
LOC108273328	49.5287	8.04404	0.049384	PREDICTED: G8 domain-containing protein DDB_G0286311-like isoform X2 [Ictalurus punctatus]
LOC108273335	37.8088	-1.15005	0.0328602	PREDICTED: coiled-coil domain-containing protein 106-like [Ictalurus punctatus]
LOC108273348	405.413	1.13376	0.00160502	NA
LOC108273349	36.4078	1.45182	0.00408101	NA
LOC108273401	76.518	-1.94008	3.76408e-05	PREDICTED: uncharacterized protein LOC108273401 [Ictalurus punctatus]
LOC108273425	100.84	-1.32526	0.00759616	PREDICTED: DNA-directed RNA polymerase III subunit RPC4-like [Ictalurus punctatus]
LOC108273452	133.23	-1.64488	0.0315611	PREDICTED: somatostatin receptor type 5-like [Ictalurus punctatus]
LOC108273485	46.9003	4.93273	0.00859779	PREDICTED: interferon-induced protein with tetratricopeptide repeats 5-like [Ictalurus punctatus]
LOC108273540	296.895	2.17607	0.0017552	NA
LOC108273681	398.211	1.66551	0.00325003	NA
LOC108273713	4640.82	2.54222	0.00724907	PREDICTED: E3 ubiquitin-protein ligase rnf213-beta-like [Ictalurus punctatus]
LOC108273747	4737.87	2.20502	0.0195826	PREDICTED: uncharacterized protein LOC108273747 isoform X1 [Ictalurus punctatus]
LOC108273765	47.6904	-1.13423	0.0420446	NA
LOC108273898	654.171	2.07336	0.00421457	PREDICTED: interferon regulatory factor 3-like [Ictalurus punctatus]
LOC108273935	447.58	-1.84859	8.60887e-11	PREDICTED: rho GTPase-activating protein SYDE1-like [Ictalurus punctatus]
LOC108273963	775.766	-1.08858	0.00570437	PREDICTED: rho GTPase-activating protein 27-like [Ictalurus punctatus]
LOC108273987	840.901	-1.37627	0.0254277	PREDICTED: hepatic leukemia factor-like [Ictalurus punctatus]
LOC108274000	78.736	-1.04292	0.0070778	PREDICTED: zinc finger protein OZF-like [Ictalurus punctatus]
LOC108274067	891.651	-2.23275	0.0354194	PREDICTED: metalloproteinase inhibitor 2-like [Ictalurus punctatus]
LOC108274092	47.072	5.35772	0.00781884	PREDICTED: zinc finger BED domain-containing protein 1-like [Ictalurus punctatus]
LOC108274201	534.107	-1.64708	3.43647e-05	PREDICTED: extracellular serine/threonine protein kinase FAM20C-like [Ictalurus punctatus]
LOC108274284	479.002	4.54527	0.00133554	PREDICTED: interferon-induced protein with tetratricopeptide repeats 5-like isoform X1 [Ictalurus punctatus]
LOC108274296	79.9053	-1.43238	0.0177609	PREDICTED: bone morphogenetic protein receptor type-1A-like [Ictalurus punctatus]
LOC108274314	373.238	1.1367	0.0182655	PREDICTED: sulfotransferase family cytosolic 2B member 1-like [Ictalurus punctatus]
LOC108274340	272.957	1.47708	0.00190519	PREDICTED: ran GTPase-activating protein 1-like [Ictalurus punctatus]
LOC108274349	163.719	-1.00504	8.69692e-05	PREDICTED: ankyrin repeat and SOCS box protein 3-like [Ictalurus punctatus]
LOC108274367	2177.88	2.71699	0.0381078	PREDICTED: legumain-like [Ictalurus punctatus]
LOC108274479	46.0181	5.28274	0.00102894	NA
LOC108274635	239.744	-1.41619	0.00506504	PREDICTED: NUAK family SNF1-like kinase 1 [Ictalurus punctatus]
LOC108274654	482.741	-1.02566	4.05181e-05	PREDICTED: histone-lysine N-methyltransferase, H3 lysine-36 and H4 lysine-20 specific-like isoform X1 [Ictalurus punctatus]
LOC108274659	73.4378	2.03024	0.0389116	PREDICTED: tumor necrosis factor receptor superfamily member 11B-like [Ictalurus punctatus]
LOC108274676	844.658	1.36905	0.00293752	PREDICTED: heat shock 70 kDa protein 4-like [Ictalurus punctatus]
LOC108274691	28.3546	-1.70874	0.0312934	PREDICTED: bifunctional heparan sulfate N-deacetylase/N-sulfotransferase 1-like [Ictalurus punctatus]
LOC108274720	5954.27	2.41716	4.26213e-05	PREDICTED: sodium-coupled neutral amino acid transporter 2-like [Ictalurus punctatus]
LOC108274728	15.3715	-2.39712	0.0167363	PREDICTED: cytoplasmic polyadenylation element-binding protein 1-like isoform X1 [Ictalurus punctatus]
LOC108274774	1553.9	1.53033	0.000643422	PREDICTED: dnaJ homolog subfamily B member 9-like [Ictalurus punctatus]
LOC108274834	9105.7	3.4439	0.00651694	PREDICTED: CD276 antigen-like [Ictalurus punctatus]
LOC108274860	206.217	6.86837	0.000771637	PREDICTED: uncharacterized protein LOC108274860 [Ictalurus punctatus]
LOC108274922	1969.27	1.21558	0.0453809	PREDICTED: Krueppel-like factor 13 [Ictalurus punctatus]
LOC108274926	48.8885	-1.50174	0.0161413	PREDICTED: storkhead-box protein 2-like isoform X1 [Ictalurus punctatus]
LOC108274974	1426.11	1.35767	0.00520674	PREDICTED: MOB kinase activator 2-like isoform X1 [Ictalurus punctatus]
LOC108274976	628.762	2.1069	3.30353e-06	PREDICTED: dual specificity protein phosphatase 8-like isoform X1 [Ictalurus punctatus]
LOC108275029	5176.65	1.84543	0.0466592	PREDICTED: ATP-binding cassette sub-family A member 1-like [Ictalurus punctatus]
LOC108275057	436.079	1.18553	0.00347526	PREDICTED: vesicle transport protein GOT1B [Ictalurus punctatus]
LOC108275118	1809.44	1.95004	0.0167423	PREDICTED: peroxisome proliferator-activated receptor alpha-like [Ictalurus punctatus]
LOC108275177	1714.3	1.63699	0.0213213	PREDICTED: circadian-associated transcriptional repressor-like [Ictalurus punctatus]
LOC108275244	364.721	-1.07946	0.0052075	PREDICTED: choline transporter-like protein 1 isoform X1 [Ictalurus punctatus]
LOC108275252	60.5597	7.19076	0.000314251	PREDICTED: hepatic triacylglycerol lipase-like [Ictalurus punctatus]
LOC108275305	298.835	-2.31441	5.51659e-11	PREDICTED: DNA-binding protein RFX7-like [Ictalurus punctatus]
LOC108275367	21.3502	-3.57806	0.0400926	PREDICTED: ATP-sensitive inward rectifier potassium channel 11-like [Ictalurus punctatus]
LOC108275386	10.0784	2.44051	0.00688742	NA
LOC108275485	497.097	1.15149	0.0270103	PREDICTED: CD9 antigen-like [Ictalurus punctatus]
LOC108275554	35.0458	-2.15418	0.0403392	PREDICTED: myelin transcription factor 1-like isoform X1 [Ictalurus punctatus]
LOC108275625	67.2159	1.37497	0.0288445	PREDICTED: 6-phosphogluconate dehydrogenase, decarboxylating-like [Ictalurus punctatus]
LOC108275668	115.377	1.99133	0.00101791	NA
LOC108275724	63.0055	3.38955	0.00436209	PREDICTED: CXXC-type zinc finger protein 4-like [Ictalurus punctatus]
LOC108275727	230.37	1.02431	0.00639097	PREDICTED: PRELI domain-containing protein 1, mitochondrial-like [Ictalurus punctatus]
LOC108275742	142.483	-1.12326	0.0064954	PREDICTED: G-protein-signaling modulator 2-like [Ictalurus punctatus]
LOC108275756	1496.62	1.68559	0.00720802	PREDICTED: Nance-Horan syndrome protein-like isoform X1 [Ictalurus punctatus]
LOC108275851	727.274	-1.19409	0.0010781	PREDICTED: histone-lysine N-methyltransferase 2D-like isoform X1 [Ictalurus punctatus]
LOC108276006	405.737	3.28253	0.00233414	NA
LOC108276019	20.4031	3.79133	0.00392236	PREDICTED: protein FAM160A1-like [Ictalurus punctatus]
LOC108276046	903.672	1.55981	0.00258171	PREDICTED: tumor necrosis factor receptor superfamily member 9-like [Ictalurus punctatus]
LOC108276056	31.2586	-3.84888	0.0365897
LOC108276075	71.4263	-4.01255	0.0224846	PREDICTED: deleted in malignant brain tumors 1 protein-like isoform X1 [Ictalurus punctatus]
LOC108276123	580.036	-1.07352	2.13584e-05	PREDICTED: putative Polycomb group protein ASXL1 isoform X1 [Ictalurus punctatus]
LOC108276139	106.95	-2.16852	0.00994932	PREDICTED: RING1 and YY1-binding protein A-like [Ictalurus punctatus]
LOC108276192	261.874	-1.01322	0.000928606	PREDICTED: zinc finger protein 362-like isoform X1 [Ictalurus punctatus]
LOC108276216	92.9883	-1.39752	0.0111253	PREDICTED: lysophosphatidic acid receptor 6-like [Ictalurus punctatus]
LOC108276256	125.002	1.23816	0.0381699	PREDICTED: complement receptor type 1-like [Ictalurus punctatus]
LOC108276259	70.5827	-2.4157	3.21944e-05	PREDICTED: nuclear receptor subfamily 1 group D member 1-like [Ictalurus punctatus]
LOC108276341	830.512	1.19582	0.000687951	PREDICTED: beta-1,4-galactosyltransferase 5-like isoform X1 [Ictalurus punctatus]
LOC108276380	593.772	6.53933	0.000503466	PREDICTED: uncharacterized protein LOC108276380 isoform X2 [Ictalurus punctatus]
LOC108276381	201.16	1.00587	0.00574034	PREDICTED: eukaryotic translation initiation factor 4E type 2-like [Ictalurus punctatus]
LOC108276388	270.816	-1.04284	0.0150584	PREDICTED: rab GDP dissociation inhibitor alpha [Ictalurus punctatus]
LOC108276408	70.6217	4.79072	0.000228721	PREDICTED: uncharacterized protein LOC108276408 [Ictalurus punctatus]
LOC108276418	388.375	-1.32195	5.25294e-05	PREDICTED: 7SK snRNA methylphosphate capping enzyme-like isoform X1 [Ictalurus punctatus]
LOC108276423	226.689	1.35932	0.0010607	PREDICTED: CDK5 and ABL1 enzyme substrate 2-like isoform X1 [Ictalurus punctatus]
LOC108276457	746.13	1.52991	0.0100251	PREDICTED: E3 ubiquitin-protein ligase RNF114-like [Ictalurus punctatus]
LOC108276471	127.632	2.22857	0.00172421	PREDICTED: uncharacterized protein LOC108276471 [Ictalurus punctatus]
LOC108276564	28.9179	-2.79531	0.00779716	PREDICTED: tricarboxylate transport protein, mitochondrial-like isoform X1 [Ictalurus punctatus]
LOC108276832	917.464	1.07543	0.00216614	PREDICTED: heterogeneous nuclear ribonucleoprotein D0 isoform X1 [Ictalurus punctatus]
LOC108276926	129.61	-1.54886	2.22708e-05	PREDICTED: zinc-binding protein A33-like [Ictalurus punctatus]
LOC108276974	231.073	1.67174	0.0293635	PREDICTED: galectin-9-like [Ictalurus punctatus]
LOC108276988	565.311	1.28276	0.00174744	NA
LOC108277039	2383.18	1.63207	1.16545e-06	PREDICTED: cytohesin-1-like isoform X1 [Ictalurus punctatus]
LOC108277040	1401.88	-1.54873	7.86713e-11	PREDICTED: PERQ amino acid-rich with GYF domain-containing protein 1-like isoform X1 [Ictalurus punctatus]
LOC108277070	1517.16	1.67403	1.77081e-06	PREDICTED: AN1-type zinc finger protein 5-like [Ictalurus punctatus]
LOC108277091	122.704	2.24784	0.047316	PREDICTED: E3 ubiquitin/ISG15 ligase TRIM25-like [Ictalurus punctatus]
LOC108277141	2712.79	3.27498	0.000929113	PREDICTED: poly [ADP-ribose] polymerase 14-like isoform X1 [Ictalurus punctatus]
LOC108277142	378.22	4.29494	0.00519053	PREDICTED: poly [ADP-ribose] polymerase 14-like isoform X1 [Ictalurus punctatus]
LOC108277204	328.033	-1.49011	0.0384907	PREDICTED: gamma-glutamyltransferase 5-like [Ictalurus punctatus]
LOC108277226	8127.88	-2.63534	3.39477e-07	PREDICTED: hydroxymethylglutaryl-CoA synthase, cytoplasmic-like isoform X1 [Ictalurus punctatus]
LOC108277242	737.686	1.13819	0.00212203	PREDICTED: transcription regulator protein BACH1-like isoform X1 [Ictalurus punctatus]
LOC108277259	293.796	-1.28391	0.00477025	PREDICTED: nuclear receptor-interacting protein 1-like [Ictalurus punctatus]
LOC108277286	204.959	-1.11069	0.00461954	PREDICTED: protocadherin-16-like [Ictalurus punctatus]
LOC108277312	40.2046	3.53495	0.000169006	PREDICTED: E3 ubiquitin-protein ligase RNF34-like isoform X1 [Ictalurus punctatus]
LOC108277343	1992.08	1.39053	0.00348382	PREDICTED: nucleophosmin-like [Ictalurus punctatus]
LOC108277390	462.566	-1.92933	0.00707421	PREDICTED: C3a anaphylatoxin chemotactic receptor-like [Ictalurus punctatus]
LOC108277487	113.888	-1.40661	1.24337e-06	PREDICTED: zinc finger protein 883-like isoform X1 [Ictalurus punctatus]
LOC108277536	355.983	2.26254	0.0275687	PREDICTED: tripartite motif-containing protein 16-like [Ictalurus punctatus]
LOC108277545	215.758	-2.02237	0.029791	PREDICTED: carcinoembryonic antigen-related cell adhesion molecule 5-like isoform X1 [Ictalurus punctatus]
LOC108277568	190.063	-1.20959	8.75052e-06	PREDICTED: heparan sulfate 2-O-sulfotransferase 1-like [Ictalurus punctatus]
LOC108277599	2311.2	-1.18575	0.00834616	PREDICTED: uncharacterized protein LOC108277599 [Ictalurus punctatus]
LOC108277697	2519.75	2.86963	1.02915e-05	PREDICTED: serine/threonine-protein kinase SIK2-like [Ictalurus punctatus]
LOC108277777	475.379	-1.33315	0.00703726	PREDICTED: solute carrier family 25 member 36-A-like [Ictalurus punctatus]
LOC108277781	1602.22	1.54173	0.0214271	PREDICTED: tapasin-like [Ictalurus punctatus]
LOC108277800	68.8577	-1.22048	0.0315611	PREDICTED: centrosomal protein of 57 kDa-like isoform X1 [Ictalurus punctatus]
LOC108277822	21.898	-2.30907	0.0193349	PREDICTED: RNA-binding protein Nova-1-like [Ictalurus punctatus]
LOC108277831	1383.74	1.42171	0.000624866	PREDICTED: sushi domain-containing protein 6-like isoform X2 [Ictalurus punctatus]
LOC108278008	825.333	2.13272	0.00880927	PREDICTED: egl nine homolog 2-like [Ictalurus punctatus]
LOC108278109	347.206	-1.29487	0.00103771	PREDICTED: zinc finger protein 644-like [Ictalurus punctatus]
LOC108278124	261.685	1.96264	0.0406905	PREDICTED: E3 ubiquitin/ISG15 ligase TRIM25-like [Ictalurus punctatus]
LOC108278139	28.7609	-3.25457	0.049384	NA
LOC108278152	155.82	1.20268	0.00159231	NA
LOC108278239	428.364	1.29593	0.00653811	NA
LOC108278244	2468.82	2.04169	0.0331462	PREDICTED: sterile alpha motif domain-containing protein 9-like isoform X1 [Ictalurus punctatus]
LOC108278293	126.697	-1.97643	0.00221584	PREDICTED: tripartite motif-containing protein 3-like [Ictalurus punctatus]
LOC108278332	629.638	2.38967	0.003129	PREDICTED: zinc finger and BTB domain-containing protein 16-A-like [Ictalurus punctatus]
LOC108278348	38.285	-1.73099	0.00290542	PREDICTED: MDS1 and EVI1 complex locus protein EVI1-like isoform X1 [Ictalurus punctatus]
LOC108278397	124.347	-1.33947	0.000167011	PREDICTED: 52 kDa repressor of the inhibitor of the protein kinase-like [Ictalurus punctatus]
LOC108278403	113.506	1.07227	0.0372881	PREDICTED: cytochrome c-type heme lyase-like [Ictalurus punctatus]
LOC108278456	10.5046	-3.457	0.0018136	PREDICTED: claudin-4-like [Ictalurus punctatus]
LOC108278494	129.267	3.89428	0.00701091	PREDICTED: uncharacterized protein LOC108278494 [Ictalurus punctatus]
LOC108278504	16.0851	3.69243	0.0169246	PREDICTED: transcription factor SOX-30-like isoform X1 [Ictalurus punctatus]
LOC108278712	72.9438	1.31174	0.00957679	PREDICTED: ADP-ribosylation factor-like protein 9 [Ictalurus punctatus]
LOC108278728	2864.82	1.28824	0.00648613	PREDICTED: legumain-like [Ictalurus punctatus]
LOC108278817	1651.2	1.10525	0.00295223	PREDICTED: sarcoplasmic/endoplasmic reticulum calcium ATPase 2 [Ictalurus punctatus]
LOC108278894	833.92	1.44197	0.0489032	PREDICTED: lipase member H-like isoform X1 [Ictalurus punctatus]
LOC108278895	293.881	1.54448	0.0179967	PREDICTED: SH3 domain-containing kinase-binding protein 1-like isoform X1 [Ictalurus punctatus]
LOC108278980	321.914	-1.10664	0.0111538	PREDICTED: mitogen-activated protein kinase kinase kinase kinase 2-like isoform X1 [Ictalurus punctatus]
LOC108279019	18.9557	-1.57162	0.0315611	PREDICTED: serine/threonine-protein phosphatase 2A 55 kDa regulatory subunit B beta isoform-like isoform X1 [Ictalurus punctatus]
LOC108279070	1279.06	1.11966	0.0439242	PREDICTED: heat shock 70 kDa protein 4-like [Ictalurus punctatus]
LOC108279075	540.004	2.40913	0.00345456	PREDICTED: hypoxia-inducible factor 1-alpha-like isoform X1 [Ictalurus punctatus]
LOC108279084	140.692	-1.14139	0.0205488	PREDICTED: nectin-3-like protein [Ictalurus punctatus]
LOC108279122	18.3328	-4.03779	0.0411807	NA
LOC108279130	302.295	2.56456	6.66415e-05	PREDICTED: hepatocyte nuclear factor 1-beta-B-like [Ictalurus punctatus]
LOC108279132	519.325	1.15421	0.00220069	PREDICTED: sodium-dependent proline transporter-like isoform X1 [Ictalurus punctatus]
LOC108279138	18.7139	-1.84827	0.00967307	NA
LOC108279186	238.592	-1.93938	0.00337652	PREDICTED: cingulin-like protein 1 isoform X1 [Ictalurus punctatus]
LOC108279192	380.479	-1.25006	1.5496e-08	PREDICTED: H(+)/Cl(-) exchange transporter 5 isoform X1 [Ictalurus punctatus]
LOC108279194	158.3	-1.26413	0.0093481	PREDICTED: nectin-1-like isoform X1 [Ictalurus punctatus]
LOC108279195	178.098	3.82354	0.00151961	PREDICTED: uncharacterized protein LOC108279195 [Ictalurus punctatus]
LOC108279262	72.3013	-3.02262	0.00623872	PREDICTED: beta-galactoside alpha-2,6-sialyltransferase 1-like isoform X1 [Ictalurus punctatus]
LOC108279333	65.5212	1.48126	0.0105138	PREDICTED: E3 ubiquitin-protein ligase rififylin-like isoform X1 [Ictalurus punctatus]
LOC108279361	329.903	-1.13697	0.0023261	PREDICTED: tyrosine-protein kinase SgK223-like [Ictalurus punctatus]
LOC108279381	129.918	1.46628	0.0468646	PREDICTED: solute carrier family 35 member F2-like [Ictalurus punctatus]
LOC108279476	191.124	1.19512	0.0148845	PREDICTED: methyltransferase-like protein 2-A [Ictalurus punctatus]
LOC108279481	56.1522	2.36242	0.0163407	PREDICTED: B-cell receptor CD22-like isoform X1 [Ictalurus punctatus]
LOC108279533	34.6582	-1.18757	0.0389723	PREDICTED: leucine-rich repeat-containing protein 4-like [Ictalurus punctatus]
LOC108279568	9.84734	2.03993	0.0330343	NA
LOC108279640	823.111	-1.16082	0.0004027	PREDICTED: golgin subfamily B member 1-like isoform X1 [Ictalurus punctatus]
LOC108279675	2288.74	1.25993	0.0394706	PREDICTED: poly [ADP-ribose] polymerase 12-like [Ictalurus punctatus]
LOC108279684	496.246	1.45636	0.00102866	PREDICTED: protein-methionine sulfoxide oxidase mical3b-like [Ictalurus punctatus]
LOC108279784	604.206	-1.16839	0.0090148	PREDICTED: desmoplakin-like isoform X1 [Ictalurus punctatus]
LOC108279797	602.85	1.07267	0.000320397	PREDICTED: uncharacterized protein LOC108279797 [Ictalurus punctatus]
LOC108279858	728.062	-1.01909	0.000653883	PREDICTED: ataxin-7-like protein 1 isoform X2 [Ictalurus punctatus]
LOC108279860	191.838	-1.04189	0.0214043	PREDICTED: chromobox protein homolog 1-like isoform X1 [Ictalurus punctatus]
LOC108279940	781.541	2.98614	0.00144249	PREDICTED: poly [ADP-ribose] polymerase 12-like isoform X1 [Ictalurus punctatus]
LOC108279942	604.705	2.14393	0.0204683	PREDICTED: poly [ADP-ribose] polymerase 12-like [Ictalurus punctatus]
LOC108279966	254.754	1.22856	0.0245377	PREDICTED: ATP-sensitive inward rectifier potassium channel 8-like [Ictalurus punctatus]
LOC108280065	170.789	-3.60661	0.00347526	PREDICTED: NACHT, LRR and PYD domains-containing protein 12-like isoform X5 [Ictalurus punctatus]
LOC108280119	91.9596	7.379	0.0103996	PREDICTED: interferon-induced protein 44-like [Ictalurus punctatus]
LOC108280152	251.488	2.11308	8.481e-05	PREDICTED: apoptosis facilitator Bcl-2-like protein 14 isoform X1 [Ictalurus punctatus]
LOC108280186	69.3577	2.57599	0.0189072	PREDICTED: uracil-DNA glycosylase-like isoform X1 [Ictalurus punctatus]
LOC108280269	216.761	1.72508	0.0133578	PREDICTED: period circadian protein homolog 2-like [Ictalurus punctatus]
LOC108280463	1363.39	3.02371	0.00600351	PREDICTED: guanylate-binding protein 1-like [Ictalurus punctatus]
LOC108280525	86.5346	-1.09739	0.00107941	PREDICTED: putative nuclease HARBI1 [Ictalurus punctatus]
LOC108280527	58.6348	1.85	0.00420373	PREDICTED: glial cell line-derived neurotrophic factor-like [Ictalurus punctatus]
LOC108280537	1314.09	1.05152	0.000594983	PREDICTED: minor histocompatibility protein HA-1-like isoform X1 [Ictalurus punctatus]
LOC108280559	421.471	3.04631	0.0103985	PREDICTED: apolipoprotein A-I-like isoform X1 [Ictalurus punctatus]
LOC108280634	269.798	-1.45803	5.83091e-06	PREDICTED: uncharacterized protein LOC108280634 [Ictalurus punctatus]
LOC108280669	238.176	-1.12416	0.0340448	PREDICTED: ras and Rab interactor 2-like isoform X1 [Ictalurus punctatus]
LOC108280727	268.661	1.11075	0.0138438	PREDICTED: epidermal retinol dehydrogenase 2-like [Ictalurus punctatus]
LOC108280756	586.928	1.33034	0.000208166	NA
LOC108280801	397.233	1.63053	0.0274562	PREDICTED: protein ABHD4-like [Ictalurus punctatus]
LOC108280810	143.269	1.21112	0.0359589	PREDICTED: protein THEM6-like isoform X1 [Ictalurus punctatus]
LOC108280911	118.761	-1.23813	7.48003e-05	PREDICTED: fizzy-related protein homolog isoform X1 [Ictalurus punctatus]
lonrf2	268.505	2.39681	0.00315796	PREDICTED: LON peptidase N-terminal domain and RING finger protein 2 isoform X1 [Ictalurus punctatus]
lrig2	905.946	-1.01776	1.95412e-05	PREDICTED: leucine-rich repeats and immunoglobulin-like domains protein 2 isoform X1 [Ictalurus punctatus]
lrp6	155.222	-1.42254	0.000471924	PREDICTED: low-density lipoprotein receptor-related protein 6 [Ictalurus punctatus]
lrrc10b	53.6728	-2.04056	4.05181e-05	PREDICTED: leucine-rich repeat-containing protein 10B [Ictalurus punctatus]
lrrc41	117.332	-1.37711	1.95848e-06	PREDICTED: leucine-rich repeat-containing protein 41 [Ictalurus punctatus]
lrrc59	396.257	1.25899	0.00182701	PREDICTED: leucine-rich repeat-containing protein 59 [Ictalurus punctatus]
lrrc8a	1236.5	1.10886	0.00220756	PREDICTED: volume-regulated anion channel subunit LRRC8A [Ictalurus punctatus]
lyrm4	449.327	1.19994	0.0442291	LYR motif-containing protein 4 [Ictalurus punctatus]
lyve1	2016.28	2.09966	0.00745102	PREDICTED: lymphatic vessel endothelial hyaluronic acid receptor 1 [Ictalurus punctatus]
maff	833.323	1.90223	6.39308e-05	PREDICTED: transcription factor MafF [Ictalurus punctatus]
mafk	277.164	2.82549	2.30647e-05	PREDICTED: transcription factor MafK isoform X1 [Ictalurus punctatus]
mak16	535.388	1.02573	0.00244485	PREDICTED: protein MAK16 homolog isoform X1 [Ictalurus punctatus]
maml2	720.447	1.46134	3.96918e-05	PREDICTED: mastermind-like protein 2 [Ictalurus punctatus]
manf	4902.79	1.54079	0.0062139	PREDICTED: mesencephalic astrocyte-derived neurotrophic factor [Ictalurus punctatus]
map3k10	235.81	-2.26336	0.00011616	PREDICTED: mitogen-activated protein kinase kinase kinase 10 [Ictalurus punctatus]
map3k8	1265.08	1.25736	0.00189785	PREDICTED: mitogen-activated protein kinase kinase kinase 8 [Ictalurus punctatus]
mapk7	217.84	-1.16486	0.00140992	PREDICTED: mitogen-activated protein kinase 7 [Ictalurus punctatus]
mapkapk2	513.718	1.01788	0.00101791	PREDICTED: MAP kinase-activated protein kinase 2 isoform X1 [Ictalurus punctatus]
mastl	165.965	-1.32093	0.00284724	PREDICTED: serine/threonine-protein kinase greatwall isoform X1 [Ictalurus punctatus]
mbtd1	359.868	-1.09482	0.00780687	PREDICTED: MBT domain-containing protein 1 isoform X1 [Ictalurus punctatus]
mdga2	39.3047	2.01942	0.0049041	PREDICTED: MAM domain-containing glycosylphosphatidylinositol anchor protein 2 isoform X1 [Ictalurus punctatus]
megf8	437.893	-1.121	2.94972e-06	PREDICTED: multiple epidermal growth factor-like domains protein 8 isoform X1 [Ictalurus punctatus]
meis2	375.315	-2.23828	7.15495e-08	PREDICTED: homeobox protein Meis2 isoform X1 [Ictalurus punctatus]
mertk	843.128	-1.04952	0.0181794	PREDICTED: tyrosine-protein kinase Mer isoform X1 [Ictalurus punctatus]
mex3b	88.1683	-1.15063	0.025623	PREDICTED: RNA-binding protein MEX3B [Ictalurus punctatus]
mfsd14a	358.172	1.34583	0.000471924	PREDICTED: hippocampus abundant transcript 1 protein [Ictalurus punctatus]
mib2	206.373	-1.16562	0.0107134	PREDICTED: E3 ubiquitin-protein ligase MIB2 isoform X1 [Ictalurus punctatus]
mllt1	296.71	-1.00528	0.0128538	PREDICTED: protein ENL isoform X1 [Ictalurus punctatus]
mlycd	256.827	-3.74197	2.89782e-31	PREDICTED: malonyl-CoA decarboxylase, mitochondrial [Ictalurus punctatus]
mmp16	312.156	-1.32316	0.020215	PREDICTED: matrix metalloproteinase-16 isoform X1 [Ictalurus punctatus]
mnt	610.267	1.39326	0.000262714	PREDICTED: max-binding protein MNT isoform X1 [Ictalurus punctatus]
mphosph8	587.867	-1.0813	8.38234e-07	PREDICTED: M-phase phosphoprotein 8 isoform X1 [Ictalurus punctatus]
mphosph9	336.786	-1.08438	0.000364654	PREDICTED: M-phase phosphoprotein 9 isoform X1 [Ictalurus punctatus]
mpl	5661.13	1.37527	0.00630746	PREDICTED: thrombopoietin receptor [Ictalurus punctatus]
mrpl27	138.126	1.1256	0.000601849	PREDICTED: 39S ribosomal protein L27, mitochondrial [Ictalurus punctatus]
mrs2	142.783	1.31663	0.00698496	PREDICTED: magnesium transporter MRS2 homolog, mitochondrial isoform X1 [Ictalurus punctatus]
mrto4	246.884	1.00407	0.00515944	PREDICTED: mRNA turnover protein 4 homolog [Ictalurus punctatus]
msh6	146.435	-1.22856	0.000862828	PREDICTED: DNA mismatch repair protein Msh6 [Ictalurus punctatus]
msl3	125.199	-1.08606	0.0121614	PREDICTED: male-specific lethal 3 homolog isoform X1 [Ictalurus punctatus]
mstn	36.5711	-1.77766	0.0195826	PREDICTED: growth/differentiation factor 8 [Ictalurus punctatus]
mtfp1	331.433	1.15263	0.000865014	PREDICTED: mitochondrial fission process protein 1 [Ictalurus punctatus]
mtg2	93.5473	1.02414	0.0330343	PREDICTED: mitochondrial ribosome-associated GTPase 2 isoform X1 [Ictalurus punctatus]
mthfd2	432.317	1.14241	0.0158263	PREDICTED: bifunctional methylenetetrahydrofolate dehydrogenase/cyclohydrolase, mitochondrial [Ictalurus punctatus]
mtmr10	260.397	-1.17393	0.00271339	PREDICTED: myotubularin-related protein 10 [Ictalurus punctatus]
mtmr12	695.795	1.02719	0.00317425	PREDICTED: myotubularin-related protein 12 isoform X1 [Ictalurus punctatus]
mtmr7	350.099	1.17118	0.00097124	PREDICTED: myotubularin-related protein 7 isoform X1 [Ictalurus punctatus]
mtmr8	454.429	-1.08746	0.000113637	PREDICTED: myotubularin-related protein 8 isoform X1 [Ictalurus punctatus]
mttp	4573.85	1.14972	0.0187955	PREDICTED: microsomal triglyceride transfer protein large subunit [Ictalurus punctatus]
mtus1	1865.05	1.09168	0.0358997	PREDICTED: microtubule-associated tumor suppressor 1 [Ictalurus punctatus]
muc19	42.8175	-4.13928	0.000133223	PREDICTED: mucin-19 [Ictalurus punctatus]
mx1	2466.72	4.58108	0.00125152	interferon-induced GTP-binding protein Mx1 [Ictalurus punctatus]
mx2	38.06	6.53296	0.000614436	interferon-induced GTP-binding protein Mx2 [Ictalurus punctatus]
mxd1	69.9299	-1.62279	0.00140992	PREDICTED: max dimerization protein 1 [Ictalurus punctatus]
nacc2	199.772	1.47976	0.00154342	PREDICTED: nucleus accumbens-associated protein 2 [Ictalurus punctatus]
naf1	128.538	2.91915	1.2497e-08	PREDICTED: H/ACA ribonucleoprotein complex non-core subunit NAF1 isoform X1 [Ictalurus punctatus]
nampt	456.221	2.34609	0.00677249	PREDICTED: nicotinamide phosphoribosyltransferase [Ictalurus punctatus]
nanp	41.3184	1.272	0.0428356	PREDICTED: N-acylneuraminate-9-phosphatase [Ictalurus punctatus]
nars	1213.66	1.03286	0.00113976	PREDICTED: asparagine--tRNA ligase, cytoplasmic isoform X1 [Ictalurus punctatus]
nat10	339.738	1.07857	0.0241892	PREDICTED: RNA cytidine acetyltransferase [Ictalurus punctatus]
nat14	17.6312	-1.68603	0.0238853	N-acetyltransferase 14 [Ictalurus punctatus]
ncl	4563.6	1.0035	0.000369967	PREDICTED: nucleolin [Ictalurus punctatus]
ncoa4	5015.74	1.60954	1.45996e-05	PREDICTED: nuclear receptor coactivator 4 isoform X1 [Ictalurus punctatus]
neu3	45.6378	-1.40182	0.0106245	PREDICTED: sialidase-3 [Ictalurus punctatus]
nfatc3	411.231	1.51879	9.88617e-08	PREDICTED: nuclear factor of activated T-cells, cytoplasmic 3 isoform X1 [Ictalurus punctatus]
nfatc4	24.6939	-2.122	0.0210846	PREDICTED: nuclear factor of activated T-cells, cytoplasmic 4 [Ictalurus punctatus]
nh2l1	376.117	1.32568	0.00292128	nhp2-like protein 1 [Ictalurus punctatus]
nhlrc3	113.427	-1.03551	0.020459	PREDICTED: NHL repeat-containing protein 3 [Ictalurus punctatus]
nicn1	21.0475	-1.57845	0.0269762	nicolin-1 [Ictalurus punctatus]
nifk	773.357	1.08691	0.00447654	PREDICTED: MKI67 FHA domain-interacting nucleolar phosphoprotein [Ictalurus punctatus]
nin	231.093	-1.46295	3.39224e-05	PREDICTED: ninein isoform X5 [Ictalurus punctatus]
nisch	419.997	-1.54384	7.50746e-09	PREDICTED: nischarin isoform X1 [Ictalurus punctatus]
nkd2	69.1611	3.00064	0.000128466	PREDICTED: protein naked cuticle homolog 2 [Ictalurus punctatus]
nmi	1812.78	1.58827	0.00643295	PREDICTED: N-myc-interactor [Ictalurus punctatus]
noct	633.605	1.81183	0.00417077	PREDICTED: nocturnin isoform X1 [Ictalurus punctatus]
nol11	315.305	1.09807	0.000596372	PREDICTED: nucleolar protein 11 [Ictalurus punctatus]
nolc1	542.88	1.28462	0.00167016	PREDICTED: nucleolar and coiled-body phosphoprotein 1 isoform X1 [Ictalurus punctatus]
nop10	386.448	1.03638	0.000429555	H/ACA ribonucleoprotein complex subunit 3 [Ictalurus punctatus]
nop16	375.266	1.44048	2.00511e-07	PREDICTED: nucleolar protein 16 [Ictalurus punctatus]
nop2	588.835	1.48843	9.20495e-05	PREDICTED: probable 28S rRNA (cytosine(4447)-C(5))-methyltransferase [Ictalurus punctatus]
nop58	806.797	2.05242	2.42636e-07	PREDICTED: nucleolar protein 58 isoform X1 [Ictalurus punctatus]
nr0b2-2	645.556	-3.39324	1.17603e-09	PREDICTED: nuclear receptor subfamily 0 group B member 2 isoform X1 [Ictalurus punctatus]
nr1h4	851.974	-1.83706	0.0166092	PREDICTED: bile acid receptor isoform X1 [Ictalurus punctatus]
nr2c1	316.682	-1.05416	6.13288e-07	PREDICTED: nuclear receptor subfamily 2 group C member 1 [Ictalurus punctatus]
nr2f6	648.778	-1.15938	0.00724907	PREDICTED: nuclear receptor subfamily 2 group F member 6 isoform X1 [Ictalurus punctatus]
nr4a3	218.257	3.33299	4.19024e-07	PREDICTED: nuclear receptor subfamily 4 group A member 3 isoform X1 [Ictalurus punctatus]
nrde2	204.985	-1.04306	1.88567e-05	PREDICTED: protein NRDE2 homolog [Ictalurus punctatus]
nrip1	289.623	-2.10948	2.09743e-07	PREDICTED: nuclear receptor-interacting protein 1 [Ictalurus punctatus]
nsd1	270.137	-1.05593	0.000779471	PREDICTED: histone-lysine N-methyltransferase, H3 lysine-36 and H4 lysine-20 specific isoform X1 [Ictalurus punctatus]
nt5dc2	3921.66	1.37234	0.00309281	PREDICTED: 5&apos;-nucleotidase domain-containing protein 2 [Ictalurus punctatus]
nt5dc4	2727.59	2.37932	0.00690985	PREDICTED: 5&apos;-nucleotidase domain-containing protein 4 isoform X1 [Ictalurus punctatus]
ntan1	138.402	1.57958	0.00617809	PREDICTED: protein N-terminal asparagine amidohydrolase isoform X1 [Ictalurus punctatus]
nuak1	70.2081	1.38956	0.0269762	PREDICTED: NUAK family SNF1-like kinase 1 isoform X1 [Ictalurus punctatus]
nudt15	99.2452	2.40701	0.0104491	PREDICTED: probable 8-oxo-dGTP diphosphatase NUDT15 isoform X1 [Ictalurus punctatus]
nus1	483.876	1.32313	0.00243355	PREDICTED: dehydrodolichyl diphosphate synthase complex subunit NUS1 [Ictalurus punctatus]
ocrl	478.876	-1.12799	1.20056e-05	PREDICTED: inositol polyphosphate 5-phosphatase OCRL-1 isoform X1 [Ictalurus punctatus]
odc1	819.103	2.09746	0.0141536	PREDICTED: ornithine decarboxylase [Ictalurus punctatus]
ogdh	301.142	1.65071	0.0183118	PREDICTED: 2-oxoglutarate dehydrogenase, mitochondrial isoform X1 [Ictalurus punctatus]
ogg1	105.226	-1.27232	0.000167011	PREDICTED: N-glycosylase/DNA lyase [Ictalurus punctatus]
osbpl6	371.244	-1.45675	0.00570437	PREDICTED: oxysterol-binding protein-related protein 6 isoform X1 [Ictalurus punctatus]
p2ry6	58.782	-2.84998	0.0356766	PREDICTED: P2Y purinoceptor 6 [Ictalurus punctatus]
pak1ip1	353.712	1.15469	0.000909729	PREDICTED: p21-activated protein kinase-interacting protein 1 [Ictalurus punctatus]
pank1	1368.42	-2.33661	2.6223e-12	PREDICTED: pantothenate kinase 1 [Ictalurus punctatus]
papd5	1245.8	1.31156	0.00166102	PREDICTED: non-canonical poly(A) RNA polymerase PAPD5 [Ictalurus punctatus]
paqr9	159.788	-1.32354	0.00648613	PREDICTED: progestin and adipoQ receptor family member 9 [Ictalurus punctatus]
patz1	293.333	-1.29568	3.39477e-07	PREDICTED: POZ-, AT hook-, and zinc finger-containing protein 1 isoform X1 [Ictalurus punctatus]
pb9la	740.204	1.19381	0.0305994	proteasome subunit beta type-9-a like protein [Ictalurus punctatus]
pcdh8	10.9547	-3.53289	0.0141702	PREDICTED: protocadherin-8 [Ictalurus punctatus]
pcmtd1	680.025	-1.20592	5.70641e-05	PREDICTED: protein-L-isoaspartate O-methyltransferase domain-containing protein 1 [Ictalurus punctatus]
pde10a	137.781	2.02569	0.0306431	PREDICTED: cAMP and cAMP-inhibited cGMP 3&apos;,5&apos;-cyclic phosphodiesterase 10A isoform X1 [Ictalurus punctatus]
pde6d	115.669	-1.04326	0.000800635	PREDICTED: retinal rod rhodopsin-sensitive cGMP 3&apos;,5&apos;-cyclic phosphodiesterase subunit delta [Ictalurus punctatus]
pde7a	859.5	1.39543	0.00402879	PREDICTED: high affinity cAMP-specific 3&apos;,5&apos;-cyclic phosphodiesterase 7A isoform X1 [Ictalurus punctatus]
pde8a	1085.41	1.2509	0.00173026	PREDICTED: high affinity cAMP-specific and IBMX-insensitive 3&apos;,5&apos;-cyclic phosphodiesterase 8A [Ictalurus punctatus]
pdzd8	299.913	1.50878	4.4395e-07	PREDICTED: PDZ domain-containing protein 8 [Ictalurus punctatus]
pelo	748.573	1.04855	0.0025073	PREDICTED: protein pelota homolog [Ictalurus punctatus]
pex5	534.774	-1.07499	0.00364201	PREDICTED: peroxisomal biogenesis factor 5 isoform X1 [Ictalurus punctatus]
pgap3	75.6966	-1.18964	0.00724072	PREDICTED: post-GPI attachment to proteins factor 3 [Ictalurus punctatus]
pgd	3041.38	1.05112	0.0198092	PREDICTED: 6-phosphogluconate dehydrogenase, decarboxylating [Ictalurus punctatus]
pgm3	309.133	1.21876	0.00307812	PREDICTED: phosphoacetylglucosamine mutase [Ictalurus punctatus]
pgp	466.676	1.11091	0.0134215	PREDICTED: glycerol-3-phosphate phosphatase [Ictalurus punctatus]
phc2	125.229	-1.12936	0.00204512	PREDICTED: polyhomeotic-like protein 2 isoform X1 [Ictalurus punctatus]
phf2	444.588	-1.08817	2.92014e-05	PREDICTED: lysine-specific demethylase PHF2 isoform X1 [Ictalurus punctatus]
phf21b	30.8795	-1.68574	0.00724072	PREDICTED: PHD finger protein 21B isoform X1 [Ictalurus punctatus]
phf8	423.827	-1.13585	6.40808e-06	PREDICTED: histone lysine demethylase PHF8 isoform X1 [Ictalurus punctatus]
phgdh	51.8738	2.46432	0.0216861	PREDICTED: D-3-phosphoglycerate dehydrogenase isoform X1 [Ictalurus punctatus]
phospho2	160.373	1.32829	0.00243571	PREDICTED: pyridoxal phosphate phosphatase PHOSPHO2 [Ictalurus punctatus]
phpt1	194.056	1.27916	0.000112003	14 kDa phosphohistidine phosphatase [Ictalurus punctatus]
pi4kb	900.228	1.5416	9.14155e-12	PREDICTED: phosphatidylinositol 4-kinase beta isoform X1 [Ictalurus punctatus]
pigv	127.649	-1.0424	0.00257294	PREDICTED: GPI mannosyltransferase 2 isoform X1 [Ictalurus punctatus]
pik3ap1	1477.24	-1.22697	0.000218048	PREDICTED: phosphoinositide 3-kinase adapter protein 1 [Ictalurus punctatus]
pik3c2b	461.429	-1.48476	2.30414e-05	PREDICTED: phosphatidylinositol 4-phosphate 3-kinase C2 domain-containing subunit beta [Ictalurus punctatus]
pik3cd	1133.42	-1.26325	5.33029e-06	PREDICTED: phosphatidylinositol 4,5-bisphosphate 3-kinase catalytic subunit delta isoform [Ictalurus punctatus]
pinx1	270.443	1.45422	0.000323764	PREDICTED: PIN2/TERF1-interacting telomerase inhibitor 1 isoform X1 [Ictalurus punctatus]
pip4k2a	430.747	-1.18146	0.0125656	PREDICTED: phosphatidylinositol 5-phosphate 4-kinase type-2 alpha [Ictalurus punctatus]
pitpna	656.276	1.96012	4.26031e-05	PREDICTED: phosphatidylinositol transfer protein alpha isoform [Ictalurus punctatus]
pitpnc1	86.5466	2.03863	5.89564e-07	cytoplasmic phosphatidylinositol transfer protein 1 [Ictalurus punctatus]
pitpnm2	643.604	-1.07897	0.0135441	PREDICTED: membrane-associated phosphatidylinositol transfer protein 2 isoform X1 [Ictalurus punctatus]
pkdcc	109.699	-1.92249	0.0410606	PREDICTED: extracellular tyrosine-protein kinase PKDCC [Ictalurus punctatus]
plau	149.669	-1.93857	0.0451792	PREDICTED: urokinase-type plasminogen activator isoform X1 [Ictalurus punctatus]
plcd1	494.278	-1.10059	0.00500326	PREDICTED: 1-phosphatidylinositol 4,5-bisphosphate phosphodiesterase delta-1 isoform X1 [Ictalurus punctatus]
plpp6	297.508	-1.02821	0.000785459	PREDICTED: phospholipid phosphatase 6 [Ictalurus punctatus]
pms2	153.036	-1.03108	0.000591671	PREDICTED: mismatch repair endonuclease PMS2 [Ictalurus punctatus]
pnpla4	63.7842	-1.01957	0.00382136	patatin-like phospholipase domain-containing protein 4 [Ictalurus punctatus]
pnpla8	352.533	-1.65206	1.52589e-07	PREDICTED: calcium-independent phospholipase A2-gamma [Ictalurus punctatus]
pole2	74.336	-1.29802	0.0354194	PREDICTED: DNA polymerase epsilon subunit 2 isoform X1 [Ictalurus punctatus]
polh	142.13	-1.93261	3.13579e-09	PREDICTED: DNA polymerase eta [Ictalurus punctatus]
polr1b	305	1.47687	0.00292128	PREDICTED: DNA-directed RNA polymerase I subunit RPA2 [Ictalurus punctatus]
polr3e	228.15	1.26036	0.000128014	PREDICTED: DNA-directed RNA polymerase III subunit RPC5 [Ictalurus punctatus]
pomgnt2	24.0617	-2.53337	0.000453482	PREDICTED: protein O-linked-mannose beta-1,4-N-acetylglucosaminyltransferase 2 [Ictalurus punctatus]
pop5	245.748	1.05563	1.35636e-05	ribonuclease P/MRP protein subunit POP5 [Ictalurus punctatus]
ppan	692.098	1.89372	8.46146e-06	PREDICTED: suppressor of SWI4 1 homolog [Ictalurus punctatus]
ppid	149.155	2.98327	0.000153728	PREDICTED: peptidyl-prolyl cis-trans isomerase D [Ictalurus punctatus]
ppm1f	73.4613	-1.17748	0.00967357	PREDICTED: protein phosphatase 1F isoform X1 [Ictalurus punctatus]
ppp1r13l	237.945	-1.34226	0.00276586	PREDICTED: relA-associated inhibitor [Ictalurus punctatus]
ppp1r14c	19.8198	-3.08018	0.00109822	PREDICTED: protein phosphatase 1 regulatory subunit 14C [Ictalurus punctatus]
ppp1r8	136.534	-1.1611	0.00176685	PREDICTED: nuclear inhibitor of protein phosphatase 1 [Ictalurus punctatus]
prdm4	170.444	-2.01155	8.27919e-10	PREDICTED: PR domain zinc finger protein 4 isoform X1 [Ictalurus punctatus]
prelid3b	177.379	2.5128	2.10852e-07	slowmo-like 2 [Ictalurus furcatus]
prep	138.534	1.50358	0.0267591	PREDICTED: prolyl endopeptidase isoform X1 [Ictalurus punctatus]
prickle1	103.779	-1.23655	0.0129911	PREDICTED: prickle-like protein 1 [Ictalurus punctatus]
prickle3	175.931	-1.13022	0.0102866	PREDICTED: prickle-like protein 3 isoform X1 [Ictalurus punctatus]
prlr	20.1214	2.18087	0.0230902	PREDICTED: prolactin receptor isoform X1 [Ictalurus punctatus]
prmt1	1322.09	1.52631	0.000827055	PREDICTED: protein arginine N-methyltransferase 1 isoform X1 [Ictalurus punctatus]
psd	86.4312	-2.68896	0.0070925	PREDICTED: PH and SEC7 domain-containing protein 1 [Ictalurus punctatus]
psma5	1371.22	1.29681	0.00233114	PREDICTED: proteasome subunit alpha type-5 isoform X1 [Ictalurus punctatus]
psmc4	1254.23	1.22334	0.000580846	26S protease regulatory subunit 6B [Ictalurus punctatus]
psmd14	780.987	1.10559	0.000216427	26S proteasome non-ATPase regulatory subunit 14 [Oreochromis niloticus]
psme3	415.927	1.3515	0.000251349	PREDICTED: proteasome activator complex subunit 3 [Ictalurus punctatus]
psme4	179.556	-1.3151	0.000898823	PREDICTED: proteasome activator complex subunit 4 isoform X1 [Ictalurus punctatus]
ptk7	37.2702	-1.40762	0.0132505	PREDICTED: inactive tyrosine-protein kinase 7 [Ictalurus punctatus]
ptpdc1	39.4482	-1.84039	0.00386331	PREDICTED: protein tyrosine phosphatase domain-containing protein 1 [Ictalurus punctatus]
ptrh1	193.386	1.63052	0.000168786	PREDICTED: probable peptidyl-tRNA hydrolase isoform X1 [Ictalurus punctatus]
pudp	198.687	1.46918	0.000169006	pseudouridine-5&apos;-phosphatase [Ictalurus punctatus]
pwp1	193.827	1.33007	0.00625456	PREDICTED: periodic tryptophan protein 1 homolog [Ictalurus punctatus]
pwwp2a	283.888	-1.24779	6.16492e-06	PREDICTED: PWWP domain-containing protein 2A [Ictalurus punctatus]
pxylp1	100.067	-1.47579	0.0409817	PREDICTED: 2-phosphoxylose phosphatase 1 isoform X1 [Ictalurus punctatus]
pycr1	997.768	1.17596	0.00660591	PREDICTED: pyrroline-5-carboxylate reductase 1, mitochondrial [Ictalurus punctatus]
qki	60.789	-1.64352	0.0379211	PREDICTED: protein quaking isoform X1 [Ictalurus punctatus]
qser1	410.51	-1.04965	2.92014e-05	PREDICTED: glutamine and serine-rich protein 1 isoform X1 [Ictalurus punctatus]
rab1a	1061.85	1.30953	7.13949e-06	PREDICTED: ras-related protein Rab-1A [Ictalurus punctatus]
rab21	1040.04	1.45007	0.000256841	PREDICTED: ras-related protein Rab-21 [Ictalurus punctatus]
rab25	696.216	1.41791	5.77197e-05	PREDICTED: ras-related protein Rab-25 [Ictalurus punctatus]
rad51ap1	38.7942	-3.6439	0.0480949	PREDICTED: RAD51-associated protein 1 [Ictalurus punctatus]
rad52	46.5785	-1.36562	0.0355688	PREDICTED: DNA repair protein RAD52 homolog isoform X1 [Ictalurus punctatus]
rad9a	68.5681	-1.06137	0.0191322	PREDICTED: cell cycle checkpoint control protein RAD9A [Ictalurus punctatus]
rala	368.014	1.20466	0.000125387	PREDICTED: ras-related protein Ral-A [Ictalurus punctatus]
ralgapb	256.898	-1.23115	0.00139437	PREDICTED: ral GTPase-activating protein subunit beta isoform X1 [Ictalurus punctatus]
rapgef5	261.154	1.44749	0.0179321	PREDICTED: rap guanine nucleotide exchange factor 5 [Ictalurus punctatus]
raph1	737.279	-1.99816	2.3659e-05	PREDICTED: ras-associated and pleckstrin homology domains-containing protein 1 isoform X1 [Ictalurus punctatus]
rasef	226.29	2.17116	0.00104122	PREDICTED: ras and EF-hand domain-containing protein [Ictalurus punctatus]
rasl11a	98.9301	-1.97497	0.000354068	PREDICTED: ras-like protein family member 11A [Ictalurus punctatus]
rbl1	170.494	-1.07682	0.000643277	PREDICTED: retinoblastoma-like protein 1 [Ictalurus punctatus]
rbm24	32.471	-1.4812	0.0366196	PREDICTED: RNA-binding protein 24 [Ictalurus punctatus]
rbmx2	168.264	1.28908	0.000127844	PREDICTED: RNA-binding motif protein, X-linked 2 [Ictalurus punctatus]
rcc1	259.408	1.16351	0.00756982	PREDICTED: regulator of chromosome condensation isoform X1 [Ictalurus punctatus]
rdh14	111.069	1.36069	0.000710987	PREDICTED: retinol dehydrogenase 14 [Ictalurus punctatus]
rev1	334.453	-1.7534	3.2596e-06	PREDICTED: DNA repair protein REV1 isoform X1 [Ictalurus punctatus]
rffl	346.384	-1.01357	0.00290372	PREDICTED: E3 ubiquitin-protein ligase rififylin isoform X1 [Ictalurus punctatus]
rfk	737.127	1.70798	6.66415e-05	PREDICTED: riboflavin kinase [Ictalurus punctatus]
rftn1	199.35	-1.0715	0.018084	PREDICTED: raftlin isoform X1 [Ictalurus punctatus]
rgs20	12.1329	2.25684	0.00731588	PREDICTED: regulator of G-protein signaling 20 isoform X1 [Ictalurus punctatus]
rif1	638.259	-1.12581	2.12874e-05	PREDICTED: telomere-associated protein RIF1 [Ictalurus punctatus]
rl7l	616.854	1.5496	2.3659e-05	60S ribosomal protein l7-like 1 [Ictalurus punctatus]
rmi2	637.45	1.19177	0.0130517	PREDICTED: recQ-mediated genome instability protein 2 [Ictalurus punctatus]
rnf144a	181.801	-2.21664	6.37984e-06	PREDICTED: E3 ubiquitin-protein ligase RNF144A [Ictalurus punctatus]
rnf213	6174.85	1.59141	0.0308266	PREDICTED: E3 ubiquitin-protein ligase RNF213 isoform X1 [Ictalurus punctatus]
rnpepl1	116.018	-1.51993	0.000272137	PREDICTED: arginyl aminopeptidase-like 1 [Ictalurus punctatus]
rpap1	182.77	-1.10222	0.000369967	PREDICTED: RNA polymerase II-associated protein 1 [Ictalurus punctatus]
rpf1	286.278	1.17868	0.00203612	ribosome production factor 1 [Ictalurus punctatus]
rpf2	321.642	1.36251	8.12547e-05	brix domain-containing protein 1 [Ictalurus furcatus]
rps6kl1	2177.09	1.56155	2.00445e-05	PREDICTED: ribosomal protein S6 kinase-like 1 isoform X1 [Ictalurus punctatus]
rrbp1	4158.97	1.05803	0.00719655	PREDICTED: ribosome-binding protein 1 [Ictalurus punctatus]
rreb1	410.574	-1.21501	0.00576719	PREDICTED: ras-responsive element-binding protein 1 isoform X1 [Ictalurus punctatus]
rrs1	440.911	2.11778	4.21279e-05	PREDICTED: ribosome biogenesis regulatory protein homolog [Ictalurus punctatus]
rsad2	4433.38	4.12457	0.00471892	PREDICTED: radical S-adenosyl methionine domain-containing protein 2 [Ictalurus punctatus]
rsl1d1	585.326	1.09594	0.00492959	PREDICTED: ribosomal L1 domain-containing protein 1 [Ictalurus punctatus]
rspo3	71.3301	-1.16653	0.032224	PREDICTED: R-spondin-3 [Ictalurus punctatus]
rtkn	174.786	1.36155	0.00386331	PREDICTED: rhotekin isoform X1 [Ictalurus punctatus]
ruvbl1	564.151	1.01641	0.000359204	PREDICTED: ruvB-like 1 [Ictalurus punctatus]
samd4a	1127.96	1.47115	0.000111001	PREDICTED: protein Smaug homolog 1 isoform X1 [Ictalurus punctatus]
samd4b	354.215	-1.11703	0.00475719	PREDICTED: protein Smaug homolog 2 [Ictalurus punctatus]
sars	2676.63	1.12366	2.5239e-05	PREDICTED: serine--tRNA ligase, cytoplasmic [Ictalurus punctatus]
sass6	91.4188	-1.50507	0.000111084	PREDICTED: spindle assembly abnormal protein 6 homolog isoform X1 [Ictalurus punctatus]
scarb2	4635.71	-2.88125	5.02337e-15	PREDICTED: lysosome membrane protein 2 [Ictalurus punctatus]
scd	6236.38	2.04007	0.021171	PREDICTED: acyl-CoA desaturase [Ictalurus punctatus]
scly	251.743	-1.35197	0.00170222	PREDICTED: selenocysteine lyase [Ictalurus punctatus]
scrn3	1318.32	1.24404	0.00765704	PREDICTED: secernin-3 [Ictalurus punctatus]
sdf4	1816.06	1.09708	0.000915309	PREDICTED: 45 kDa calcium-binding protein [Ictalurus punctatus]
sec23a	2610.29	1.7568	1.17263e-07	PREDICTED: protein transport protein Sec23A isoform X1 [Ictalurus punctatus]
sema3f	294.321	2.82078	3.49266e-05	PREDICTED: semaphorin-3F isoform X1 [Ictalurus punctatus]
sema3g	125.086	-1.49655	0.00516126	PREDICTED: semaphorin-3G [Ictalurus punctatus]
sertad3	76.3699	-1.22013	0.0399172	PREDICTED: SERTA domain-containing protein 3 isoform X1 [Ictalurus punctatus]
sesn1	6808.29	2.30312	0.0090148	PREDICTED: sestrin-1 isoform X1 [Ictalurus punctatus]
setd2	153.25	-1.34102	0.000139555	PREDICTED: histone-lysine N-methyltransferase SETD2 [Ictalurus punctatus]
sfmbt1	359.047	-1.18251	0.000657644	PREDICTED: scm-like with four MBT domains protein 1 isoform X1 [Ictalurus punctatus]
sgk1	2697.91	1.72931	0.00237734	PREDICTED: serine/threonine-protein kinase Sgk1 isoform X1 [Ictalurus punctatus]
sh2d3c	692.252	2.24152	0.00724907	PREDICTED: SH2 domain-containing protein 3C isoform X1 [Ictalurus punctatus]
sh3bp4	223.685	1.0507	0.0141536	PREDICTED: SH3 domain-binding protein 4 isoform X1 [Ictalurus punctatus]
sh3g1	153.123	-1.20979	6.40808e-06	endophilin-a2 [Ictalurus furcatus]
shd	312.16	-1.36338	0.000463632	PREDICTED: SH2 domain-containing adapter protein D [Ictalurus punctatus]
shisa5	1000.42	1.11899	0.00967307	PREDICTED: protein shisa-5 [Ictalurus punctatus]
shox	69.5707	-1.17738	0.0332331	PREDICTED: short stature homeobox protein isoform X1 [Ictalurus punctatus]
shprh	226.566	-1.74652	7.50746e-09	PREDICTED: E3 ubiquitin-protein ligase SHPRH [Ictalurus punctatus]
sik1	20.5444	3.59381	0.0394796	PREDICTED: serine/threonine-protein kinase SIK1 [Ictalurus punctatus]
sirt4	178.181	1.44491	4.05049e-05	PREDICTED: NAD-dependent protein lipoamidase sirtuin-4, mitochondrial [Ictalurus punctatus]
sirt6	92.3299	-1.01761	0.00219071	PREDICTED: NAD-dependent protein deacetylase sirtuin-6 isoform X1 [Ictalurus punctatus]
skida1	29.0493	-1.66466	0.00581531	PREDICTED: SKI/DACH domain-containing protein 1 [Ictalurus punctatus]
sla	269.42	-1.78015	0.0183714	PREDICTED: src-like-adapter [Ictalurus punctatus]
slc16a12	21.4503	1.48728	0.0403603	PREDICTED: monocarboxylate transporter 12 [Ictalurus punctatus]
slc16a3	593.114	4.13067	0.00011907	PREDICTED: monocarboxylate transporter 4 [Ictalurus punctatus]
slc16a5	200.73	1.6681	0.0287331	PREDICTED: monocarboxylate transporter 6 isoform X1 [Ictalurus punctatus]
slc1a5	671.673	3.22838	8.50064e-07	PREDICTED: neutral amino acid transporter B(0) [Ictalurus punctatus]
slc25a1	2409.64	1.26471	0.0127554	tricarboxylate transport protein, mitochondrial [Ictalurus punctatus]
slc25a38	123.093	1.38963	5.52734e-05	PREDICTED: solute carrier family 25 member 38 isoform X1 [Ictalurus punctatus]
slc25a42	291.235	-1.12255	0.000161309	PREDICTED: mitochondrial coenzyme A transporter SLC25A42 isoform X1 [Ictalurus punctatus]
slc25a43	219.27	1.80825	0.0156975	PREDICTED: solute carrier family 25 member 43 isoform X1 [Ictalurus punctatus]
slc26a2	1138.63	1.55134	0.00105897	PREDICTED: sulfate transporter [Ictalurus punctatus]
slc26a6	438.761	3.6962	0.0133756	PREDICTED: solute carrier family 26 member 6 [Ictalurus punctatus]
slc35b4	401.924	1.0856	0.028247	PREDICTED: UDP-xylose and UDP-N-acetylglucosamine transporter [Ictalurus punctatus]
slc37a1	536.565	1.41773	8.24653e-05	PREDICTED: glucose-6-phosphate exchanger SLC37A1 [Ictalurus punctatus]
slc38a3	2015.47	1.33996	0.0105138	PREDICTED: sodium-coupled neutral amino acid transporter 3 isoform X1 [Ictalurus punctatus]
slc6a6	936.46	-1.51783	5.80335e-05	PREDICTED: sodium- and chloride-dependent taurine transporter isoform X1 [Ictalurus punctatus]
slc7a14	35.6347	2.53701	0.0312934	PREDICTED: probable cationic amino acid transporter [Ictalurus punctatus]
slc7a3	482.972	1.41404	0.0229216	PREDICTED: cationic amino acid transporter 3 [Ictalurus punctatus]
slc9b2	158.385	1.10598	0.0122609	PREDICTED: mitochondrial sodium/hydrogen exchanger 9B2 [Ictalurus punctatus]
slf1	177.935	2.31279	0.015793	PREDICTED: SMC5-SMC6 complex localization factor protein 1 isoform X1 [Ictalurus punctatus]
slirp	228.599	1.05661	0.00781884	PREDICTED: SRA stem-loop-interacting RNA-binding protein, mitochondrial [Ictalurus punctatus]
smad6	180.361	-1.31121	0.0010718	PREDICTED: mothers against decapentaplegic homolog 6 [Ictalurus punctatus]
smarca5	513.368	2.80006	1.11098e-06	PREDICTED: SWI/SNF-related matrix-associated actin-dependent regulator of chromatin subfamily A member 5 [Ictalurus punctatus]
smc2	190.087	-1.84805	0.027966	PREDICTED: structural maintenance of chromosomes protein 2 [Ictalurus punctatus]
snapc5	268.478	1.22928	1.83691e-06	PREDICTED: snRNA-activating protein complex subunit 5 [Ictalurus punctatus]
snrk	260.96	-1.99478	8.50064e-07	PREDICTED: SNF-related serine/threonine-protein kinase [Ictalurus punctatus]
snrpe	341.885	1.32383	0.000107681	small nuclear ribonucleoprotein e [Ictalurus furcatus]
snrpf	480.216	1.07648	0.00550281	small nuclear ribonucleoprotein F-like [Carassius auratus]
sntb1	782.421	-1.23145	0.00170222	PREDICTED: beta-1-syntrophin [Ictalurus punctatus]
snx21	95.7033	-1.57205	0.000749184	PREDICTED: sorting nexin-21 [Ictalurus punctatus]
sox13	187.457	-2.00377	4.66889e-05	PREDICTED: transcription factor SOX-13 isoform X1 [Ictalurus punctatus]
spag1	463.91	1.81337	2.98134e-09	PREDICTED: sperm-associated antigen 1 [Ictalurus punctatus]
spata2l	335.543	1.49837	0.000783559	PREDICTED: spermatogenesis-associated protein 2-like protein [Ictalurus punctatus]
spen	138.07	-3.43075	1.24337e-06	PREDICTED: msx2-interacting protein [Ictalurus punctatus]
spin1	124.59	-2.04207	8.12547e-05	PREDICTED: spindlin-1 [Ictalurus punctatus]
spint1	444.902	1.1232	0.00753751	PREDICTED: kunitz-type protease inhibitor 1 isoform X1 [Ictalurus punctatus]
spryd4	192.365	1.08024	0.0191041	PREDICTED: SPRY domain-containing protein 4 [Ictalurus punctatus]
sptssa	321.881	1.07466	0.00486817	serine palmitoyltransferase small subunit A [Ictalurus punctatus]
sqstm1	3438.19	1.26795	0.0138067	PREDICTED: sequestosome-1 [Ictalurus punctatus]
srfbp1	176.043	1.01584	0.00461954	PREDICTED: serum response factor-binding protein 1 [Ictalurus punctatus]
srprb	643.906	1.3455	0.00266702	signal recognition particle receptor subunit beta [Ictalurus punctatus]
ssbp1	403.64	-1.096	0.0421231	PREDICTED: single-stranded DNA-binding protein, mitochondrial [Ictalurus punctatus]
st6galnac3	26.7838	-1.88767	0.0100127	PREDICTED: alpha-N-acetylgalactosaminide alpha-2,6-sialyltransferase 3 isoform X1 [Ictalurus punctatus]
st6galnac5	12.6009	-4.92692	0.00278942	alpha-N-acetylgalactosaminide alpha-2,6-sialyltransferase 5 [Ictalurus punctatus]
st8sia4	191.374	-1.68474	0.00514138	PREDICTED: CMP-N-acetylneuraminate-poly-alpha-2,8-sialyltransferase isoform X1 [Ictalurus punctatus]
steap3	262.6	2.78705	0.00455115	PREDICTED: metalloreductase STEAP3 [Ictalurus punctatus]
stx3	330.6	1.14307	0.00127217	PREDICTED: syntaxin-3 isoform X1 [Ictalurus punctatus]
surf6	225.034	1.32885	0.00170222	PREDICTED: surfeit locus protein 6 [Ictalurus punctatus]
susd6	1019.45	1.00732	0.00241239	PREDICTED: sushi domain-containing protein 6 [Ictalurus punctatus]
svip	198.494	-1.13544	0.000319795	PREDICTED: small VCP/p97-interacting protein [Ictalurus punctatus]
syk	1733.65	-1.33602	5.63208e-05	PREDICTED: tyrosine-protein kinase SYK isoform X1 [Ictalurus punctatus]
syne2	737.134	1.44468	0.0135491	PREDICTED: nesprin-2 isoform X1 [Ictalurus punctatus]
syne3	326.581	-1.32625	0.000208166	PREDICTED: nesprin-3 isoform X1 [Ictalurus punctatus]
tacc3	337.288	1.08967	0.0403888	PREDICTED: transforming acidic coiled-coil-containing protein 3 [Ictalurus punctatus]
taf1c	317.795	1.1645	0.0129702	PREDICTED: TATA box-binding protein-associated factor RNA polymerase I subunit C isoform X1 [Ictalurus punctatus]
tank	492.449	-1.04535	0.00585896	PREDICTED: TRAF family member-associated NF-kappa-B activator isoform X1 [Ictalurus punctatus]
tbc1d10a	60.5236	-1.99228	0.000418287	PREDICTED: TBC1 domain family member 10A [Ictalurus punctatus]
tbc1d22b	58.1583	-1.74677	0.000101029	PREDICTED: TBC1 domain family member 22B isoform X1 [Ictalurus punctatus]
tbc1d30	109.387	-1.05102	0.00151096	PREDICTED: TBC1 domain family member 30 isoform X1 [Ictalurus punctatus]
tbcc	120.562	1.74962	2.13652e-05	PREDICTED: tubulin-specific chaperone C [Ictalurus punctatus]
tbccd1	127.235	-2.16368	1.27854e-08	PREDICTED: TBCC domain-containing protein 1 [Ictalurus punctatus]
tbrg4	383.336	1.09817	0.00510948	PREDICTED: protein TBRG4 [Ictalurus punctatus]
tbx2	897.294	-1.49024	0.0101104	PREDICTED: T-box transcription factor TBX2 [Ictalurus punctatus]
tbx20	18.6502	-1.6161	0.0432756	PREDICTED: T-box transcription factor TBX20, partial [Ictalurus punctatus]
tcf12	435.361	-1.07824	0.00177785	PREDICTED: transcription factor 12 isoform X1 [Ictalurus punctatus]
tcirg1	836.012	1.07242	0.00990966	PREDICTED: V-type proton ATPase 116 kDa subunit a [Ictalurus punctatus]
tdh	1490.8	3.05489	0.00339647	PREDICTED: L-threonine 3-dehydrogenase, mitochondrial isoform X1 [Ictalurus punctatus]
ten1	88.6578	-1.04442	0.0255855	PREDICTED: CST complex subunit TEN1 isoform X1 [Ictalurus punctatus]
tesk1	328.229	-1.67914	0.000442082	PREDICTED: dual specificity testis-specific protein kinase 1 [Ictalurus punctatus]
tesk2	964.352	1.05236	0.00101459	PREDICTED: dual specificity testis-specific protein kinase 2 [Ictalurus punctatus]
tfam	215.823	-1.19435	3.12295e-05	PREDICTED: transcription factor A, mitochondrial [Ictalurus punctatus]
thg1l	84.1045	1.11625	0.00693504	PREDICTED: probable tRNA(His) guanylyltransferase [Ictalurus punctatus]
ticrr	66.0703	-1.80601	0.0126638	PREDICTED: treslin [Ictalurus punctatus]
tie1	952.963	-1.79646	7.78996e-07	PREDICTED: tyrosine-protein kinase receptor Tie-1 [Ictalurus punctatus]
tifa	1458.11	1.25391	0.00288477	PREDICTED: TRAF-interacting protein with FHA domain-containing protein A [Ictalurus punctatus]
timm10	247.422	1.73439	0.000493358	mitochondrial import inner membrane translocase subunit Tim10 [Ictalurus punctatus]
timm50	148.256	1.37005	0.00665411	PREDICTED: mitochondrial import inner membrane translocase subunit TIM50 [Ictalurus punctatus]
tiparp	798.88	1.81497	1.18776e-05	PREDICTED: TCDD-inducible poly [ADP-ribose] polymerase isoform X1 [Ictalurus punctatus]
tk2	113.046	1.69102	1.55388e-06	PREDICTED: thymidine kinase 2, mitochondrial isoform X1 [Ictalurus punctatus]
tmco1	594.817	1.01371	0.00392236	PREDICTED: transmembrane and coiled-coil domain-containing protein 1 [Lepisosteus oculatus]
tmem221	39.642	2.14866	0.00027199	PREDICTED: transmembrane protein 221 [Ictalurus punctatus]
tmem255a	113.316	-1.01313	0.0294143	PREDICTED: transmembrane protein 255A isoform X1 [Ictalurus punctatus]
tmem41b	389.778	1.62238	0.00125152	PREDICTED: transmembrane protein 41B isoform X1 [Ictalurus punctatus]
tmem51	168.39	1.09597	0.0144471	PREDICTED: transmembrane protein 51 [Ictalurus punctatus]
tmem53	96.3879	1.02095	0.0305839	PREDICTED: transmembrane protein 53 [Ictalurus punctatus]
tnfsf12	578.458	-2.30588	0.00133566	PREDICTED: tumor necrosis factor ligand superfamily member 12 isoform X1 [Ictalurus punctatus]
tnk2	327.592	1.24764	0.0233524	PREDICTED: activated CDC42 kinase 1 isoform X1 [Ictalurus punctatus]
tnrc18	548.273	-1.34515	3.89393e-07	PREDICTED: trinucleotide repeat-containing gene 18 protein isoform X1 [Ictalurus punctatus]
tnrc6a	382.658	-1.70249	1.63366e-09	PREDICTED: trinucleotide repeat-containing gene 6A protein [Ictalurus punctatus]
tomm34	935.741	1.63512	0.000520455	PREDICTED: mitochondrial import receptor subunit TOM34 [Ictalurus punctatus]
tox2	138.465	-1.26348	0.028247	PREDICTED: TOX high mobility group box family member 2 isoform X1 [Ictalurus punctatus]
tp53inp1	1169.04	1.88019	0.00625456	PREDICTED: tumor protein p53-inducible nuclear protein 1 [Ictalurus punctatus]
tprg1l	254.564	-1.21598	0.00697417	PREDICTED: tumor protein p63-regulated gene 1-like protein [Ictalurus punctatus]
traf4	169.369	-1.5363	0.000461822	PREDICTED: TNF receptor-associated factor 4 [Ictalurus punctatus]
trafd1	1075.63	1.35263	0.0285299	PREDICTED: TRAF-type zinc finger domain-containing protein 1 isoform X1 [Ictalurus punctatus]
trim45	31.8946	-2.17465	0.00204963	PREDICTED: tripartite motif-containing protein 45 [Ictalurus punctatus]
tshz3	262.172	-1.68811	1.214e-05	PREDICTED: teashirt homolog 3 [Ictalurus punctatus]
ttk	75.1243	-2.90245	0.0129853	PREDICTED: dual specificity protein kinase TTK isoform X1 [Ictalurus punctatus]
ttl	164.833	-1.23304	0.00201903	PREDICTED: tubulin--tyrosine ligase [Ictalurus punctatus]
txnl1	529.838	1.23464	0.000130035	thioredoxin-like protein 1 [Ictalurus furcatus]
txnrd3	2236.73	1.16045	0.00186414	PREDICTED: thioredoxin reductase 3 [Ictalurus punctatus]
tysnd1	286.601	-1.25929	7.21425e-05	PREDICTED: peroxisomal leader peptide-processing protease isoform X1 [Ictalurus punctatus]
uba2	1061.77	1.28883	0.000771257	PREDICTED: SUMO-activating enzyme subunit 2 [Ictalurus punctatus]
ubb	14925.6	1.37767	8.32369e-06	SJCHGC00176 protein [Schistosoma japonicum]
ube2a	1102.21	1.51938	1.2828e-08	Ubiquitin-conjugating enzyme E2 A [Anoplopoma fimbria]
ube2g2	828.855	1.01634	0.000283659	ubiquitin-conjugating enzyme E2 G2 [Ictalurus punctatus]
ube2l3	1149.18	1.82056	0.00047483	PREDICTED: ubiquitin-conjugating enzyme E2 L3 [Ictalurus punctatus]
ubox5	143.823	-1.04509	0.000104184	PREDICTED: RING finger protein 37 isoform X1 [Ictalurus punctatus]
uck2	250.341	2.73396	3.67944e-10	PREDICTED: uridine-cytidine kinase 2 [Ictalurus punctatus]
ucp2	3108.08	1.24511	0.00455539	PREDICTED: mitochondrial uncoupling protein 2 [Ictalurus punctatus]
ucrp	499.361	5.72816	0.000235066	ubiquitin cross-reactive protein [Ictalurus punctatus]
ufsp1	18.0278	-2.28741	0.0139258	PREDICTED: inactive Ufm1-specific protease 1 [Ictalurus punctatus]
uhrf1bp1	215.634	-1.07971	0.0207813	PREDICTED: UHRF1-binding protein 1 [Ictalurus punctatus]
urb2	283.102	1.54117	0.000386915	PREDICTED: unhealthy ribosome biogenesis protein 2 homolog isoform X1 [Ictalurus punctatus]
usp16	393.652	1.13274	0.0132218	PREDICTED: ubiquitin carboxyl-terminal hydrolase 16 isoform X1 [Ictalurus punctatus]
usp18	566.056	4.36295	0.000391668	PREDICTED: ubl carboxyl-terminal hydrolase 18 [Ictalurus punctatus]
usp25	1848.87	1.20495	0.0361775	PREDICTED: ubiquitin carboxyl-terminal hydrolase 25 isoform X1 [Ictalurus punctatus]
usp44	422.682	1.37242	0.000108127	PREDICTED: ubiquitin carboxyl-terminal hydrolase 44 [Ictalurus punctatus]
usp46	54.6089	-2.5218	1.44554e-06	PREDICTED: ubiquitin carboxyl-terminal hydrolase 46 [Ictalurus punctatus]
vat1	1317.39	-1.23144	8.74694e-05	PREDICTED: synaptic vesicle membrane protein VAT-1 homolog [Ictalurus punctatus]
vrk2	376.291	2.33104	0.00240361	PREDICTED: serine/threonine-protein kinase VRK2 isoform X1 [Ictalurus punctatus]
wars	513.578	1.75841	1.32469e-05	PREDICTED: tryptophan--tRNA ligase, cytoplasmic [Ictalurus punctatus]
wars2	33.0808	1.89255	0.00625456	PREDICTED: tryptophan--tRNA ligase, mitochondrial [Ictalurus punctatus]
wdcp	25.6244	-2.50166	0.00297148	PREDICTED: WD repeat and coiled-coil-containing protein C2orf44 homolog [Ictalurus punctatus]
wdpcp	94.791	2.52817	3.51466e-06	PREDICTED: WD repeat-containing and planar cell polarity effector protein fritz homolog [Ictalurus punctatus]
wdr12	230.871	1.40922	0.000633652	PREDICTED: ribosome biogenesis protein WDR12 [Ictalurus punctatus]
wdr74	368.436	1.22411	0.000513434	PREDICTED: WD repeat-containing protein 74 isoform X1 [Ictalurus punctatus]
wdr81	1675.39	-1.1151	1.64484e-07	PREDICTED: WD repeat-containing protein 81 [Ictalurus punctatus]
wrn	216.46	-1.31814	2.76956e-08	PREDICTED: Werner syndrome ATP-dependent helicase isoform X1 [Ictalurus punctatus]
wscd2	303.688	-1.41427	0.000808358	PREDICTED: WSC domain-containing protein 2 [Ictalurus punctatus]
wwox	179.63	1.20161	4.61732e-05	PREDICTED: WW domain-containing oxidoreductase isoform X1 [Ictalurus punctatus]
xaf1	1612.24	2.41731	0.00520759	PREDICTED: XIAP-associated factor 1 isoform X1 [Ictalurus punctatus]
XLOC_002959	156.081	1.57525	0.00155695	PREDICTED: uncharacterized protein LOC108432877 [Pygocentrus nattereri]
XLOC_004140	76.9478	-1.83752	6.96034e-06
XLOC_004419	16.9046	-2.18143	0.0403392
XLOC_004428	20.7033	2.72529	0.038585	NA
XLOC_007182	828.094	-1.6406	0.000722317
XLOC_007697	40.5473	-1.71164	0.00158867	NA
XLOC_008006	22.4539	-1.51996	0.0255512	NA
XLOC_008007	22.7616	-1.69447	0.0424713	NA
XLOC_009128	64.5716	-2.44569	0.0214319	NA
XLOC_010854	37.2727	-1.65869	0.015582
XLOC_011749	27.754	3.41827	0.0114735	reverse transcriptase family protein [Acinetobacter baumannii]
XLOC_014384	2274.5	3.06211	0.000348495
XLOC_014825	16.6865	3.19881	0.0400735	NA
XLOC_014831	89.5754	1.55761	0.0236228	NA
XLOC_016400	39.662	-1.59869	0.000715021
XLOC_017370	170.197	1.38751	0.0272092	NA
XLOC_017616	44.0228	-2.0134	1.86104e-05	unnamed protein product [Oncorhynchus mykiss]
XLOC_018739	17.5619	-1.50672	0.0316538	NA
XLOC_019001	73.1169	3.40663	0.000466078	NA
XLOC_020069	25.2492	-1.95711	0.0359001	NA
XLOC_021741	749.874	1.53003	0.000537791
XLOC_022731	76.0063	1.78262	0.00085026
XLOC_023433	88.39	-1.40747	0.00112128
XLOC_024313	151.182	1.88946	0.000154674	NA
XLOC_024637	510.28	1.05431	0.00852419	NA
XLOC_026026	69.2256	-1.3767	0.000384153	NA
XLOC_026369	222.484	-1.67484	3.10246e-12
XLOC_027185	72.3926	-1.2544	0.00427281	NA
XLOC_027783	42.6994	-1.10001	0.0391278
XLOC_028470	126.03	-1.51906	0.00938981
XLOC_029174	288.187	2.73649	0.0106309
XLOC_029628	8.74571	2.68877	0.0462828	NA
XLOC_032289	22.9448	-4.08334	0.00615379	NA
XLOC_032524	12.8969	4.65029	0.0228594	NA
XLOC_032682	9.658	6.2493	0.00957679	NA
XLOC_032730	89.555	3.93072	0.0126268	NA
XLOC_033125	14.0964	-3.1167	0.00891878	NA
XLOC_033301	133.437	2.6753	0.000290183	NA
XLOC_033325	10.0946	-2.03756	0.0454336	NA
XLOC_033485	58.2771	1.35101	0.0326	NA
XLOC_033638	165.348	2.2669	0.00098915	NA
XLOC_033836	130.638	1.972	0.0134132	NA
XLOC_033879	154.358	1.84542	0.0110688	NA
xpot	1302	1.0638	0.000141766	PREDICTED: exportin-T [Ictalurus punctatus]
xrcc2	62.1785	-1.20295	0.00429251	PREDICTED: DNA repair protein XRCC2 [Ictalurus punctatus]
yars	916.113	1.43097	0.000294786	PREDICTED: tyrosine--tRNA ligase, cytoplasmic [Ictalurus punctatus]
yes1	258.859	-1.17676	0.0018136	PREDICTED: tyrosine-protein kinase Yes [Ictalurus punctatus]
yif1b	480.338	1.53273	0.000755614	protein YIF1B [Ictalurus punctatus]
yrdc	193.602	1.28602	9.97211e-05	PREDICTED: yrdC domain-containing protein, mitochondrial [Ictalurus punctatus]
ythdc2	579.123	3.83327	2.72427e-07	PREDICTED: probable ATP-dependent RNA helicase YTHDC2 isoform X1 [Ictalurus punctatus]
zbtb37	286.91	-1.0628	0.000323997	PREDICTED: zinc finger and BTB domain-containing protein 37 [Ictalurus punctatus]
zc3h6	274.814	-1.29144	1.07375e-07	PREDICTED: zinc finger CCCH domain-containing protein 6 isoform X1 [Ictalurus punctatus]
zfat	89.3076	-1.0979	0.00060714	PREDICTED: zinc finger protein ZFAT isoform X1 [Ictalurus punctatus]
zfp64	79.6911	-1.08137	0.00258585	PREDICTED: zinc finger protein 64 isoform X1 [Ictalurus punctatus]
zfpm1	880	-1.03904	1.86104e-05	PREDICTED: zinc finger protein ZFPM1 [Ictalurus punctatus]
zmym4	404.439	-1.59886	1.75704e-10	PREDICTED: zinc finger MYM-type protein 4 [Ictalurus punctatus]
zmynd19	128.882	1.25547	0.0147189	PREDICTED: zinc finger MYND domain-containing protein 19 [Ictalurus punctatus]
zmynd8	295.452	-1.49455	0.00091125	PREDICTED: protein kinase C-binding protein 1 isoform X1 [Ictalurus punctatus]
znf106	778.075	-1.51184	0.000109024	PREDICTED: zinc finger protein 106 [Ictalurus punctatus]
znf142	90.9703	-1.14463	0.000821533	PREDICTED: zinc finger protein 142 [Ictalurus punctatus]
znf292	327.674	-1.63094	0.000202291	PREDICTED: zinc finger protein 292 [Ictalurus punctatus]
znf438	148.856	-1.74417	1.2975e-05	PREDICTED: zinc finger protein 438 [Ictalurus punctatus]
znf503	144.856	-1.60276	0.0287256	PREDICTED: zinc finger protein 503 [Ictalurus punctatus]
znf518b	373.576	-1.28422	0.00086436	PREDICTED: zinc finger protein 518B [Ictalurus punctatus]
znf628	214.426	-1.27963	4.52899e-05	PREDICTED: zinc finger protein 628 [Ictalurus punctatus]
znf704	562.618	-1.59337	4.0467e-05	PREDICTED: zinc finger protein 704 isoform X1 [Ictalurus punctatus]
znfx1	3016.98	3.79051	0.000205179	PREDICTED: NFX1-type zinc finger-containing protein 1 [Ictalurus punctatus]
znrf3	90.8009	-1.85547	8.12547e-05	PREDICTED: E3 ubiquitin-protein ligase ZNRF3 isoform X1 [Ictalurus punctatus]
zpr1	376.799	1.01037	0.00652208	PREDICTED: zinc finger protein ZPR1 [Ictalurus punctatus]
zswim6	429.329	-1.38457	1.69591e-07	PREDICTED: zinc finger SWIM domain-containing protein 6 isoform X1 [Ictalurus punctatus]
zyg11b	188.709	-2.10552	2.57016e-14	PREDICTED: protein zyg-11 homolog B [Ictalurus punctatus]

## Sheet: Mtrp+AH_vs_PBS
gene_ID	baseMean	log2FoldChange	padj	nr_annotation
143g1	123.886	1.42948	0.0163584	14-3-3 protein gamma-1 [Ictalurus punctatus]
abcb8	167.623	1.67238	0.000855893	PREDICTED: ATP-binding cassette sub-family B member 8, mitochondrial isoform X1 [Ictalurus punctatus]
abcf1	742.884	1.06543	0.0162353	PREDICTED: ATP-binding cassette sub-family F member 1 isoform X1 [Ictalurus punctatus]
ablim3	75.756	-2.35139	0.00158996	PREDICTED: actin-binding LIM protein 3 isoform X1 [Ictalurus punctatus]
abracl	372.807	1.88443	0.0056926	PREDICTED: costars family protein ABRACL [Ictalurus punctatus]
acly	2653.59	2.23664	0.00372449	PREDICTED: ATP-citrate synthase [Ictalurus punctatus]
acod1	969.686	4.0571	0.000520395	PREDICTED: cis-aconitate decarboxylase [Ictalurus punctatus]
acp6	282.652	1.80638	1.04657e-05	PREDICTED: lysophosphatidic acid phosphatase type 6 [Ictalurus punctatus]
acsbg2	1072.86	1.38492	0.00427082	PREDICTED: LOW QUALITY PROTEIN: long-chain-fatty-acid--CoA ligase ACSBG2 [Ictalurus punctatus]
adam8	3369.51	1.74841	0.024286	a disintegrin and metalloproteinase domain 8 precursor [Ictalurus punctatus]
adamts12	249.738	-1.65247	0.0388786	PREDICTED: A disintegrin and metalloproteinase with thrombospondin motifs 12 isoform X1 [Ictalurus punctatus]
adamts8	510.066	2.10096	0.0209416	PREDICTED: A disintegrin and metalloproteinase with thrombospondin motifs 8 [Ictalurus punctatus]
add2	53.5301	-1.82735	0.0145738	PREDICTED: beta-adducin isoform X1 [Ictalurus punctatus]
adora2b	307.647	2.17017	4.80578e-08	PREDICTED: adenosine receptor A2b [Ictalurus punctatus]
adprhl2	330.349	1.07629	0.0196656	poly(ADP-ribose) glycohydrolase ARH3 [Ictalurus punctatus]
adra1d	461.573	-1.89252	0.0473638	PREDICTED: alpha-1D adrenergic receptor isoform X1 [Ictalurus punctatus]
ahdc1	79.5297	-2.39449	0.0438514	PREDICTED: AT-hook DNA-binding motif-containing protein 1 [Ictalurus punctatus]
ahsa1	391.075	1.18764	0.0213923	activator of 90 kDa heat shock protein ATPase homolog 1 [Ictalurus punctatus]
akap6	92.471	-2.44708	0.0410111	PREDICTED: A-kinase anchor protein 6 [Ictalurus punctatus]
aldoa	213.428	-1.93521	0.0375734	PREDICTED: fructose-bisphosphate aldolase A [Ictalurus punctatus]
alms1	374.135	-1.03492	0.00121071	PREDICTED: Alstrom syndrome protein 1 isoform X1 [Ictalurus punctatus]
amd1	1020.28	1.1246	0.00482019	PREDICTED: S-adenosylmethionine decarboxylase proenzyme isoform X1 [Ictalurus punctatus]
ankrd55	22.2327	1.87176	0.0305271	PREDICTED: ankyrin repeat domain-containing protein 55 [Ictalurus punctatus]
anln	271.764	1.64557	0.0186544	PREDICTED: actin-binding protein anillin isoform X1 [Ictalurus punctatus]
ano1	102.52	2.69859	0.0429406	PREDICTED: anoctamin-1 isoform X1 [Ictalurus punctatus]
anos1	66.8725	-1.30443	0.0419345	PREDICTED: anosmin-1 [Ictalurus punctatus]
arf5	665.379	1.18846	0.0196698	PREDICTED: ADP-ribosylation factor 5 [Ictalurus punctatus]
arhgap30	1289.2	1.10541	0.000539601	PREDICTED: rho GTPase-activating protein 30 [Ictalurus punctatus]
arhgap42	187.391	-1.00331	0.0179502	PREDICTED: rho GTPase-activating protein 42 isoform X1 [Ictalurus punctatus]
asah1	1633.18	1.49749	4.71729e-05	PREDICTED: acid ceramidase [Ictalurus punctatus]
asah2	79.9979	-4.19401	0.00312638	PREDICTED: neutral ceramidase [Ictalurus punctatus]
aspm	191.188	1.49863	0.0429586	PREDICTED: abnormal spindle-like microcephaly-associated protein isoform X1 [Ictalurus punctatus]
atad3a	786.978	1.36421	0.0159117	PREDICTED: ATPase family AAA domain-containing protein 3A [Ictalurus punctatus]
atp13a1	296.436	1.32946	0.000821197	PREDICTED: manganese-transporting ATPase 13A1 [Ictalurus punctatus]
atp8b2	215.489	1.44179	0.00427082	PREDICTED: phospholipid-transporting ATPase ID isoform X1 [Ictalurus punctatus]
aurkb	102.513	1.93025	0.022711	serine/threonine-protein kinase 12 [Ictalurus punctatus]
axdnd1	10.7859	-2.65645	0.0415307	PREDICTED: axonemal dynein light chain domain-containing protein 1 isoform X1 [Ictalurus punctatus]
b2m	41640.2	1.23286	0.000175152	beta-2-microglobulin precursor [Ictalurus punctatus]
bcas1	17.3827	2.72297	0.0226431	PREDICTED: breast carcinoma-amplified sequence 1 isoform X1 [Ictalurus punctatus]
bcor	735.028	1.46915	0.00669901	PREDICTED: BCL-6 corepressor isoform X1 [Ictalurus punctatus]
bdh2	1163.61	1.38809	0.00356901	PREDICTED: 3-hydroxybutyrate dehydrogenase type 2 isoform X1 [Ictalurus punctatus]
blmh	496.855	1.50512	0.00254939	PREDICTED: bleomycin hydrolase [Ictalurus punctatus]
bnip1	359.302	1.25439	0.0123374	PREDICTED: vesicle transport protein SEC20 [Ictalurus punctatus]
bpgm	47.6232	-1.48714	0.0470565	PREDICTED: bisphosphoglycerate mutase isoform X1 [Ictalurus punctatus]
brca1	77.2028	1.33563	0.015396	PREDICTED: breast cancer type 1 susceptibility protein isoform X1 [Ictalurus punctatus]
btbd16	23.2555	2.31419	0.0144782	PREDICTED: BTB/POZ domain-containing protein 16 [Ictalurus punctatus]
c22h8orf4	2055.43	-1.63293	0.0260777	PREDICTED: protein C8orf4 homolog [Ictalurus punctatus]
cacnb2	100.901	-1.66202	0.0299067	PREDICTED: voltage-dependent L-type calcium channel subunit beta-2 isoform X1 [Ictalurus punctatus]
cadps	95.1243	4.39986	4.07272e-05	PREDICTED: calcium-dependent secretion activator 1 isoform X1 [Ictalurus punctatus]
calcoco2	1552.71	1.24832	0.0184225	PREDICTED: calcium-binding and coiled-coil domain-containing protein 2 isoform X1 [Ictalurus punctatus]
cand2	50.1451	-2.71621	0.000744736	PREDICTED: cullin-associated NEDD8-dissociated protein 2 [Ictalurus punctatus]
cars	703.036	1.07582	0.0185999	PREDICTED: cysteine--tRNA ligase, cytoplasmic isoform X1 [Ictalurus punctatus]
casp3	776.509	1.3859	0.0119432	caspase-3 [Ictalurus punctatus]
catd	1846.96	1.31646	0.000786824	PREDICTED: cathepsin D isoform X1 [Ictalurus punctatus]
cbx2	129.02	-1.42275	0.029027	PREDICTED: chromobox protein homolog 2 isoform X1 [Ictalurus punctatus]
ccna2	153.245	2.11977	0.0129957	PREDICTED: cyclin-A2 [Ictalurus punctatus]
ccnb1	108.922	2.8302	0.000772527	PREDICTED: G2/mitotic-specific cyclin-B1 isoform X1 [Ictalurus punctatus]
ccnd1	507.613	1.50273	0.00858076	PREDICTED: G1/S-specific cyclin-D1 [Ictalurus punctatus]
cdc45	39.4901	2.99487	0.00302024	PREDICTED: cell division control protein 45 homolog [Ictalurus punctatus]
cdca5	47.2354	2.11603	0.0326731	PREDICTED: sororin [Ictalurus punctatus]
cdca7	86.358	2.48093	0.00334384	PREDICTED: cell division cycle-associated protein 7 [Ictalurus punctatus]
cdca8	87.0381	2.01404	0.0380311	PREDICTED: borealin [Ictalurus punctatus]
cdk1	135.388	2.95185	0.00088235	PREDICTED: cyclin-dependent kinase 1 isoform X1 [Ictalurus punctatus]
cebpd	7466.02	-1.66809	0.0120213	PREDICTED: CCAAT/enhancer-binding protein delta [Ictalurus punctatus]
celsr1	93.9632	-1.10961	0.0412173	PREDICTED: cadherin EGF LAG seven-pass G-type receptor 1 isoform X1 [Ictalurus punctatus]
cenpe	160.157	2.23696	0.00392643	PREDICTED: centromere-associated protein E isoform X1 [Ictalurus punctatus]
cenpi	62.1489	3.1291	0.00692133	PREDICTED: centromere protein I [Ictalurus punctatus]
cenpw	42.3461	1.54005	0.0454437	PREDICTED: centromere protein W [Ictalurus punctatus]
cep131	141.221	-1.35741	0.00644533	PREDICTED: centrosomal protein of 131 kDa isoform X1 [Ictalurus punctatus]
cep350	1758.82	-1.04634	3.21393e-06	PREDICTED: centrosome-associated protein 350 isoform X1 [Ictalurus punctatus]
ch25h	415.032	4.03085	4.87668e-07	cholesterol 25-hydroxylase [Ictalurus punctatus]
chac1	295.417	1.04991	0.0493255	PREDICTED: glutathione-specific gamma-glutamylcyclotransferase 1 [Ictalurus punctatus]
chac2	230.864	1.45152	0.00768719	PREDICTED: putative glutathione-specific gamma-glutamylcyclotransferase 2 isoform X1 [Ictalurus punctatus]
chaf1b	82.5995	2.38709	0.0159122	PREDICTED: chromatin assembly factor 1 subunit B [Ictalurus punctatus]
chchd5	46.7538	1.55096	0.00745986	PREDICTED: coiled-coil-helix-coiled-coil-helix domain-containing protein 5 [Ictalurus punctatus]
chrac1	182.68	1.5364	0.000302367	PREDICTED: chromatin accessibility complex protein 1 [Ictalurus punctatus]
chst13	64.0387	1.36223	0.0492013	PREDICTED: carbohydrate sulfotransferase 13 isoform X1 [Ictalurus punctatus]
chtf18	57.8195	2.28128	0.00207584	PREDICTED: chromosome transmission fidelity protein 18 homolog isoform X1 [Ictalurus punctatus]
ckap5	118.91	3.21768	0.000517217	PREDICTED: cytoskeleton-associated protein 5 isoform X1 [Ictalurus punctatus]
clspn	82.9001	2.48911	0.00100283	PREDICTED: claspin isoform X1 [Ictalurus punctatus]
clstn2	1214.13	-1.47181	0.00907577	PREDICTED: LOW QUALITY PROTEIN: calsyntenin-2 [Ictalurus punctatus]
cmpk2	1767.3	3.4043	0.0213563	PREDICTED: UMP-CMP kinase 2, mitochondrial [Ictalurus punctatus]
cmtr1	956.632	1.12342	0.0489874	PREDICTED: cap-specific mRNA (nucleoside-2&apos;-O-)-methyltransferase 1 isoform X1 [Ictalurus punctatus]
cnih1	207.854	1.04136	0.0148902	PREDICTED: protein cornichon homolog 1 [Ictalurus punctatus]
coro2b	64.3903	-1.27152	0.0190022	PREDICTED: coronin-2B isoform X1 [Ictalurus punctatus]
cotl1	3958.7	1.72828	1.13061e-05	PREDICTED: coactosin-like protein [Ictalurus punctatus]
creb5	55.1266	-1.72192	0.00170898	PREDICTED: cyclic AMP-responsive element-binding protein 5 isoform X1 [Ictalurus punctatus]
crebl2	164.342	-1.11493	0.011578	PREDICTED: cAMP-responsive element-binding protein-like 2 [Ictalurus punctatus]
creld2	2958.06	2.59649	1.72829e-06	PREDICTED: cysteine-rich with EGF-like domain protein 2 isoform X1 [Ictalurus punctatus]
ctsh	3083.91	1.11666	0.00923785	pro-cathepsin H precursor [Ictalurus punctatus]
ctss	6320.85	1.12328	0.00618536	cathepsin S precursor [Ictalurus punctatus]
cxcl12	2823.16	1.34479	0.0242505	stromal cell-derived factor 1 precursor [Ictalurus punctatus]
cxcr3	616.577	1.9633	0.00204225	PREDICTED: C-X-C chemokine receptor type 3 isoform X1 [Ictalurus punctatus]
cytip	1075.81	1.14084	0.0454988	PREDICTED: cytohesin-interacting protein [Ictalurus punctatus]
dck	59.8073	2.55959	0.00524546	PREDICTED: deoxycytidine kinase [Ictalurus punctatus]
dcun1d5	312.312	1.00546	0.00825236	PREDICTED: DCN1-like protein 5 isoform X1 [Ictalurus punctatus]
ddt4l	454.167	1.98546	0.0263385	DNA-damage-inducible transcript 4-like protein [Ictalurus punctatus]
ddx21	26843.6	-1.10364	0.00507377	PREDICTED: nucleolar RNA helicase 2 isoform X1 [Ictalurus punctatus]
ddx43	96.4637	3.20323	0.000316313	PREDICTED: probable ATP-dependent RNA helicase DDX43 [Ictalurus punctatus]
ddx47	315.562	1.06073	0.0150919	PREDICTED: probable ATP-dependent RNA helicase DDX47 [Ictalurus punctatus]
ddx58	2697.46	3.10901	0.0154494	probable ATP-dependent RNA helicase DDX58 [Ictalurus punctatus]
dennd4a	586.362	2.73849	0.000242611	PREDICTED: C-myc promoter-binding protein isoform X1 [Ictalurus punctatus]
dgke	162.506	-1.35129	0.000248489	PREDICTED: diacylglycerol kinase epsilon isoform X1 [Ictalurus punctatus]
dhh	110.138	-1.40891	0.0422661	PREDICTED: desert hedgehog protein [Ictalurus punctatus]
dlgap5	101.129	2.18623	0.00372662	PREDICTED: disks large-associated protein 5 isoform X1 [Ictalurus punctatus]
dll3	645.496	-1.08152	0.00502907	PREDICTED: delta-like protein 3 [Ictalurus punctatus]
dmpk	118.502	1.49212	0.0275152	PREDICTED: myotonin-protein kinase isoform X1 [Ictalurus punctatus]
dnaja4	598.996	1.86911	0.00322539	PREDICTED: dnaJ homolog subfamily A member 4 [Ictalurus punctatus]
dnajb11	1792.74	1.55539	0.0179215	PREDICTED: dnaJ homolog subfamily B member 11 isoform X1 [Ictalurus punctatus]
dnajb9	633.795	1.03869	0.00425562	PREDICTED: dnaJ homolog subfamily B member 9 [Ictalurus punctatus]
dok7	74.7413	1.34645	0.035512	PREDICTED: protein Dok-7 [Ictalurus punctatus]
dolk	209.058	1.01334	0.00714357	PREDICTED: dolichol kinase [Ictalurus punctatus]
dolpp1	253.621	1.17821	0.0246377	PREDICTED: dolichyldiphosphatase 1 [Ictalurus punctatus]
dpp3	664.072	1.71628	0.000272651	PREDICTED: dipeptidyl peptidase 3 [Ictalurus punctatus]
dram1	1011.23	2.80577	8.11093e-05	PREDICTED: DNA damage-regulated autophagy modulator protein 1 [Ictalurus punctatus]
dtnb	18.4571	-1.62543	0.0451272	PREDICTED: dystrobrevin beta isoform X1 [Ictalurus punctatus]
dusp5	341.263	2.92668	1.07822e-05	PREDICTED: dual specificity protein phosphatase 5 [Ictalurus punctatus]
e2f1	64.1382	1.89552	0.0185356	PREDICTED: transcription factor E2F1 [Ictalurus punctatus]
e2f3	24.1897	1.99343	0.00950099	PREDICTED: transcription factor E2F3 [Ictalurus punctatus]
e2f8	72.9093	4.55302	0.00119398	PREDICTED: transcription factor E2F8 isoform X1 [Ictalurus punctatus]
ect2	54.6936	2.26152	0.0326317	PREDICTED: protein ECT2 isoform X1 [Ictalurus punctatus]
efnb2	430.384	-1.22428	0.000920699	PREDICTED: ephrin-B2 isoform X1 [Ictalurus punctatus]
egr3	122.687	2.70475	3.47378e-05	PREDICTED: early growth response protein 3 isoform X1 [Ictalurus punctatus]
eif3e	4037.38	-1.11513	1.91567e-06	PREDICTED: eukaryotic translation initiation factor 3 subunit E [Ictalurus punctatus]
eif3f	4528.23	-1.03499	0.000175152	PREDICTED: eukaryotic translation initiation factor 3 subunit F [Ictalurus punctatus]
eif3h	6213.16	-1.16926	4.07272e-05	PREDICTED: eukaryotic translation initiation factor 3 subunit H [Ictalurus punctatus]
eif3i	6421.35	-1.03695	1.28292e-05	eukaryotic translation initiation factor 3 subunit I [Ictalurus punctatus]
eif3m	6215.97	-1.0899	1.67607e-05	eukaryotic translation initiation factor 3 subunit M [Ictalurus punctatus]
elovl6	6939.11	1.5169	0.0186686	elongation of very long chain fatty acids protein 6 [Ictalurus furcatus]
endog	114.16	1.47171	0.0108362	PREDICTED: endonuclease G, mitochondrial [Ictalurus punctatus]
epsti1	1193.85	2.70082	0.00291623	PREDICTED: epithelial-stromal interaction protein 1 isoform X1 [Ictalurus punctatus]
erap2	1258.76	1.0879	0.000539601	PREDICTED: endoplasmic reticulum aminopeptidase 2 [Ictalurus punctatus]
ermp1	519.797	-1.26676	3.21393e-06	PREDICTED: endoplasmic reticulum metallopeptidase 1 [Ictalurus punctatus]
esco2	71.8239	2.6919	0.000307879	PREDICTED: N-acetyltransferase ESCO2 isoform X1 [Ictalurus punctatus]
espl1	252.006	1.46775	0.0384625	PREDICTED: separin [Ictalurus punctatus]
etnk2	314.611	1.10455	0.00338025	PREDICTED: ethanolamine kinase 2 [Ictalurus punctatus]
evi2b	553.514	1.01839	0.0250055	PREDICTED: protein EVI2B [Ictalurus punctatus]
exo1	27.5167	5.03694	0.00288049	PREDICTED: exonuclease 1 isoform X1 [Ictalurus punctatus]
exosc9	309.298	1.1245	0.0102266	PREDICTED: exosome complex component RRP45 [Ictalurus punctatus]
eya4	31.5432	-1.94381	0.00566185	PREDICTED: eyes absent homolog 4 isoform X1 [Ictalurus punctatus]
fabp3	9208.22	-1.39965	0.00247637	PREDICTED: fatty acid-binding protein, heart [Ictalurus punctatus]
fam117a	167.921	-1.29452	0.0324034	PREDICTED: protein FAM117A [Ictalurus punctatus]
fam124b	34.4134	-2.41807	0.0282665	PREDICTED: protein FAM124B [Ictalurus punctatus]
fam13a	410.85	-1.7706	0.0215811	PREDICTED: protein FAM13A isoform X1 [Ictalurus punctatus]
fam222a	149.717	1.02688	0.0388198	PREDICTED: protein FAM222A isoform X1 [Ictalurus punctatus]
fam222b	74.6838	-1.30342	0.00154672	PREDICTED: protein FAM222B [Ictalurus punctatus]
fam46b	950.034	1.62525	0.00399107	PREDICTED: protein FAM46B [Ictalurus punctatus]
fanca	69.0306	1.81613	0.00669901	PREDICTED: Fanconi anemia group A protein [Ictalurus punctatus]
fanci	37.5717	1.96408	0.0120213	PREDICTED: Fanconi anemia group I protein [Ictalurus punctatus]
farsa	508.638	1.51209	0.00508229	PREDICTED: phenylalanine--tRNA ligase alpha subunit [Ictalurus punctatus]
fasn	8020.08	2.61	0.000516734	PREDICTED: fatty acid synthase isoform X1 [Ictalurus punctatus]
fat4	178.998	-1.10226	0.0404927	PREDICTED: protocadherin Fat 4 [Ictalurus punctatus]
fbn1	1508.07	-1.20309	5.77277e-05	PREDICTED: fibrillin-1 [Ictalurus punctatus]
fbxo32	130.173	-1.63455	0.0141141	F-box only protein 32 [Ictalurus punctatus]
fgf2	305.584	2.01316	0.035262	PREDICTED: fibroblast growth factor 2 [Ictalurus punctatus]
fgfr4	1027.52	2.11103	0.00793065	PREDICTED: fibroblast growth factor receptor 4 isoform X1 [Ictalurus punctatus]
fndc1	84.9647	-1.14743	0.0426395	PREDICTED: fibronectin type III domain-containing protein 1 isoform X1 [Ictalurus punctatus]
fosl1	93.8127	3.16356	0.00259109	PREDICTED: LOW QUALITY PROTEIN: fos-related antigen 1 [Ictalurus punctatus]
fuca1	1338.63	1.21115	0.0160021	PREDICTED: tissue alpha-L-fucosidase [Ictalurus punctatus]
fut11	115.916	-1.17236	0.00262334	PREDICTED: alpha-(1,3)-fucosyltransferase 11 [Ictalurus punctatus]
fxr1	1117.72	1.49036	0.0298717	PREDICTED: fragile X mental retardation syndrome-related protein 1 isoform X1 [Ictalurus punctatus]
g3pt	4893.37	1.50991	0.0343918	glyceraldehyde 3-phosphate dehydrogenase testis-specific [Ictalurus punctatus]
gas2l1	137.543	1.92901	0.00474278	PREDICTED: GAS2-like protein 1 [Ictalurus punctatus]
gcat	2902	-1.21703	0.00384913	PREDICTED: 2-amino-3-ketobutyrate coenzyme A ligase, mitochondrial [Ictalurus punctatus]
gclc	597.007	1.11435	0.0172073	PREDICTED: glutamate--cysteine ligase catalytic subunit [Ictalurus punctatus]
gfra2	19.6839	6.70839	0.000920699	PREDICTED: GDNF family receptor alpha-2 isoform X1 [Ictalurus punctatus]
gjd2	85.5296	-2.94603	0.0454437	PREDICTED: gap junction delta-2 protein [Ictalurus punctatus]
glipr2	197.798	3.02874	8.15754e-05	PREDICTED: Golgi-associated plant pathogenesis-related protein 1 [Ictalurus punctatus]
gmeb2	129.24	-1.05345	0.000189933	PREDICTED: glucocorticoid modulatory element-binding protein 2 [Ictalurus punctatus]
gmppa	322.962	2.25631	0.0120213	PREDICTED: mannose-1-phosphate guanyltransferase alpha isoform X1 [Ictalurus punctatus]
gnpnat1	393.607	1.13179	0.0179009	PREDICTED: glucosamine 6-phosphate N-acetyltransferase isoform X1 [Ictalurus punctatus]
gpr157	176.693	1.00631	0.0115983	PREDICTED: probable G-protein coupled receptor 157 [Ictalurus punctatus]
gpr84	688.458	1.95289	0.0301013	PREDICTED: G-protein coupled receptor 84 [Ictalurus punctatus]
grip2	39.4599	-1.12745	0.0481027	PREDICTED: glutamate receptor-interacting protein 2 isoform X1 [Ictalurus punctatus]
gtf2b	801.921	1.29433	0.000698598	PREDICTED: transcription initiation factor IIB [Ictalurus punctatus]
heatr3	231.224	1.00615	0.0298281	PREDICTED: HEAT repeat-containing protein 3 [Ictalurus punctatus]
hells	68.7352	1.74555	0.027473	PREDICTED: lymphoid-specific helicase [Ictalurus punctatus]
helz2	732.481	5.03801	0.000792587	PREDICTED: helicase with zinc finger domain 2 isoform X1 [Ictalurus punctatus]
hmgn2	2880.62	1.48503	0.00160565	PREDICTED: non-histone chromosomal protein HMG-17 isoform X1 [Ictalurus punctatus]
hmmr	63.7439	2.80071	0.00510096	PREDICTED: hyaluronan mediated motility receptor isoform X1 [Ictalurus punctatus]
hmox1	2044.94	2.912	1.84861e-05	PREDICTED: heme oxygenase 1 [Ictalurus punctatus]
hnrnph1	264.811	1.68651	1.7168e-05	PREDICTED: heterogeneous nuclear ribonucleoprotein H isoform X1 [Ictalurus punctatus]
hnrnpll	337.574	-1.27695	0.00543941	PREDICTED: heterogeneous nuclear ribonucleoprotein L-like [Ictalurus punctatus]
hsf2	4360.72	1.70706	1.4674e-10	PREDICTED: heat shock factor protein 2 [Ictalurus punctatus]
hsp90b1	20616.7	1.36713	0.00772704	PREDICTED: endoplasmin [Ictalurus punctatus]
hspa5	17251.3	2.3544	1.28115e-05	PREDICTED: 78 kDa glucose-regulated protein [Ictalurus punctatus]
hyou1	5743.51	1.55312	0.00935333	PREDICTED: hypoxia up-regulated protein 1 [Ictalurus punctatus]
ier3	315.116	2.56511	0.000207066	PREDICTED: radiation-inducible immediate-early gene IEX-1 [Ictalurus punctatus]
if4e	537.083	1.3254	0.0184225	PREDICTED: eukaryotic translation initiation factor 4e isoform X1 [Ictalurus punctatus]
ifi35	1869.83	1.65733	0.00809625	PREDICTED: interferon-induced 35 kDa protein [Ictalurus punctatus]
ifih1	1061.67	2.29507	0.00889669	interferon-induced helicase C domain-containing protein 1 [Ictalurus punctatus]
ift172	187.561	-1.16786	0.0499537	PREDICTED: intraflagellar transport protein 172 homolog [Ictalurus punctatus]
il4i1	225.505	5.86401	0.000541067	PREDICTED: L-amino-acid oxidase [Ictalurus punctatus]
il4r	675.622	1.90557	0.0122425	PREDICTED: interleukin-4 receptor subunit alpha isoform X1 [Ictalurus punctatus]
impdh2	824.361	1.10752	0.0279684	PREDICTED: inosine-5&apos;-monophosphate dehydrogenase 2 isoform X1 [Ictalurus punctatus]
incenp	154.152	2.04678	0.00769432	PREDICTED: inner centromere protein isoform X1 [Ictalurus punctatus]
ing5	78.1725	1.00191	0.0139292	inhibitor of growth protein 5 [Ictalurus punctatus]
ints1	1097.75	2.26742	2.48726e-06	PREDICTED: integrator complex subunit 1 isoform X1 [Ictalurus punctatus]
iqgap3	106.617	1.79928	0.0246377	PREDICTED: ras GTPase-activating-like protein IQGAP3 [Ictalurus punctatus]
irf7	691.599	2.95211	0.00423153	PREDICTED: interferon regulatory factor 7 [Ictalurus punctatus]
irf8	467.485	1.74829	0.000798515	PREDICTED: interferon regulatory factor 8 isoform X1 [Ictalurus punctatus]
irf9	1821.74	1.73492	0.00221494	PREDICTED: interferon regulatory factor 9 [Ictalurus punctatus]
itga9	2394.15	-1.04061	0.0321716	PREDICTED: integrin alpha-9 [Ictalurus punctatus]
jade1	265.9	-1.11031	0.000872734	PREDICTED: protein Jade-1 isoform X1 [Ictalurus punctatus]
kalrn	208.481	-1.3764	0.0180593	PREDICTED: kalirin isoform X2 [Ictalurus punctatus]
kank1	1447.59	-1.43417	0.0106568	PREDICTED: KN motif and ankyrin repeat domain-containing protein 1 isoform X1 [Ictalurus punctatus]
kansl1l	32.6248	2.34839	0.00493655	PREDICTED: KAT8 regulatory NSL complex subunit 1-like protein isoform X1 [Ictalurus punctatus]
kars	1119.2	1.09815	0.0454988	PREDICTED: lysine--tRNA ligase isoform X1 [Ictalurus punctatus]
kat2b	413.28	-1.24961	0.00259781	PREDICTED: histone acetyltransferase KAT2B isoform X1 [Ictalurus punctatus]
kcnq5	180.221	-5.22025	0.000520395	PREDICTED: potassium voltage-gated channel subfamily KQT member 5 isoform X1 [Ictalurus punctatus]
kcp	196.659	2.61778	0.034465	PREDICTED: kielin/chordin-like protein [Ictalurus punctatus]
kcrb	486.203	-1.43515	0.0112458	creatine kinase b-type [Ictalurus punctatus]
keap1	431.268	1.25985	0.000504653	PREDICTED: kelch-like ECH-associated protein 1 [Ictalurus punctatus]
kiaa0101	97.4455	3.75939	0.00136252	PCNA-associated factor [Ictalurus furcatus]
kiaa1456	11.2448	-2.79307	0.00777064	PREDICTED: probable tRNA methyltransferase 9-like protein [Ictalurus punctatus]
kif11	174.074	2.61032	0.000271613	PREDICTED: kinesin-like protein KIF11 [Ictalurus punctatus]
kif15	155.142	1.89185	0.00137083	PREDICTED: kinesin-like protein KIF15 [Ictalurus punctatus]
kif1a	37.7297	-2.53407	0.0175581	PREDICTED: kinesin-like protein KIF1A isoform X1 [Ictalurus punctatus]
kif20b	77.2216	5.81505	0.000305053	PREDICTED: kinesin-like protein KIF20B isoform X1 [Ictalurus punctatus]
kif23	137.736	1.77289	0.0099964	PREDICTED: kinesin-like protein KIF23 isoform X1 [Ictalurus punctatus]
klf11	330.906	-1.81746	1.68076e-06	PREDICTED: Krueppel-like factor 11 [Ictalurus punctatus]
klf4	130.19	2.33612	0.00219886	PREDICTED: Krueppel-like factor 4 isoform X1 [Ictalurus punctatus]
klhl17	80.2849	-1.21245	0.027473	PREDICTED: kelch-like protein 17 isoform X1 [Ictalurus punctatus]
klhl24	845.492	-1.21847	0.0447916	PREDICTED: kelch-like protein 24 [Ictalurus punctatus]
klhl28	151.302	-1.28927	0.00076612	PREDICTED: kelch-like protein 28 [Ictalurus punctatus]
klhl42	76.2057	-1.23092	0.00454548	PREDICTED: LOW QUALITY PROTEIN: kelch-like protein 42 [Ictalurus punctatus]
knl1	113.941	2.37951	0.00111113	PREDICTED: protein CASC5 isoform X1 [Ictalurus punctatus]
kpna2	249.301	1.44585	0.000520395	PREDICTED: importin subunit alpha-1 isoform X1 [Ictalurus punctatus]
lcmt2	99.7256	1.2745	0.011818	PREDICTED: tRNA wybutosine-synthesizing protein 4 isoform X1 [Ictalurus punctatus]
leg9	2220.17	1.94279	0.00128326	galectin-9 [Ictalurus punctatus]
lgals3bp	3278.77	4.67936	0.000606829	PREDICTED: galectin-3-binding protein isoform X1 [Ictalurus punctatus]
litaf	2398.17	1.30563	0.00622052	lipopolysaccharide-induced tumor necrosis factor-alpha factor homolog [Ictalurus punctatus]
lman2l	638.536	1.88128	0.0190835	PREDICTED: VIP36-like protein [Ictalurus punctatus]
lmbr1l	393.308	-1.01582	0.0112231	PREDICTED: protein LMBR1L [Ictalurus punctatus]
LOC100304595	2685.72	3.51551	2.56948e-07	PREDICTED: interleukin-8 isoform X1 [Ictalurus punctatus]
LOC100304641	2219.83	2.27146	0.00291623	CXCL2-like chemokine precursor [Ictalurus punctatus]
LOC100304688	497.583	5.61651	0.000805551	PREDICTED: uncharacterized protein LOC100304688 [Ictalurus punctatus]
LOC100304692	182.209	2.08734	0.0133071	DAP10 precursor [Ictalurus punctatus]
LOC100304693	154.137	1.83058	0.0140435	FcR gamma subunit precursor [Ictalurus punctatus]
LOC100304753	907.855	1.39605	5.96708e-05	PREDICTED: ceramide synthase 2 [Ictalurus punctatus]
LOC100304967	2425.18	1.24424	0.000953799	PREDICTED: surfeit locus protein 4 [Ictalurus punctatus]
LOC100335032	1362.26	2.72723	0.0441258	PREDICTED: myeloperoxidase isoform X1 [Ictalurus punctatus]
LOC100862744	3852.52	1.30868	0.0280634	complement factor D precursor [Ictalurus punctatus]
LOC108254792	17.195	2.83944	0.00459116	NA
LOC108254816	22.3031	4.38896	0.0128434	PREDICTED: uncharacterized protein LOC108254816 [Ictalurus punctatus]
LOC108254840	268.339	1.75196	0.0119992	PREDICTED: cyclin-dependent kinase 18-like [Ictalurus punctatus]
LOC108254842	202.929	2.91566	0.00243184	PREDICTED: opioid growth factor receptor-like protein 1 [Ictalurus punctatus]
LOC108254866	18.1859	-1.61171	0.0333624	PREDICTED: 5-aminolevulinate synthase, nonspecific, mitochondrial-like [Ictalurus punctatus]
LOC108254901	507.462	-1.77894	0.0409672	PREDICTED: coiled-coil domain-containing protein 3-like [Ictalurus punctatus]
LOC108254932	69.2069	-2.75237	0.0122655	PREDICTED: netrin-4-like isoform X1 [Ictalurus punctatus]
LOC108254967	54.0774	3.0132	0.0452624	PREDICTED: ADP-ribosylation factor 4-like [Ictalurus punctatus]
LOC108254974	96.4045	-1.50063	0.0498463	PREDICTED: fibulin-2-like isoform X1 [Ictalurus punctatus]
LOC108255002	330.034	1.33889	8.05823e-06	PREDICTED: coenzyme Q-binding protein COQ10 homolog A, mitochondrial-like [Ictalurus punctatus]
LOC108255003	228.109	1.96866	0.000422353	PREDICTED: protein canopy homolog 2-like [Ictalurus punctatus]
LOC108255011	758.767	1.14475	0.0123288	PREDICTED: transmembrane protein 263-like [Ictalurus punctatus]
LOC108255063	1000.52	1.04574	0.00493655	tubulin alpha-1B chain [Danio rerio]
LOC108255127	1292.33	2.97902	0.0022637	PREDICTED: opioid growth factor receptor-like isoform X1 [Ictalurus punctatus]
LOC108255167	1310.49	2.79555	0.00225549	PREDICTED: E3 ubiquitin-protein ligase DTX3L-like isoform X1 [Ictalurus punctatus]
LOC108255434	5617.2	1.54805	0.00833848	PREDICTED: BOLA class I histocompatibility antigen, alpha chain BL3-7-like isoform X1 [Ictalurus punctatus]
LOC108255436	2574.98	1.72564	0.0394515	PREDICTED: BOLA class I histocompatibility antigen, alpha chain BL3-7-like isoform X1 [Ictalurus punctatus]
LOC108255498	116.733	-1.08941	0.0126265	PREDICTED: thyroid adenoma-associated protein homolog isoform X1 [Ictalurus punctatus]
LOC108255518	1213.71	7.64737	4.20411e-07	PREDICTED: C-C motif chemokine 19-like isoform X1 [Ictalurus punctatus]
LOC108255519	5349.43	5.36569	2.73752e-08	PREDICTED: C-C motif chemokine 19-like [Ictalurus punctatus]
LOC108255521	52.633	3.2827	0.0448069	PREDICTED: cytoskeleton-associated protein 2-like isoform X1 [Ictalurus punctatus]
LOC108255531	1585.56	-1.67391	0.00988346	PREDICTED: ankyrin-1-like [Ictalurus punctatus]
LOC108255578	200.287	2.82374	0.0258344	PREDICTED: BOLA class I histocompatibility antigen, alpha chain BL3-7-like isoform X1 [Ictalurus punctatus]
LOC108255602	407.202	4.23652	0.0488421	PREDICTED: polyubiquitin-like [Ictalurus punctatus]
LOC108255603	896.256	4.75524	0.00198481	PREDICTED: polyubiquitin-like [Ictalurus punctatus]
LOC108255604	351.507	4.72644	0.0211279	PREDICTED: polyubiquitin-like [Ictalurus punctatus]
LOC108255605	435.739	5.84864	0.0242505	PREDICTED: polyubiquitin-like [Ictalurus punctatus]
LOC108255606	239.088	6.07963	0.000236008	PREDICTED: polyubiquitin-like [Ictalurus punctatus]
LOC108255636	79.0565	3.4518	0.0124158	PREDICTED: protein FAM111B-like isoform X1 [Ictalurus punctatus]
LOC108255646	355.799	1.27277	0.00242505	PREDICTED: uncharacterized protein LOC108255646 [Ictalurus punctatus]
LOC108255647	94.1322	1.93781	0.00636598	PREDICTED: uncharacterized protein LOC108255647 [Ictalurus punctatus]
LOC108255652	146.926	1.232	0.00646281	PREDICTED: uncharacterized protein LOC108255652 [Ictalurus punctatus]
LOC108255678	307.566	1.86014	0.00451303	PREDICTED: tumor necrosis factor receptor superfamily member 10B-like isoform X1 [Ictalurus punctatus]
LOC108255689	82.6939	2.78372	0.0493435	PREDICTED: proteinase-activated receptor 3-like isoform X1 [Ictalurus punctatus]
LOC108255700	53.2094	5.65405	0.0214965	PREDICTED: C-X-C motif chemokine 11-like [Ictalurus punctatus]
LOC108255701	1617.69	5.32656	0.00048053	PREDICTED: C-X-C motif chemokine 9-like [Ictalurus punctatus]
LOC108255765	130.535	1.35836	0.0412107	PREDICTED: beta-1,3-galactosyl-O-glycosyl-glycoprotein beta-1,6-N-acetylglucosaminyltransferase 4-like [Ictalurus punctatus]
LOC108255785	295.874	-1.19241	0.0152755	PREDICTED: smoothelin-like [Ictalurus punctatus]
LOC108255789	1171.62	-1.69138	0.0246543	PREDICTED: elongation factor 2 isoform X1 [Ictalurus punctatus]
LOC108255797	1411.91	-1.35745	1.86926e-05	PREDICTED: neurogenic locus notch homolog protein 1-like [Ictalurus punctatus]
LOC108255838	626.714	-2.10087	0.00214186	PREDICTED: arrestin domain-containing protein 3 [Ictalurus punctatus]
LOC108255896	1478.08	1.76252	0.00145262	PREDICTED: threonine--tRNA ligase, cytoplasmic [Ictalurus punctatus]
LOC108255966	134.311	-1.04981	0.00672193	PREDICTED: chondroitin sulfate proteoglycan 4-like [Ictalurus punctatus]
LOC108255979	837.503	-1.03437	0.00610334	PREDICTED: uncharacterized family 31 glucosidase KIAA1161-like [Ictalurus punctatus]
LOC108256031	100.073	1.67158	0.0489874	PREDICTED: N-lysine methyltransferase KMT5A-A-like [Ictalurus punctatus]
LOC108256032	144.41	-1.03781	0.0395142	PREDICTED: collagen alpha-1(XXVII) chain B-like [Ictalurus punctatus]
LOC108256033	241.814	-1.47978	0.0005533	PREDICTED: regulator of G-protein signaling 3-like isoform X1 [Ictalurus punctatus]
LOC108256083	53.0853	-1.08255	0.0475135	PREDICTED: protein FAM110C-like [Ictalurus punctatus]
LOC108256133	328.525	10.1955	2.185e-05	PREDICTED: E3 ubiquitin-protein ligase TRIM39-like isoform X1 [Ictalurus punctatus]
LOC108256200	219.379	6.37546	0.000244889	PREDICTED: C-C motif chemokine 19-like [Ictalurus punctatus]
LOC108256235	327.978	1.64489	0.021188	PREDICTED: eomesodermin-like [Ictalurus punctatus]
LOC108256242	1409.42	3.99829	0.00817179	PREDICTED: protein asteroid homolog 1-like isoform X1 [Ictalurus punctatus]
LOC108256288	2877.03	4.46673	0.000351418	PREDICTED: protein asteroid homolog 1-like [Ictalurus punctatus]
LOC108256342	425.13	-1.01613	0.00249333	PREDICTED: neurogenic locus notch homolog protein 1-like [Ictalurus punctatus]
LOC108256371	241.254	-1.10662	2.15228e-05	PREDICTED: nucleolar and coiled-body phosphoprotein 1-like isoform X1 [Ictalurus punctatus]
LOC108256399	106.818	5.24765	0.00949895	PREDICTED: uncharacterized protein LOC108256399 [Ictalurus punctatus]
LOC108256437	308.732	4.14983	1.8232e-05	PREDICTED: catenin delta-2-like isoform X1 [Ictalurus punctatus]
LOC108256448	193.84	1.57071	0.0030879	PREDICTED: uncharacterized protein LOC108256448 isoform X1 [Ictalurus punctatus]
LOC108256521	3286.95	1.11399	0.0178984	PREDICTED: proline-rich nuclear receptor coactivator 1-like [Ictalurus punctatus]
LOC108256604	178.235	1.53517	0.00170898	PREDICTED: Krueppel-like factor 10 [Ictalurus punctatus]
LOC108256652	27.1161	4.3385	0.0303687	PREDICTED: zinc-binding protein A33-like isoform X1 [Ictalurus punctatus]
LOC108256654	456.147	-1.13301	0.00427913	PREDICTED: nuclear receptor subfamily 1 group D member 2-like isoform X1 [Ictalurus punctatus]
LOC108256693	488.963	3.29517	0.0011882	PREDICTED: free fatty acid receptor 2-like isoform X1 [Ictalurus punctatus]
LOC108256708	107.348	1.67024	0.000110473	PREDICTED: cadherin-17-like [Ictalurus punctatus]
LOC108256766	9.03867	-4.03671	0.0451989	PREDICTED: uncharacterized protein LOC108256766 [Ictalurus punctatus]
LOC108256977	41.6668	7.20972	0.00476034	PREDICTED: cyclic GMP-AMP synthase-like [Ictalurus punctatus]
LOC108256978	497.163	-1.2877	0.0482919	PREDICTED: elongation factor 1-alpha-like [Ictalurus punctatus]
LOC108256980	14.6366	2.20539	0.00889053	NA
LOC108257012	102.978	2.75179	0.000242279	PREDICTED: cyclic AMP-responsive element-binding protein 5-like [Ictalurus punctatus]
LOC108257094	109.616	1.61635	0.00401837	PREDICTED: atherin-like [Ictalurus punctatus]
LOC108257104	143.785	-1.04105	0.00583731	PREDICTED: UBA-like domain-containing protein 1 isoform X1 [Ictalurus punctatus]
LOC108257112	3680.62	1.71734	0.000158623	PREDICTED: probable ATP-dependent RNA helicase DDX5 isoform X1 [Ictalurus punctatus]
LOC108257240	1612.8	1.14491	0.00885139	PREDICTED: protein tyrosine phosphatase type IVA 2 [Ictalurus punctatus]
LOC108257268	17.9785	2.60133	0.0223905	PREDICTED: GMP reductase 1 [Ictalurus punctatus]
LOC108257429	518.747	-1.24123	0.0479164	PREDICTED: ADP-ribosylation factor-like protein 4A [Ictalurus punctatus]
LOC108257455	152.222	-1.72894	0.0416791	PREDICTED: cell adhesion molecule 4-like [Ictalurus punctatus]
LOC108257599	25.779	-1.59186	0.023239	PREDICTED: LOW QUALITY PROTEIN: zinc finger protein DPF3-like [Ictalurus punctatus]
LOC108257640	251.921	2.34475	0.00441784	PREDICTED: tripartite motif-containing protein 16-like [Ictalurus punctatus]
LOC108257686	56.0599	3.56806	0.0493797	PREDICTED: uncharacterized protein LOC108257686 [Ictalurus punctatus]
LOC108257760	36.9888	2.19617	0.0398578	PREDICTED: uncharacterized protein LOC108257760 [Ictalurus punctatus]
LOC108257761	1202.46	2.16657	0.031559	PREDICTED: tripartite motif-containing protein 16-like isoform X1 [Ictalurus punctatus]
LOC108257771	216.236	2.03085	0.0375734	PREDICTED: E3 ubiquitin/ISG15 ligase TRIM25-like [Ictalurus punctatus]
LOC108257785	287.323	1.44364	0.00745986	PREDICTED: arf-GAP with SH3 domain, ANK repeat and PH domain-containing protein 2-like [Ictalurus punctatus]
LOC108257786	75.9176	-1.23534	0.046619	PREDICTED: membrane-bound O-acyltransferase domain-containing protein 2-like isoform X1 [Ictalurus punctatus]
LOC108257788	865.835	2.16318	0.0173756	PREDICTED: tripartite motif-containing protein 16-like [Ictalurus punctatus]
LOC108257800	244.311	3.05046	0.00178801	PREDICTED: tripartite motif-containing protein 16-like [Ictalurus punctatus]
LOC108257854	141.714	2.26071	0.038713	PREDICTED: tripartite motif-containing protein 16-like isoform X1 [Ictalurus punctatus]
LOC108257930	303.175	1.11159	0.00591429	PREDICTED: rho-related GTP-binding protein RhoJ-like [Ictalurus punctatus]
LOC108257938	598.943	1.36932	0.00775224	PREDICTED: gap junction Cx32.2 protein-like [Ictalurus punctatus]
LOC108257940	572.994	1.3733	0.00401837	PREDICTED: gap junction Cx32.2 protein-like [Ictalurus punctatus]
LOC108257959	49.5871	2.30988	0.0476686	PREDICTED: mitotic checkpoint serine/threonine-protein kinase BUB1 beta-like isoform X1 [Ictalurus punctatus]
LOC108258070	414.097	-1.17034	0.00440991	PREDICTED: ELM2 and SANT domain-containing protein 1-like isoform X1 [Ictalurus punctatus]
LOC108258222	3533.52	1.56487	0.00403034	PREDICTED: NF-kappa-B inhibitor alpha-like [Ictalurus punctatus]
LOC108258228	168.297	1.26989	0.0101645	PREDICTED: proteasome subunit alpha type-6-like [Ictalurus punctatus]
LOC108258328	74.1196	3.80694	0.0115894	PREDICTED: suppressor of cytokine signaling 1-like [Ictalurus punctatus]
LOC108258366	41.5896	10.3063	5.77277e-05	PREDICTED: interferon-induced protein 44-like [Ictalurus punctatus]
LOC108258367	115.749	9.61254	0.000110473	PREDICTED: interferon-induced protein 44-like [Ictalurus punctatus]
LOC108258369	463.216	3.63197	0.01065	PREDICTED: interferon-induced protein 44-like [Ictalurus punctatus]
LOC108258375	314.417	-1.399	0.0499537	NA
LOC108258404	43.8305	3.87861	0.0441779	PREDICTED: uncharacterized protein LOC108258404 [Ictalurus punctatus]
LOC108258433	33.86	2.70242	0.00872284	PREDICTED: uncharacterized protein LOC108258433 isoform X1 [Ictalurus punctatus]
LOC108258455	158.211	2.04209	0.0459	PREDICTED: SERTA domain-containing protein 2-like [Ictalurus punctatus]
LOC108258488	409.856	2.52731	9.79818e-06	PREDICTED: antigen peptide transporter 2-like [Ictalurus punctatus]
LOC108258499	988.113	1.38939	0.000409321	PREDICTED: proteasome subunit beta type-7-like [Ictalurus punctatus]
LOC108258501	376.125	1.59733	0.032453	PREDICTED: proteasome subunit beta type-8-like [Ictalurus punctatus]
LOC108258543	247.172	2.32427	0.0175226	interferon gamma receptor 1 precursor [Ictalurus punctatus]
LOC108258554	219.307	3.7734	0.00592347	PREDICTED: tripartite motif-containing protein 16-like [Ictalurus punctatus]
LOC108258690	190.096	1.49529	0.011818	PREDICTED: fascin-like [Ictalurus punctatus]
LOC108258761	119.835	2.3058	0.0154307	PREDICTED: nuclear factor 7, ovary-like [Ictalurus punctatus]
LOC108258806	30542.6	3.46615	0.000425659	PREDICTED: microfibril-associated glycoprotein 4-like [Ictalurus punctatus]
LOC108258905	120.215	6.73825	0.000343831	NA
LOC108258948	329.974	1.01953	0.00474278	PREDICTED: GTPase HRas-like isoform X1 [Ictalurus punctatus]
LOC108258967	402.726	2.52719	0.031559	PREDICTED: tetraspanin-1-like [Ictalurus punctatus]
LOC108259002	156.79	2.89878	0.000105147	PREDICTED: interleukin-1 receptor type 1-like [Ictalurus punctatus]
LOC108259007	188.124	1.59006	0.0364363	PREDICTED: G-protein coupled receptor 183-B-like [Ictalurus punctatus]
LOC108259043	357.61	2.26318	0.00309794	PREDICTED: ras-related protein Rab-20-like [Ictalurus punctatus]
LOC108259045	107.314	1.34765	0.0475135	PREDICTED: glycerol kinase-like isoform X1 [Ictalurus punctatus]
LOC108259056	214.462	2.92404	0.000244889	NA
LOC108259083	41.4077	3.05959	0.00718699	PREDICTED: interferon-induced protein 44-like [Ictalurus punctatus]
LOC108259092	1824.76	3.94784	4.81162e-05	PREDICTED: heat shock 70 kDa protein 1 [Ictalurus punctatus]
LOC108259095	374.801	3.54874	0.00155289	PREDICTED: heat shock 70 kDa protein-like [Ictalurus punctatus]
LOC108259106	1263.98	2.24406	7.78455e-05	PREDICTED: prolyl endopeptidase-like [Ictalurus punctatus]
LOC108259206	112.458	2.30837	0.0128434	PREDICTED: cyclin-dependent kinase inhibitor 1B-like [Ictalurus punctatus]
LOC108259274	290.583	-1.40261	0.000451288	PREDICTED: uncharacterized protein LOC108259274 isoform X1 [Ictalurus punctatus]
LOC108259329	183.704	2.28112	0.00882693	PREDICTED: malignant fibrous histiocytoma-amplified sequence 1-like isoform X1 [Ictalurus punctatus]
LOC108259354	341.97	2.26388	0.0235722	PREDICTED: uncharacterized protein LOC108259354 isoform X2 [Ictalurus punctatus]
LOC108259355	167.631	2.72009	0.00148413	PREDICTED: uncharacterized protein LOC108259355 [Ictalurus punctatus]
LOC108259371	101.542	1.04105	0.0332653	PREDICTED: arylamine N-acetyltransferase, pineal gland isozyme NAT-10-like [Ictalurus punctatus]
LOC108259435	499.729	1.23146	0.0266468	PREDICTED: neutrophil cytosol factor 4-like [Ictalurus punctatus]
LOC108259489	192.643	1.11601	0.0219506	PREDICTED: major facilitator superfamily domain-containing protein 6-A-like [Ictalurus punctatus]
LOC108259634	553.636	2.43237	3.50016e-05	PREDICTED: uncharacterized protein LOC108259634 isoform X1 [Ictalurus punctatus]
LOC108259768	688.516	3.09052	0.0011609	PREDICTED: myosin-4-like [Ictalurus punctatus]
LOC108259846	28.7606	-1.43322	0.0394715	PREDICTED: GTPase IMAP family member 8-like isoform X1 [Ictalurus punctatus]
LOC108259858	132.039	1.20253	0.00889669	PREDICTED: E3 ubiquitin/ISG15 ligase TRIM25-like [Ictalurus punctatus]
LOC108259876	1004.73	-1.65194	0.00753468	PREDICTED: carbonic anhydrase 4-like [Ictalurus punctatus]
LOC108259879	10.6492	-2.70042	0.0323792	NA
LOC108259935	860.74	2.34296	8.26556e-05	PREDICTED: uncharacterized protein LOC108259935 isoform X1 [Ictalurus punctatus]
LOC108259973	580.31	2.37081	0.00895868	PREDICTED: uncharacterized protein LOC108259973 [Ictalurus punctatus]
LOC108259987	122.909	2.46279	0.047127	PREDICTED: uncharacterized protein LOC108259987 isoform X1 [Ictalurus punctatus]
LOC108260025	219.142	-1.12858	0.000102226	PREDICTED: zinc finger protein 48-like [Ictalurus punctatus]
LOC108260052	848.042	1.22959	0.0175907	PREDICTED: uncharacterized protein LOC108260052 [Ictalurus punctatus]
LOC108260153	324.92	-1.60328	0.0356168	PREDICTED: N-acylneuraminate cytidylyltransferase-like isoform X1 [Ictalurus punctatus]
LOC108260176	57.9713	-2.06967	0.0113673	PREDICTED: inactive phospholipid phosphatase 7-like [Ictalurus punctatus]
LOC108260190	153.604	2.43415	0.00876017	PREDICTED: tumor necrosis factor ligand superfamily member 13-like isoform X1 [Ictalurus punctatus]
LOC108260199	36.2221	2.75205	0.0285231	PREDICTED: thiosulfate sulfurtransferase/rhodanese-like domain-containing protein 1 [Ictalurus punctatus]
LOC108260236	97.2906	-1.07647	0.0235307	NA
LOC108260323	632.225	1.17413	0.0303839	PREDICTED: methyl-CpG-binding domain protein 2-like [Ictalurus punctatus]
LOC108260416	74.4774	3.24894	0.00564172	PREDICTED: uncharacterized protein LOC108260416 [Ictalurus punctatus]
LOC108260421	2654.19	2.80149	0.000613392	PREDICTED: uncharacterized protein LOC108260421 [Ictalurus punctatus]
LOC108260452	244.535	1.38598	0.0198581	PREDICTED: uncharacterized protein LOC108260452 [Ictalurus punctatus]
LOC108260463	183.012	2.6182	0.0064248	NA
LOC108260506	15.7878	-2.07168	0.00468013	NA
LOC108260590	688.242	2.56072	0.0141864	PREDICTED: PR domain zinc finger protein 1-like isoform X1 [Ictalurus punctatus]
LOC108260618	119.434	2.578	0.00565777	PREDICTED: tripartite motif-containing protein 16-like [Ictalurus punctatus]
LOC108260621	107.723	2.31502	0.0191702	PREDICTED: uncharacterized protein LOC108260621 [Ictalurus punctatus]
LOC108260624	185.184	4.18236	0.000752776	PREDICTED: uncharacterized protein LOC108260624 [Ictalurus punctatus]
LOC108260625	1130.84	4.06432	1.6977e-06	PREDICTED: uncharacterized protein LOC108260625 [Ictalurus punctatus]
LOC108260627	3119.88	6.36694	1.49135e-08	PREDICTED: uncharacterized protein LOC108260627 [Ictalurus punctatus]
LOC108260931	5578.4	4.50831	2.73752e-08	NA
LOC108261013	97.6492	-1.72062	0.0228817	PREDICTED: protein sidekick-2-like isoform X1 [Ictalurus punctatus]
LOC108261094	185.688	2.84612	0.0237862	PREDICTED: E3 ubiquitin-protein ligase TRIM39-like [Ictalurus punctatus]
LOC108261108	14.53	-5.11808	0.0219366	NA
LOC108261151	119.951	1.55529	0.0162353	PREDICTED: carboxy-terminal kinesin 2-like isoform X1 [Ictalurus punctatus]
LOC108261168	79.8592	1.67157	0.0214965	NA
LOC108261208	276.598	2.23087	0.0142087	PREDICTED: interferon-induced protein 44-like isoform X1 [Ictalurus punctatus]
LOC108261242	45.3809	2.84892	0.0429406	PREDICTED: E3 ubiquitin/ISG15 ligase TRIM25-like isoform X1 [Ictalurus punctatus]
LOC108261259	299.493	4.41735	0.00408187	PREDICTED: interferon-induced protein 44-like [Ictalurus punctatus]
LOC108261261	159.615	4.38568	0.00566213	PREDICTED: interferon-induced protein 44-like [Ictalurus punctatus]
LOC108261286	690.899	2.14573	0.0367914	PREDICTED: immediate early response gene 2 protein-like [Ictalurus punctatus]
LOC108261288	138.693	4.3391	0.00158996	PREDICTED: uncharacterized protein LOC108261288 [Ictalurus punctatus]
LOC108261347	2195.88	2.62745	0.0427381	PREDICTED: urokinase plasminogen activator surface receptor-like [Ictalurus punctatus]
LOC108261434	70.7058	-1.24678	0.00444334	PREDICTED: fibrillin-1-like [Ictalurus punctatus]
LOC108261532	270.084	2.00944	0.0265291	PREDICTED: tripartite motif-containing protein 47-like [Ictalurus punctatus]
LOC108261581	38.0395	-5.31832	0.015155	PREDICTED: HLA class I histocompatibility antigen, Cw-8 alpha chain-like [Ictalurus punctatus]
LOC108261592	45.4196	-3.1132	0.0104088	PREDICTED: 5-beta-cholestane-3-alpha,7-alpha-diol 12-alpha-hydroxylase-like [Ictalurus punctatus]
LOC108261662	26.7236	5.45557	0.0124983	PREDICTED: uncharacterized protein LOC108261662, partial [Ictalurus punctatus]
LOC108261678	183.083	5.48432	0.00132691	PREDICTED: uncharacterized protein LOC108261678 [Ictalurus punctatus]
LOC108261688	42.5123	2.40172	0.000928677	NA
LOC108261694	29.1775	1.50494	0.0451272	PREDICTED: protein NLRC3-like, partial [Ictalurus punctatus]
LOC108261837	246.477	1.8779	0.023703	PREDICTED: tumor necrosis factor ligand superfamily member 10-like [Ictalurus punctatus]
LOC108261949	59.444	2.78359	0.0369966	NA
LOC108262001	34.6704	1.14393	0.0416645	NA
LOC108262028	393.034	3.32651	0.00751553	PREDICTED: urokinase plasminogen activator surface receptor-like [Ictalurus punctatus]
LOC108262052	128.489	8.80159	0.000150639	PREDICTED: interferon-induced protein 44-like, partial [Ictalurus punctatus]
LOC108262122	66.2425	3.27945	0.000391588	PREDICTED: tripartite motif-containing protein 29-like, partial [Ictalurus punctatus]
LOC108262139	131.457	3.77887	0.0297096	PREDICTED: uncharacterized protein LOC108262139 [Ictalurus punctatus]
LOC108262218	25.8479	4.80209	0.00388911	PREDICTED: tripartite motif-containing protein 16-like, partial [Ictalurus punctatus]
LOC108262233	87.6781	1.42833	0.0334007	PREDICTED: uncharacterized protein LOC108262233 [Ictalurus punctatus]
LOC108262339	157.787	3.48433	0.00390214	PREDICTED: heat shock 70 kDa protein-like, partial [Ictalurus punctatus]
LOC108262360	74.3331	3.54628	0.00291623	PREDICTED: cystatin-B-like [Ictalurus punctatus]
LOC108262433	54.7428	2.75442	0.0085502	PREDICTED: E3 ubiquitin/ISG15 ligase TRIM25-like, partial [Ictalurus punctatus]
LOC108262485	12.5129	5.19548	0.0432137	NA
LOC108262769	853.01	1.7914	9.79556e-08	PREDICTED: lysine-specific demethylase 2A-like isoform X1 [Ictalurus punctatus]
LOC108262885	271.735	3.89143	0.0179215	PREDICTED: probable E3 ubiquitin-protein ligase HERC3 [Ictalurus punctatus]
LOC108262962	439.956	-1.03794	0.00401837	PREDICTED: protein phosphatase 1K, mitochondrial-like [Ictalurus punctatus]
LOC108263012	952.747	2.71903	0.0428371	PREDICTED: uncharacterized protein LOC108263012 isoform X1 [Ictalurus punctatus]
LOC108263016	691.096	8.21369	2.97451e-07	PREDICTED: uncharacterized protein LOC108263016 [Ictalurus punctatus]
LOC108263069	2924.62	3.31664	0.0148459	PREDICTED: probable E3 ubiquitin-protein ligase HERC6 isoform X1 [Ictalurus punctatus]
LOC108263071	1517.54	3.95407	0.0141141	PREDICTED: probable E3 ubiquitin-protein ligase HERC4 [Ictalurus punctatus]
LOC108263214	3788.86	1.0367	0.0220042	PREDICTED: microsomal glutathione S-transferase 3-like [Ictalurus punctatus]
LOC108263260	1558.31	4.04066	6.35476e-05	PREDICTED: interferon alpha-inducible protein 27-like protein 2A [Ictalurus punctatus]
LOC108263287	49.8419	6.25668	0.00510096	PREDICTED: interferon-inducible GTPase 5-like isoform X1 [Ictalurus punctatus]
LOC108263359	478.723	1.17031	0.00155082	PREDICTED: interferon regulatory factor 2-like isoform X1 [Ictalurus punctatus]
LOC108263429	339.448	1.16733	0.0230557	PREDICTED: glutathione-specific gamma-glutamylcyclotransferase 1-like [Ictalurus punctatus]
LOC108263505	1913.31	3.06254	0.00468013	PREDICTED: GTPase IMAP family member 7-like isoform X1 [Ictalurus punctatus]
LOC108263506	1686.26	3.73822	0.015155	PREDICTED: GTPase IMAP family member 4-like [Ictalurus punctatus]
LOC108263543	537.896	3.34537	0.0241358	PREDICTED: interferon-induced protein with tetratricopeptide repeats 5-like [Ictalurus punctatus]
LOC108263692	3089.3	-1.00612	3.73938e-06	PREDICTED: cytochrome c oxidase subunit 7A-related protein, mitochondrial [Ictalurus punctatus]
LOC108263802	141.68	3.42685	9.58987e-05	PREDICTED: uncharacterized protein LOC108263802 [Ictalurus punctatus]
LOC108263826	178.535	3.2098	0.00298125	PREDICTED: peroxisome proliferator-activated receptor gamma coactivator-related protein 1-like [Ictalurus punctatus]
LOC108263892	3064	1.32726	0.00153265	PREDICTED: stress-associated endoplasmic reticulum protein 1 [Ictalurus punctatus]
LOC108263940	60.4896	1.68678	0.0127792	PREDICTED: apoptosis facilitator Bcl-2-like protein 14 [Ictalurus punctatus]
LOC108263958	39.8178	2.90837	0.034259	NA
LOC108264150	198.513	-1.01249	0.014379	PREDICTED: fibrillin-1-like [Ictalurus punctatus]
LOC108264227	1178.32	1.14446	0.00317921	PREDICTED: aldose reductase-like isoform X1 [Ictalurus punctatus]
LOC108264391	1143.95	2.83414	0.030017	NA
LOC108264402	127.893	2.77157	0.0123089	PREDICTED: poly [ADP-ribose] polymerase 12-like isoform X1 [Ictalurus punctatus]
LOC108264403	703.778	2.26307	0.0162618	PREDICTED: poly [ADP-ribose] polymerase 12-like [Ictalurus punctatus]
LOC108264466	118.423	1.4812	0.00193219	PREDICTED: wee1-like protein kinase 1-A [Ictalurus punctatus]
LOC108264467	477.716	-1.14695	0.000986913	PREDICTED: switch-associated protein 70-like [Ictalurus punctatus]
LOC108264531	1289.54	3.69995	6.8339e-05	PREDICTED: comitin-like [Ictalurus punctatus]
LOC108264679	66.0518	1.88916	0.0259399	PREDICTED: GRAM domain-containing protein 1B-like isoform X1 [Ictalurus punctatus]
LOC108264850	33.4114	-5.00892	9.39443e-05	PREDICTED: NACHT and WD repeat domain-containing protein 2-like isoform X1 [Ictalurus punctatus]
LOC108264860	307.819	-1.07557	0.026466	PREDICTED: zinc finger protein 36, C3H1 type-like 1 [Ictalurus punctatus]
LOC108264905	242.345	-1.39424	0.0448518	PREDICTED: growth hormone receptor-like [Ictalurus punctatus]
LOC108264971	18.4279	-2.87862	0.0213558	PREDICTED: LOW QUALITY PROTEIN: NACHT, LRR and PYD domains-containing protein 12-like [Ictalurus punctatus]
LOC108265017	221.155	2.49275	0.00618536	PREDICTED: gamma-glutamyl hydrolase-like [Ictalurus punctatus]
LOC108265078	182.406	6.58059	3.96251e-06	PREDICTED: uncharacterized protein LOC108265078 [Ictalurus punctatus]
LOC108265326	471.685	-1.31362	0.0435253	PREDICTED: dematin-like isoform X1 [Ictalurus punctatus]
LOC108265357	171.604	1.10526	0.0374264	PREDICTED: protein kinase C zeta type-like isoform X1 [Ictalurus punctatus]
LOC108265462	135.571	1.56895	0.0203137	PREDICTED: nudix hydrolase 24, chloroplastic-like isoform X1 [Ictalurus punctatus]
LOC108265492	712.147	1.466	0.00421609	PREDICTED: docking protein 2-like [Ictalurus punctatus]
LOC108265528	97.7661	-1.53148	0.0195081	PREDICTED: myoD family inhibitor-like isoform X1 [Ictalurus punctatus]
LOC108265604	215.573	-1.05086	0.0185356	PREDICTED: methylcrotonoyl-CoA carboxylase beta chain, mitochondrial-like [Ictalurus punctatus]
LOC108265605	200.577	2.09176	3.25926e-09	PREDICTED: solute carrier family 23 member 2-like [Ictalurus punctatus]
LOC108265649	233.25	-1.06443	0.00445137	PREDICTED: regulation of nuclear pre-mRNA domain-containing protein 2-like isoform X1 [Ictalurus punctatus]
LOC108265687	798.721	6.79925	0.000709266	PREDICTED: uncharacterized protein LOC108265687 isoform X1 [Ictalurus punctatus]
LOC108265759	138.97	1.75874	0.0330985	PREDICTED: periphilin-1-like [Ictalurus punctatus]
LOC108265790	660.721	-1.24829	0.00636598	PREDICTED: uncharacterized protein LOC108265790 isoform X1 [Ictalurus punctatus]
LOC108265807	590.754	-1.11859	0.0340434	PREDICTED: ephrin-A5b-like isoform X1 [Ictalurus punctatus]
LOC108265808	88.3267	-1.28958	0.0461515	PREDICTED: obscurin-like isoform X1 [Ictalurus punctatus]
LOC108265809	395.167	3.79884	0.0286585	PREDICTED: caspase-1-A-like [Ictalurus punctatus]
LOC108265853	811.834	1.25058	0.00399107	PREDICTED: leupaxin-like isoform X1 [Ictalurus punctatus]
LOC108265894	2582.15	1.12292	0.0033531	PREDICTED: tubulin beta-1 chain [Ictalurus punctatus]
LOC108265909	2490.9	4.97282	2.29794e-05	PREDICTED: putative helicase mov-10-B.1 [Ictalurus punctatus]
LOC108265970	130.916	1.72075	0.00293471	PREDICTED: hyaluronidase-3-like isoform X1 [Ictalurus punctatus]
LOC108266041	392.176	-1.30645	0.0211574	PREDICTED: GATA-binding factor 1-B-like isoform X1 [Ictalurus punctatus]
LOC108266073	941.24	5.68418	0.000177876	PREDICTED: interferon-induced GTP-binding protein Mx-like isoform X1 [Ictalurus punctatus]
LOC108266201	9.88785	6.65859	0.0130747	NA
LOC108266207	6869.09	4.57345	0.00405538	PREDICTED: sacsin-like [Ictalurus punctatus]
LOC108266244	1469.19	3.76758	0.000463215	PREDICTED: interferon-induced protein 44-like [Ictalurus punctatus]
LOC108266311	4539.84	3.81991	0.00662042	PREDICTED: signal transducer and activator of transcription 1-like isoform X1 [Ictalurus punctatus]
LOC108266333	173.424	-1.45449	0.00584881	PREDICTED: TGF-beta receptor type-2-like [Ictalurus punctatus]
LOC108266346	142.15	4.32564	0.0228075	PREDICTED: sodium/potassium-transporting ATPase subunit alpha-3 [Ictalurus punctatus]
LOC108266382	2261.31	3.17876	0.00125601	PREDICTED: MORC family CW-type zinc finger protein 3-like isoform X1 [Ictalurus punctatus]
LOC108266383	1146	1.6888	0.0207265	PREDICTED: MORC family CW-type zinc finger protein 3-like isoform X1 [Ictalurus punctatus]
LOC108266413	1102.87	2.0363	0.0277614	PREDICTED: poly [ADP-ribose] polymerase 14-like [Ictalurus punctatus]
LOC108266415	1477.05	1.62878	0.0203177	PREDICTED: poly [ADP-ribose] polymerase 9-like [Ictalurus punctatus]
LOC108266429	177.581	3.53277	2.46882e-05	PREDICTED: uncharacterized protein LOC108266429 isoform X1 [Ictalurus punctatus]
LOC108266430	149.404	1.79794	0.0148459	PREDICTED: uncharacterized protein LOC108266430 isoform X1 [Ictalurus punctatus]
LOC108266433	951.866	1.81646	0.0442236	PREDICTED: poly [ADP-ribose] polymerase 14-like isoform X1 [Ictalurus punctatus]
LOC108266464	1267.06	1.11088	0.031558	PREDICTED: uncharacterized protein LOC108266464 isoform X1 [Ictalurus punctatus]
LOC108266504	1638.29	1.86906	0.00511083	PREDICTED: C-X-C chemokine receptor type 3-like [Ictalurus punctatus]
LOC108266531	2544.74	2.90356	0.0251172	PREDICTED: hemicentin-2-like [Ictalurus punctatus]
LOC108266561	575.992	1.52109	0.00136516	ubiquitin conjugating enzyme E2 A, like [Danio rerio]
LOC108266645	1822.4	1.20573	0.0459929	PREDICTED: NKG2-C type II integral membrane protein-like isoform X2 [Ictalurus punctatus]
LOC108266649	114.246	1.56904	0.0259076	PREDICTED: tripartite motif-containing protein 35-like [Ictalurus punctatus]
LOC108266663	25.8954	2.80215	0.00881496	PREDICTED: killer cell lectin-like receptor subfamily B member 1C isoform X1 [Ictalurus punctatus]
LOC108266840	1803.64	1.89016	0.0103041	PREDICTED: interleukin-10 receptor subunit beta-like [Ictalurus punctatus]
LOC108266841	139.017	4.72905	0.00202371	PREDICTED: interferon alpha/beta receptor 2-like [Ictalurus punctatus]
LOC108266881	73.7866	-1.15752	0.0171979	NA
LOC108267045	149.74	2.04102	0.0187283	PREDICTED: granzyme F-like isoform X1 [Ictalurus punctatus]
LOC108267084	316.349	1.76749	0.00672328	PREDICTED: uncharacterized protein LOC108267084 [Ictalurus punctatus]
LOC108267101	50.8622	-1.50816	0.00275811	PREDICTED: zinc finger protein 585A-like [Ictalurus punctatus]
LOC108267123	29.4366	3.72352	0.0454988	PREDICTED: tripartite motif-containing protein 16-like [Ictalurus punctatus]
LOC108267151	47.7516	2.0039	0.0231509	PREDICTED: NACHT, LRR and PYD domains-containing protein 3-like isoform X1 [Ictalurus punctatus]
LOC108267188	23.2437	-7.05698	0.0203137	PREDICTED: C-C motif chemokine 4 homolog [Ictalurus punctatus]
LOC108267218	96449.2	1.70575	0.00148893	PREDICTED: complement C4-like [Ictalurus punctatus]
LOC108267367	152.669	-5.37025	0.00546939	NA
LOC108267421	38.1859	-1.65992	0.0219666	PREDICTED: retinal guanylyl cyclase 2-like isoform X1 [Ictalurus punctatus]
LOC108267477	59919.7	-1.54676	0.000126266	PREDICTED: alpha-2-HS-glycoprotein-like [Ictalurus punctatus]
LOC108267491	529.675	4.53205	0.00194093	PREDICTED: E3 ubiquitin-protein ligase RNF19B-like [Ictalurus punctatus]
LOC108267492	508.777	6.18687	4.8563e-06	PREDICTED: uncharacterized protein LOC108267492 [Ictalurus punctatus]
LOC108267493	535.672	3.00926	0.00371014	PREDICTED: uncharacterized protein LOC108267493 isoform X1 [Ictalurus punctatus]
LOC108267594	3353.89	3.3567	0.00247637	PREDICTED: interferon-induced very large GTPase 1-like isoform X1 [Ictalurus punctatus]
LOC108267616	159.66	1.87686	0.00108908	PREDICTED: uridine-cytidine kinase 2-B isoform X1 [Ictalurus punctatus]
LOC108267618	2836.99	1.94805	0.000517217	PREDICTED: peroxiredoxin-1 [Ictalurus punctatus]
LOC108267668	77.7864	2.64328	0.00180882	PREDICTED: rho GTPase-activating protein gacHH-like [Ictalurus punctatus]
LOC108267669	53.8979	-3.23947	0.00181803	PREDICTED: adenosine deaminase domain-containing protein 2-like isoform X1 [Ictalurus punctatus]
LOC108267794	223.411	1.42979	0.0214965	PREDICTED: caspase-4-like isoform X1 [Ictalurus punctatus]
LOC108267839	2270.76	2.6236	0.00557494	PREDICTED: cornifelin-like [Ictalurus punctatus]
LOC108267884	11101.3	2.17052	0.000741225	PREDICTED: macrosialin-like isoform X1 [Ictalurus punctatus]
LOC108267887	9.69835	3.88631	0.0362647	NA
LOC108267909	634.497	1.65935	0.00824273	PREDICTED: actin-related protein 2-A-like [Ictalurus punctatus]
LOC108267930	53.1344	-1.36822	0.00121549	PREDICTED: uncharacterized protein LOC108267930 isoform X1 [Ictalurus punctatus]
LOC108267965	2656.64	-1.04188	0.00777064	PREDICTED: fatty-acid amide hydrolase 2-B-like [Ictalurus punctatus]
LOC108267969	26.6852	-3.06774	0.00763373	PREDICTED: uncharacterized protein LOC108267969 [Ictalurus punctatus]
LOC108268010	587.805	1.04921	0.016903	PREDICTED: kelch-like ECH-associated protein 1 [Ictalurus punctatus]
LOC108268041	83.7105	2.9694	0.00462253	PREDICTED: relaxin-like [Ictalurus punctatus]
LOC108268060	105.041	4.72708	0.0269796	PREDICTED: uncharacterized protein LOC108268060 [Ictalurus punctatus]
LOC108268090	313.826	1.48712	0.011405	PREDICTED: serine/threonine-protein kinase ppk4-like [Ictalurus punctatus]
LOC108268161	480.573	1.52659	0.000279188	PREDICTED: ATP-binding cassette sub-family F member 2-like isoform X1 [Ictalurus punctatus]
LOC108268227	130.908	5.76571	7.3567e-05	PREDICTED: uncharacterized protein LOC108268227 [Ictalurus punctatus]
LOC108268232	404.454	2.91521	0.000850784	PREDICTED: E3 ubiquitin-protein ligase TRIM39-like isoform X1 [Ictalurus punctatus]
LOC108268233	92.4606	4.44047	0.0160043	PREDICTED: E3 ubiquitin-protein ligase TRIM39-like isoform X1 [Ictalurus punctatus]
LOC108268236	278.768	4.01033	0.000332778	PREDICTED: E3 ubiquitin-protein ligase TRIM39-like [Ictalurus punctatus]
LOC108268245	39.4112	2.85724	0.0252132	PREDICTED: E3 ubiquitin/ISG15 ligase TRIM25-like [Ictalurus punctatus]
LOC108268251	56.2852	2.61249	0.0187957	PREDICTED: zinc finger protein RFP-like isoform X1 [Ictalurus punctatus]
LOC108268284	258.32	2.09015	0.000950671	PREDICTED: uncharacterized protein LOC108268284 [Ictalurus punctatus]
LOC108268285	7619.31	-1.48286	0.00010562	PREDICTED: flavin-containing monooxygenase FMO GS-OX4-like [Ictalurus punctatus]
LOC108268328	84.8362	1.05305	0.0412107	PREDICTED: tubulin alpha-1A chain-like isoform X1 [Ictalurus punctatus]
LOC108268330	185.726	-1.63387	0.0190022	PREDICTED: endosialin-like [Ictalurus punctatus]
LOC108268345	1810.82	4.28666	0.0282811	PREDICTED: interferon-induced protein 44-like [Ictalurus punctatus]
LOC108268405	920.174	1.31293	0.00152591	PREDICTED: trichohyalin-like [Ictalurus punctatus]
LOC108268446	61.9634	1.90436	0.0456725	PREDICTED: apoptosis-enhancing nuclease-like [Ictalurus punctatus]
LOC108268537	2407.02	-2.65295	0.00440991	PREDICTED: LOW QUALITY PROTEIN: uncharacterized protein LOC108268537 [Ictalurus punctatus]
LOC108268625	43.2296	-1.27456	0.0388198	PREDICTED: uncharacterized protein LOC108268625 [Ictalurus punctatus]
LOC108268628	869.735	-1.15509	0.0424183	PREDICTED: calpain-8-like [Ictalurus punctatus]
LOC108268813	236.636	-1.08818	0.0445017	PREDICTED: anoctamin-10-like [Ictalurus punctatus]
LOC108268915	153.536	1.23691	0.00565633	PREDICTED: F-box/LRR-repeat protein 2-like [Ictalurus punctatus]
LOC108268924	989.702	-1.10481	0.00260943	PREDICTED: neuron navigator 2-like isoform X1 [Ictalurus punctatus]
LOC108269009	4509.5	-1.37595	0.00138429	PREDICTED: TSC22 domain family protein 3-like [Ictalurus punctatus]
LOC108269046	1637.95	1.96185	0.0475135	PREDICTED: cAMP-responsive element modulator-like isoform X2 [Ictalurus punctatus]
LOC108269048	438.684	-1.08873	0.0362421	PREDICTED: pseudouridine-metabolizing bifunctional protein C1861.05-like isoform X1 [Ictalurus punctatus]
LOC108269055	783.338	1.94711	0.00718036	PREDICTED: HRAS-like suppressor 3 isoform X1 [Ictalurus punctatus]
LOC108269076	2002.78	-1.13281	0.000271613	PREDICTED: vascular endothelial growth factor receptor kdr-like [Ictalurus punctatus]
LOC108269087	140.887	-1.00786	0.0387363	PREDICTED: alpha-1A adrenergic receptor-like [Ictalurus punctatus]
LOC108269140	3057.19	1.67185	0.0266468	PREDICTED: solute carrier family 2, facilitated glucose transporter member 1-like [Ictalurus punctatus]
LOC108269179	44.2052	-1.38065	0.0114102	PREDICTED: MDS1 and EVI1 complex locus protein EVI1-A-like isoform X1 [Ictalurus punctatus]
LOC108269298	172.774	-1.06803	0.0310887	PREDICTED: exocyst complex component 3-like protein isoform X1 [Ictalurus punctatus]
LOC108269353	80.2801	3.71111	0.000178441	PREDICTED: uncharacterized protein LOC108269353 isoform X1 [Ictalurus punctatus]
LOC108269365	353.252	-1.37673	0.0416645	PREDICTED: disintegrin and metalloproteinase domain-containing protein 19-like [Ictalurus punctatus]
LOC108269483	16.8797	3.80979	0.000594937	PREDICTED: early growth response protein 2b-like [Ictalurus punctatus]
LOC108269595	1185.99	-1.85762	4.71729e-05	PREDICTED: cbp/p300-interacting transactivator 3-like [Ictalurus punctatus]
LOC108269680	64.6922	1.84036	0.0101832	PREDICTED: kinesin-like protein KIF20B [Ictalurus punctatus]
LOC108269775	308.745	1.18127	0.00316127	PREDICTED: carnitine O-palmitoyltransferase 1, liver isoform-like isoform X1 [Ictalurus punctatus]
LOC108269784	1158.79	1.19425	0.000949391	PREDICTED: UTP--glucose-1-phosphate uridylyltransferase isoform X1 [Ictalurus punctatus]
LOC108269849	532.586	-1.08312	0.0421211	PREDICTED: transcription factor HIVEP3-like isoform X1 [Ictalurus punctatus]
LOC108269933	361.783	-4.00995	0.00248469	PREDICTED: grainyhead-like protein 1 homolog isoform X1 [Ictalurus punctatus]
LOC108269986	132.064	-1.05676	0.0359554	PREDICTED: uncharacterized protein LOC108269986 [Ictalurus punctatus]
LOC108270056	179.284	-1.11631	0.0319719	PREDICTED: stAR-related lipid transfer protein 9-like [Ictalurus punctatus]
LOC108270182	84.956	-1.77128	0.00557665	PREDICTED: protein NDNF-like [Ictalurus punctatus]
LOC108270250	103.587	-1.64774	0.00128295	PREDICTED: disintegrin and metalloproteinase domain-containing protein 12-like isoform X1 [Ictalurus punctatus]
LOC108270275	1274.31	-3.14332	3.84729e-13	PREDICTED: Krueppel-like factor 11 [Ictalurus punctatus]
LOC108270370	1127.91	1.6035	0.0369966	PREDICTED: thrombospondin-1-like [Ictalurus punctatus]
LOC108270373	188.447	-1.01245	0.0265278	PREDICTED: ribosomal protein S6 kinase alpha-5-like [Ictalurus punctatus]
LOC108270396	174.731	1.28499	0.0117789	PREDICTED: dr1-associated corepressor-like [Ictalurus punctatus]
LOC108270405	45.137	1.35681	0.0363318	PREDICTED: Golgi resident protein GCP60-like [Ictalurus punctatus]
LOC108270429	485.607	12.1903	1.28292e-05	PREDICTED: uncharacterized protein LOC108270429 isoform X1 [Ictalurus punctatus]
LOC108270505	72.1404	-1.854	0.0306648	PREDICTED: C-C chemokine receptor type 5-like [Ictalurus punctatus]
LOC108270518	695.829	2.56698	0.000321248	PREDICTED: C-C motif chemokine 21a-like [Ictalurus punctatus]
LOC108270747	36.8536	-3.86038	0.0104418	PREDICTED: protein NLRC3-like isoform X1 [Ictalurus punctatus]
LOC108270765	147.799	-1.1032	0.0113021	PREDICTED: collagen alpha-1(IX) chain-like [Ictalurus punctatus]
LOC108270827	3297.18	3.2637	6.65942e-05	PREDICTED: uncharacterized protein LOC108270827 [Ictalurus punctatus]
LOC108270873	1911.39	2.91428	0.00430795	PREDICTED: interferon-induced protein 44-like [Ictalurus punctatus]
LOC108270890	422.453	1.59867	0.00275379	PREDICTED: peroxisome proliferator-activated receptor gamma coactivator-related protein 1-like [Ictalurus punctatus]
LOC108270899	2668.79	4.98957	0.000238737	PREDICTED: interferon-induced protein 44-like isoform X1 [Ictalurus punctatus]
LOC108270925	727.726	7.27743	2.15228e-05	PREDICTED: receptor-transporting protein 3-like isoform X1 [Ictalurus punctatus]
LOC108270935	42.5804	-1.27202	0.0280634	PREDICTED: zinc finger protein 319-like [Ictalurus punctatus]
LOC108270950	241.209	1.02411	0.00111113	PREDICTED: zinc finger protein 236-like [Ictalurus punctatus]
LOC108271000	93559	-1.14206	0.00305336	PREDICTED: elongation factor 2 [Ictalurus punctatus]
LOC108271012	842.166	1.9729	0.0102728	PREDICTED: maternal B9.15 protein-like [Ictalurus punctatus]
LOC108271015	260.735	-1.15535	0.00206175	PREDICTED: centriolar coiled-coil protein of 110 kDa-like [Ictalurus punctatus]
LOC108271044	60.5134	3.71323	0.0103432	NA
LOC108271058	354.971	1.99229	0.00118596	PREDICTED: equilibrative nucleoside transporter 1-like isoform X1 [Ictalurus punctatus]
LOC108271070	10.2791	-2.42742	0.00672328	PREDICTED: adhesion G-protein coupled receptor G5-like [Ictalurus punctatus]
LOC108271364	158.332	-1.67842	0.0280001	NA
LOC108271366	200.736	-1.94964	0.00502907	NA
LOC108271423	41.9451	4.90669	0.00820934	PREDICTED: uncharacterized protein LOC108271423 [Ictalurus punctatus]
LOC108271438	134.357	-2.09005	0.0191702	PREDICTED: CCAAT/enhancer-binding protein epsilon-like isoform X1 [Ictalurus punctatus]
LOC108271539	293.319	-1.52976	0.000786921	NA
LOC108271555	463.639	-1.58216	7.92903e-05	PREDICTED: glucose-fructose oxidoreductase domain-containing protein 1 [Ictalurus punctatus]
LOC108271606	41.6046	1.1901	0.0454437	PREDICTED: zinc finger protein 850-like, partial [Ictalurus punctatus]
LOC108271727	3201.64	1.39994	0.0205331	PREDICTED: uncharacterized protein LOC108271727 [Ictalurus punctatus]
LOC108271954	66.1437	-1.61444	0.00286923	PREDICTED: carboxyl-terminal PDZ ligand of neuronal nitric oxide synthase protein-like [Ictalurus punctatus]
LOC108272095	1375.19	4.43519	2.13861e-05	PREDICTED: ubiquitin-like modifier-activating enzyme 1 [Ictalurus punctatus]
LOC108272123	818.456	-2.11413	3.44047e-06	PREDICTED: Krueppel-like factor 15 [Ictalurus punctatus]
LOC108272157	156.358	-1.19374	0.0156687	PREDICTED: pre-B-cell leukemia transcription factor 1 isoform X1 [Ictalurus punctatus]
LOC108272224	56.0621	1.09176	0.0179009	PREDICTED: zinc finger protein 239-like [Ictalurus punctatus]
LOC108272234	45.6839	1.1644	0.00843658	NA
LOC108272263	342.378	4.31854	0.0143567	PREDICTED: synaptotagmin-2-like [Ictalurus punctatus]
LOC108272328	71.5553	2.15951	0.0479164	PREDICTED: C-type lectin domain family 4 member K-like isoform X1 [Ictalurus punctatus]
LOC108272349	71.3475	-1.67765	0.0196656	PREDICTED: unconventional myosin-X-like [Ictalurus punctatus]
LOC108272368	65.7351	3.44267	0.00885139	PREDICTED: class I histocompatibility antigen, F10 alpha chain-like [Ictalurus punctatus]
LOC108272447	181.125	-1.08837	0.0259399	PREDICTED: kalirin-like [Ictalurus punctatus]
LOC108272481	173.145	1.5753	0.00435055	PREDICTED: GTPase IMAP family member 7-like [Ictalurus punctatus]
LOC108272580	185.788	1.40765	0.0383814	PREDICTED: protein tyrosine phosphatase type IVA 3-like [Ictalurus punctatus]
LOC108272601	184.993	2.4153	7.13588e-06	PREDICTED: oxidative stress-induced growth inhibitor 2-like [Ictalurus punctatus]
LOC108272604	98.705	1.97734	0.00053775	PREDICTED: cytochrome c1, heme protein, mitochondrial-like [Ictalurus punctatus]
LOC108272607	137.374	2.29743	0.00396663	PREDICTED: transcriptional regulator Myc-2-like [Ictalurus punctatus]
LOC108272623	60.967	1.77589	0.0452706	PREDICTED: uncharacterized protein LOC108272623 [Ictalurus punctatus]
LOC108272795	336.067	1.17464	0.0336466	PREDICTED: regulator of G-protein signaling 3-like [Ictalurus punctatus]
LOC108272800	39.4567	2.22381	0.0127323	NA
LOC108272823	268.749	1.2314	0.0495376	PREDICTED: nuclear body protein SP140-like protein [Ictalurus punctatus]
LOC108272825	219.49	2.42409	0.0424398	PREDICTED: nuclear body protein SP140-like [Ictalurus punctatus]
LOC108272836	197.513	1.84432	0.0191278	PREDICTED: nucleolar transcription factor 1-like isoform X1 [Ictalurus punctatus]
LOC108272839	699.691	-1.14641	0.00817179	PREDICTED: thyrotroph embryonic factor-like isoform X1 [Ictalurus punctatus]
LOC108272875	21.8683	-2.69603	0.0409797	NA
LOC108272876	9.17391	3.85105	0.0460428	NA
LOC108272899	310.977	-1.47723	0.00334384	PREDICTED: protein FAM117B-like [Ictalurus punctatus]
LOC108272926	1531.54	3.14232	0.00569982	PREDICTED: heme oxygenase-like [Ictalurus punctatus]
LOC108272936	161.633	1.84798	1.50041e-05	PREDICTED: uncharacterized protein LOC108272936 isoform X1 [Ictalurus punctatus]
LOC108272943	16.9133	3.76345	0.0310887	PREDICTED: caspase recruitment domain-containing protein 10-like [Ictalurus punctatus]
LOC108273019	116.951	-1.16136	0.0106889	PREDICTED: zinc finger protein 586-like isoform X1 [Ictalurus punctatus]
LOC108273058	640.926	-3.77184	9.92488e-06	PREDICTED: multidrug resistance-associated protein 1-like [Ictalurus punctatus]
LOC108273065	83.2753	-1.94539	0.00334384	PREDICTED: solute carrier family 15 member 1-like [Ictalurus punctatus]
LOC108273145	20204.2	6.04342	7.69748e-07	NA
LOC108273161	3922.14	-1.73272	0.00763373	PREDICTED: cbp/p300-interacting transactivator 3-like [Ictalurus punctatus]
LOC108273228	275.373	1.29768	0.0213005	PREDICTED: sphingosine 1-phosphate receptor 1-like [Ictalurus punctatus]
LOC108273252	95.3566	2.48155	0.0179215	PREDICTED: cytohesin-interacting protein-like isoform X1 [Ictalurus punctatus]
LOC108273255	34.8492	3.04298	0.0171673	PREDICTED: ATPase family AAA domain-containing protein 5-like [Ictalurus punctatus]
LOC108273269	496.097	-1.33172	0.00918443	PREDICTED: T-cell acute lymphocytic leukemia protein 1 homolog [Ictalurus punctatus]
LOC108273328	49.5287	8.72199	0.0375256	PREDICTED: G8 domain-containing protein DDB_G0286311-like isoform X2 [Ictalurus punctatus]
LOC108273335	37.8088	-1.30947	0.0111063	PREDICTED: coiled-coil domain-containing protein 106-like [Ictalurus punctatus]
LOC108273361	27.5976	-1.3173	0.0426395	PREDICTED: epsin-1-like isoform X1 [Ictalurus punctatus]
LOC108273485	46.9003	5.30437	0.00590569	PREDICTED: interferon-induced protein with tetratricopeptide repeats 5-like [Ictalurus punctatus]
LOC108273609	1257.49	2.02394	0.00584881	PREDICTED: legumain-like [Ictalurus punctatus]
LOC108273612	146.154	2.32873	0.0244997	PREDICTED: uncharacterized protein LOC108273612 isoform X1 [Ictalurus punctatus]
LOC108273681	398.211	2.4714	7.10336e-06	NA
LOC108273765	47.6904	-1.28194	0.0203934	NA
LOC108273892	267.848	1.10591	0.0461602	PREDICTED: zinc metalloproteinase-disintegrin-like ohanin [Ictalurus punctatus]
LOC108273935	447.58	-1.23236	4.07272e-05	PREDICTED: rho GTPase-activating protein SYDE1-like [Ictalurus punctatus]
LOC108273937	305.135	3.8824	7.85056e-05	NA
LOC108273945	114.896	-1.09328	0.00596774	PREDICTED: chromobox protein homolog 7-like [Ictalurus punctatus]
LOC108273959	214.184	1.37003	0.0385851	PREDICTED: src kinase-associated phosphoprotein 1-like [Ictalurus punctatus]
LOC108274019	220.422	2.66836	1.7168e-05	PREDICTED: uncharacterized protein LOC108274019 [Ictalurus punctatus]
LOC108274092	47.072	6.04649	0.00291623	PREDICTED: zinc finger BED domain-containing protein 1-like [Ictalurus punctatus]
LOC108274132	616.081	1.0065	0.0481027	PREDICTED: uncharacterized protein LOC108274132 [Ictalurus punctatus]
LOC108274201	534.107	-1.1158	0.0110402	PREDICTED: extracellular serine/threonine protein kinase FAM20C-like [Ictalurus punctatus]
LOC108274231	1799.46	-1.20084	0.0142087	PREDICTED: protein Tob1-like [Ictalurus punctatus]
LOC108274257	709.789	3.01575	0.00391337	PREDICTED: elongation of very long chain fatty acids protein 6-like [Ictalurus punctatus]
LOC108274284	479.002	4.10221	0.00646281	PREDICTED: interferon-induced protein with tetratricopeptide repeats 5-like isoform X1 [Ictalurus punctatus]
LOC108274367	2177.88	3.84152	0.00233357	PREDICTED: legumain-like [Ictalurus punctatus]
LOC108274471	47.7097	1.73099	0.0250465	PREDICTED: protein SCO2 homolog, mitochondrial-like [Ictalurus punctatus]
LOC108274474	18.2462	-4.74976	0.0341189	PREDICTED: copine-8-like [Ictalurus punctatus]
LOC108274676	844.658	1.531	0.00110608	PREDICTED: heat shock 70 kDa protein 4-like [Ictalurus punctatus]
LOC108274774	1553.9	1.77026	9.41939e-05	PREDICTED: dnaJ homolog subfamily B member 9-like [Ictalurus punctatus]
LOC108274789	514.632	1.02088	0.0449945	PREDICTED: uncharacterized protein LOC108274789 [Ictalurus punctatus]
LOC108274834	9105.7	4.27677	0.000758024	PREDICTED: CD276 antigen-like [Ictalurus punctatus]
LOC108274842	640.38	1.01214	0.0137158	PREDICTED: proteasome subunit beta type-7-like [Ictalurus punctatus]
LOC108274846	1399.43	1.38604	5.20086e-05	PREDICTED: induced myeloid leukemia cell differentiation protein Mcl-1-like [Ictalurus punctatus]
LOC108274852	967.182	2.24599	0.00180566	PREDICTED: uncharacterized protein LOC108274852 [Ictalurus punctatus]
LOC108274860	206.217	8.95559	1.09485e-05	PREDICTED: uncharacterized protein LOC108274860 [Ictalurus punctatus]
LOC108274877	76.4247	3.64074	0.00242505	PREDICTED: histone H3-like centromeric protein A [Ictalurus punctatus]
LOC108275029	5176.65	2.01989	0.03279	PREDICTED: ATP-binding cassette sub-family A member 1-like [Ictalurus punctatus]
LOC108275051	163.677	1.48533	0.0198385	PREDICTED: LOW QUALITY PROTEIN: F-actin-uncapping protein LRRC16A-like [Ictalurus punctatus]
LOC108275057	436.079	1.18083	0.00501218	PREDICTED: vesicle transport protein GOT1B [Ictalurus punctatus]
LOC108275252	60.5597	4.96091	0.027473	PREDICTED: hepatic triacylglycerol lipase-like [Ictalurus punctatus]
LOC108275302	49.8717	2.74553	0.0171979	NA
LOC108275305	298.835	-1.41749	7.3497e-05	PREDICTED: DNA-binding protein RFX7-like [Ictalurus punctatus]
LOC108275350	354.768	2.05676	0.0492013	PREDICTED: venom phosphodiesterase 1-like [Ictalurus punctatus]
LOC108275399	68.289	2.00559	0.000928677	PREDICTED: ribonuclease ZC3H12A-like [Ictalurus punctatus]
LOC108275503	318.817	1.10478	0.0135352	PREDICTED: acidic leucine-rich nuclear phosphoprotein 32 family member D-like isoform X1 [Ictalurus punctatus]
LOC108275668	115.377	1.48726	0.0279684	NA
LOC108275705	14297.1	1.05014	0.00236229	PREDICTED: profilin-1-like [Ictalurus punctatus]
LOC108275724	63.0055	2.78177	0.0336466	PREDICTED: CXXC-type zinc finger protein 4-like [Ictalurus punctatus]
LOC108275783	439.744	2.32208	0.00306101	PREDICTED: interferon regulatory factor 4-like isoform X1 [Ictalurus punctatus]
LOC108275808	688.943	1.17962	0.0270498	PREDICTED: uncharacterized protein LOC108275808 [Ictalurus punctatus]
LOC108275864	369.707	1.04301	0.00980921	PREDICTED: arf-GAP with GTPase, ANK repeat and PH domain-containing protein 1-like isoform X2 [Ictalurus punctatus]
LOC108275906	568.675	-1.11982	0.00302814	NA
LOC108275998	366.022	2.06811	0.000515613	PREDICTED: sesquipedalian-1-like isoform X1 [Ictalurus punctatus]
LOC108276006	405.737	3.28975	0.00344756	NA
LOC108276035	251.302	1.27177	0.0250465	PREDICTED: uncharacterized protein LOC108276035 [Ictalurus punctatus]
LOC108276046	903.672	2.23298	1.1186e-05	PREDICTED: tumor necrosis factor receptor superfamily member 9-like [Ictalurus punctatus]
LOC108276123	580.036	-1.38931	2.51637e-08	PREDICTED: putative Polycomb group protein ASXL1 isoform X1 [Ictalurus punctatus]
LOC108276145	1667.1	1.38755	0.0165683	PREDICTED: glucose-6-phosphate 1-dehydrogenase isoform X1 [Ictalurus punctatus]
LOC108276151	26.9691	5.52464	0.0187767	PREDICTED: urokinase plasminogen activator surface receptor-like [Ictalurus punctatus]
LOC108276152	1248.82	3.0909	0.00718036	PREDICTED: urokinase plasminogen activator surface receptor-like [Ictalurus punctatus]
LOC108276259	70.5827	-1.77645	0.001943	PREDICTED: nuclear receptor subfamily 1 group D member 1-like [Ictalurus punctatus]
LOC108276380	593.772	4.70915	0.0250347	PREDICTED: uncharacterized protein LOC108276380 isoform X2 [Ictalurus punctatus]
LOC108276406	121.748	3.2723	0.00290494	PREDICTED: transcription factor ETV7-like isoform X1 [Ictalurus punctatus]
LOC108276408	70.6217	5.97194	5.03264e-06	PREDICTED: uncharacterized protein LOC108276408 [Ictalurus punctatus]
LOC108276437	1870.28	1.16196	0.00480756	PREDICTED: ras-related C3 botulinum toxin substrate 2 [Ictalurus punctatus]
LOC108276457	746.13	2.34207	4.28011e-05	PREDICTED: E3 ubiquitin-protein ligase RNF114-like [Ictalurus punctatus]
LOC108276464	108.498	-1.64537	0.00826922	PREDICTED: calmodulin-binding transcription activator 1-like isoform X1 [Ictalurus punctatus]
LOC108276471	127.632	2.40619	0.00091962	PREDICTED: uncharacterized protein LOC108276471 [Ictalurus punctatus]
LOC108276480	14.2262	-2.25098	0.0152755	PREDICTED: neurofascin-like isoform X1 [Ictalurus punctatus]
LOC108276750	85.6291	2.18575	0.0017283	PREDICTED: cytoskeleton-associated protein 2-like [Ictalurus punctatus]
LOC108276838	163.781	2.16372	0.000176725	NA
LOC108276915	2726.69	2.7161	0.0135952	PREDICTED: collagenase 3-like [Ictalurus punctatus]
LOC108276955	26.3419	4.46952	0.013621	PREDICTED: H-2 class II histocompatibility antigen, A-K beta chain-like isoform X1 [Ictalurus punctatus]
LOC108276974	231.073	2.86022	5.77277e-05	PREDICTED: galectin-9-like [Ictalurus punctatus]
LOC108277091	122.704	2.43726	0.03535	PREDICTED: E3 ubiquitin/ISG15 ligase TRIM25-like [Ictalurus punctatus]
LOC108277112	113.573	1.97182	0.027473	PREDICTED: ethanolamine-phosphate cytidylyltransferase-like [Ictalurus punctatus]
LOC108277141	2712.79	2.81306	0.00811171	PREDICTED: poly [ADP-ribose] polymerase 14-like isoform X1 [Ictalurus punctatus]
LOC108277203	35.0752	-2.16773	0.00826397	PREDICTED: gamma-glutamyltranspeptidase 1-like [Ictalurus punctatus]
LOC108277208	186.473	4.30728	2.51637e-08	PREDICTED: natterin-like protein isoform X1 [Ictalurus punctatus]
LOC108277312	40.2046	2.23939	0.0410272	PREDICTED: E3 ubiquitin-protein ligase RNF34-like isoform X1 [Ictalurus punctatus]
LOC108277381	137.519	1.56938	0.0151979	PREDICTED: poliovirus receptor-like [Ictalurus punctatus]
LOC108277434	75.9111	2.49114	0.0084578	PREDICTED: rho-related GTP-binding protein RhoG-like [Ictalurus punctatus]
LOC108277536	355.983	3.66121	0.000150875	PREDICTED: tripartite motif-containing protein 16-like [Ictalurus punctatus]
LOC108277537	144.897	2.3914	0.00381169	PREDICTED: E3 ubiquitin-protein ligase TRIM11-like [Ictalurus punctatus]
LOC108277565	362.47	1.72436	0.0415307	PREDICTED: tripartite motif-containing protein 16-like [Ictalurus punctatus]
LOC108277591	406.11	1.57212	0.000409321	PREDICTED: interleukin-1 receptor accessory protein-like [Ictalurus punctatus]
LOC108277654	69.6339	2.07862	0.0135808	PREDICTED: folate receptor alpha-like [Ictalurus punctatus]
LOC108277757	653.844	1.69731	0.00709458	PREDICTED: T-lymphocyte activation antigen CD80-like isoform X1 [Ictalurus punctatus]
LOC108277766	934.907	1.68148	6.72207e-06	PREDICTED: actin-related protein 2/3 complex subunit 5-like [Ictalurus punctatus]
LOC108277767	6771.52	1.47326	0.0470721	PREDICTED: complement C4-A-like [Ictalurus punctatus]
LOC108277777	475.379	-2.44229	2.13759e-07	PREDICTED: solute carrier family 25 member 36-A-like [Ictalurus punctatus]
LOC108277781	1602.22	2.27873	0.000407588	PREDICTED: tapasin-like [Ictalurus punctatus]
LOC108277852	37.1813	2.64997	0.0149723	PREDICTED: V-set and immunoglobulin domain-containing protein 2-like isoform X1 [Ictalurus punctatus]
LOC108277881	93.0835	1.4549	0.0279684	NA
LOC108278018	107.806	3.40063	0.00307881	PREDICTED: E3 ubiquitin/ISG15 ligase TRIM25-like isoform X1 [Ictalurus punctatus]
LOC108278027	75.1235	3.51151	0.00706772	PREDICTED: tripartite motif-containing protein 16-like [Ictalurus punctatus]
LOC108278075	185.883	1.67301	0.0120054	PREDICTED: uncharacterized protein LOC108278075 isoform X1 [Ictalurus punctatus]
LOC108278085	39.8458	2.89526	0.0214965	NA
LOC108278117	199.295	2.61834	0.0283997	PREDICTED: tripartite motif-containing protein 16-like [Ictalurus punctatus]
LOC108278119	1622.33	1.6158	0.0445242	PREDICTED: angiomotin-like 2a [Ictalurus punctatus]
LOC108278124	261.685	2.27297	0.0183237	PREDICTED: E3 ubiquitin/ISG15 ligase TRIM25-like [Ictalurus punctatus]
LOC108278125	277.793	2.4226	0.0190022	PREDICTED: tripartite motif-containing protein 16-like [Ictalurus punctatus]
LOC108278127	53.1172	1.21947	0.0221439	PREDICTED: tripartite motif-containing protein 16-like [Ictalurus punctatus]
LOC108278128	155.05	1.77826	0.014018	PREDICTED: tripartite motif-containing protein 16-like isoform X1 [Ictalurus punctatus]
LOC108278129	211.109	3.22583	0.0113021	PREDICTED: tripartite motif-containing protein 16-like [Ictalurus punctatus]
LOC108278132	623.95	2.94802	0.00206175	PREDICTED: tripartite motif-containing protein 16-like [Ictalurus punctatus]
LOC108278193	25.2392	-2.19452	0.0304629	PREDICTED: A-kinase anchor protein 12-like [Ictalurus punctatus]
LOC108278239	428.364	1.33383	0.00699927	NA
LOC108278240	94.8693	2.03321	0.0179215	NA
LOC108278265	490.276	1.72377	0.0183237	PREDICTED: galectin-9-like isoform X1 [Ictalurus punctatus]
LOC108278278	389.472	-1.0894	0.02996	PREDICTED: Na(+)/H(+) exchange regulatory cofactor NHE-RF2-like [Ictalurus punctatus]
LOC108278348	38.285	-1.41151	0.015532	PREDICTED: MDS1 and EVI1 complex locus protein EVI1-like isoform X1 [Ictalurus punctatus]
LOC108278349	726.115	1.03245	0.00178801	PREDICTED: GTPase IMAP family member 4-like [Ictalurus punctatus]
LOC108278439	78.135	2.23345	0.02802	PREDICTED: protein regulator of cytokinesis 1-like [Ictalurus punctatus]
LOC108278482	648.375	-1.27569	0.0117789	PREDICTED: solute carrier family 22 member 6-like isoform X1 [Ictalurus punctatus]
LOC108278574	735.608	3.17188	0.00118238	PREDICTED: uncharacterized protein LOC108278574 [Ictalurus punctatus]
LOC108278585	144.301	1.02928	0.00620816	PREDICTED: Krueppel-like factor 12 [Ictalurus punctatus]
LOC108278695	120.395	3.47096	0.0167838	PREDICTED: vitelline membrane outer layer protein 1-like [Ictalurus punctatus]
LOC108278728	2864.82	2.04379	8.05823e-06	PREDICTED: legumain-like [Ictalurus punctatus]
LOC108278814	103.955	1.65741	0.0171496	PREDICTED: chromosome-associated kinesin KIF4-like [Ictalurus punctatus]
LOC108278835	844.949	-1.00716	0.000928677	PREDICTED: protein phosphatase Slingshot homolog 2-like isoform X1 [Ictalurus punctatus]
LOC108278857	1532.44	2.3903	0.0138313	PREDICTED: interferon regulatory factor 1-like isoform X1 [Ictalurus punctatus]
LOC108278859	11.3982	4.1398	0.0367868	NA
LOC108278920	28.1224	3.96365	0.00444334	PREDICTED: fibroin heavy chain-like isoform X1 [Ictalurus punctatus]
LOC108279070	1279.06	1.171	0.0415672	PREDICTED: heat shock 70 kDa protein 4-like [Ictalurus punctatus]
LOC108279101	161.915	-2.97119	0.000156394	PREDICTED: collagen alpha-1(XXVII) chain A-like [Ictalurus punctatus]
LOC108279186	238.592	-1.52168	0.0359028	PREDICTED: cingulin-like protein 1 isoform X1 [Ictalurus punctatus]
LOC108279194	158.3	-1.00942	0.0406812	PREDICTED: nectin-1-like isoform X1 [Ictalurus punctatus]
LOC108279195	178.098	3.39033	0.00846965	PREDICTED: uncharacterized protein LOC108279195 [Ictalurus punctatus]
LOC108279198	51.474	-1.66208	0.00763373	PREDICTED: TNF receptor-associated factor 4-like [Ictalurus punctatus]
LOC108279298	84.0107	4.84708	0.0148459	PREDICTED: uncharacterized protein LOC108279298 [Ictalurus punctatus]
LOC108279333	65.5212	1.31981	0.0320417	PREDICTED: E3 ubiquitin-protein ligase rififylin-like isoform X1 [Ictalurus punctatus]
LOC108279351	25.4195	-1.41775	0.0219684	PREDICTED: gamma-aminobutyric acid receptor subunit gamma-2-like isoform X1 [Ictalurus punctatus]
LOC108279381	129.918	1.53318	0.0416791	PREDICTED: solute carrier family 35 member F2-like [Ictalurus punctatus]
LOC108279394	99.2728	2.20947	0.0181017	PREDICTED: lipoma HMGIC fusion partner-like 2 protein [Ictalurus punctatus]
LOC108279476	191.124	1.19584	0.0189282	PREDICTED: methyltransferase-like protein 2-A [Ictalurus punctatus]
LOC108279481	56.1522	2.77327	0.00444334	PREDICTED: B-cell receptor CD22-like isoform X1 [Ictalurus punctatus]
LOC108279593	61.9604	1.67566	0.00866586	PREDICTED: poly [ADP-ribose] polymerase 11-like [Ictalurus punctatus]
LOC108279751	153.163	1.16883	1.13061e-05	PREDICTED: F-box/LRR-repeat protein 14 [Ictalurus punctatus]
LOC108279763	338.703	-1.65734	0.00178801	PREDICTED: sodium- and chloride-dependent GABA transporter 2-like isoform X1 [Ictalurus punctatus]
LOC108279850	418.064	1.57516	0.0120213	PREDICTED: A-agglutinin anchorage subunit-like isoform X1 [Ictalurus punctatus]
LOC108279935	9487.19	2.09736	0.0261144	PREDICTED: microfibril-associated glycoprotein 4-like [Ictalurus punctatus]
LOC108279940	781.541	2.88788	0.00327618	PREDICTED: poly [ADP-ribose] polymerase 12-like isoform X1 [Ictalurus punctatus]
LOC108279942	604.705	2.24355	0.0188319	PREDICTED: poly [ADP-ribose] polymerase 12-like [Ictalurus punctatus]
LOC108279966	254.754	1.43794	0.00792774	PREDICTED: ATP-sensitive inward rectifier potassium channel 8-like [Ictalurus punctatus]
LOC108280119	91.9596	8.30883	0.0046249	PREDICTED: interferon-induced protein 44-like [Ictalurus punctatus]
LOC108280169	94.8029	-1.43126	0.000735324	PREDICTED: cathepsin Z-like [Ictalurus punctatus]
LOC108280198	82.2858	-2.13363	0.0215811	PREDICTED: P2Y purinoceptor 12-like isoform X1 [Ictalurus punctatus]
LOC108280286	12.7605	3.61256	0.00196365	NA
LOC108280372	962.85	3.73105	0.000170531	PREDICTED: NADP-dependent malic enzyme-like [Ictalurus punctatus]
LOC108280385	779.08	1.30596	0.00715725	PREDICTED: sorcin-like isoform X1 [Ictalurus punctatus]
LOC108280410	69.2687	1.48835	0.0355378	PREDICTED: G-protein coupled receptor 4-like isoform X1 [Ictalurus punctatus]
LOC108280419	14.9676	3.37613	0.0175677	PREDICTED: tissue factor-like [Ictalurus punctatus]
LOC108280422	310.52	-1.43173	0.0304447	PREDICTED: neuropilin-1a-like isoform X1 [Ictalurus punctatus]
LOC108280463	1363.39	4.37067	4.71729e-05	PREDICTED: guanylate-binding protein 1-like [Ictalurus punctatus]
LOC108280613	904.457	3.66167	2.73752e-08	PREDICTED: polymeric immunoglobulin receptor-like [Ictalurus punctatus]
LOC108280708	16.7239	6.14077	0.00466088	PREDICTED: S-arrestin-like isoform X1 [Ictalurus punctatus]
LOC108280723	109.199	3.95176	0.031559	PREDICTED: perforin-1-like [Ictalurus punctatus]
LOC108280773	4200.78	1.09177	0.0047631	PREDICTED: coronin-1A-like isoform X1 [Ictalurus punctatus]
LOC108280796	22176.5	2.10949	5.46705e-05	PREDICTED: calreticulin-like [Ictalurus punctatus]
LOC108280806	93.8906	2.40326	9.41939e-05	PREDICTED: growth arrest and DNA damage-inducible protein GADD45 alpha-like [Ictalurus punctatus]
LOC108280810	143.269	1.58099	0.00441784	PREDICTED: protein THEM6-like isoform X1 [Ictalurus punctatus]
LOC108280891	39696.9	2.01755	0.0347858	PREDICTED: CD59 glycoprotein-like [Ictalurus punctatus]
LOC108280911	118.761	-1.10711	0.000381685	PREDICTED: fizzy-related protein homolog isoform X1 [Ictalurus punctatus]
LOC108280916	174.83	2.98059	0.024541	PREDICTED: GTPase IMAP family member 4-like [Ictalurus punctatus]
LOC108281050	11.9484	3.36424	0.029027	PREDICTED: trypsin-like [Ictalurus punctatus]
lrrc59	396.257	1.60409	6.02365e-05	PREDICTED: leucine-rich repeat-containing protein 59 [Ictalurus punctatus]
lsamp	45.1311	-1.21043	0.0495376	PREDICTED: limbic system-associated membrane protein isoform X1 [Ictalurus punctatus]
mad2l1	49.4419	2.70341	0.0107148	mitotic spindle assembly checkpoint protein MAD2A [Ictalurus punctatus]
maff	833.323	1.15137	0.0367182	PREDICTED: transcription factor MafF [Ictalurus punctatus]
mafk	277.164	1.5527	0.0484579	PREDICTED: transcription factor MafK isoform X1 [Ictalurus punctatus]
manf	4902.79	1.85524	0.00108139	PREDICTED: mesencephalic astrocyte-derived neurotrophic factor [Ictalurus punctatus]
mapk15	37.4627	1.61597	0.0121902	PREDICTED: mitogen-activated protein kinase 15 isoform X1 [Ictalurus punctatus]
mapk8ip1	165.346	-2.16065	0.000175152	PREDICTED: C-Jun-amino-terminal kinase-interacting protein 1 isoform X1 [Ictalurus punctatus]
mars	3863.63	2.57077	4.71729e-05	PREDICTED: methionine--tRNA ligase, cytoplasmic isoform X1 [Ictalurus punctatus]
mast3	440.736	-1.07149	0.000476848	PREDICTED: microtubule-associated serine/threonine-protein kinase 3 isoform X1 [Ictalurus punctatus]
mb21d1	138.119	4.41215	0.000352618	PREDICTED: cyclic GMP-AMP synthase [Ictalurus punctatus]
mcf2l	334.837	-1.02258	0.000520395	PREDICTED: guanine nucleotide exchange factor DBS isoform X1 [Ictalurus punctatus]
mcm2	274.103	1.39871	0.0104907	PREDICTED: DNA replication licensing factor MCM2 [Ictalurus punctatus]
mcm3	135.746	3.00331	1.37235e-05	PREDICTED: DNA replication licensing factor MCM3 [Ictalurus punctatus]
mcm4	291.313	1.57939	0.00140882	PREDICTED: DNA replication licensing factor MCM4 [Ictalurus punctatus]
mcm5	140.265	3.12451	0.000876288	PREDICTED: DNA replication licensing factor MCM5 [Ictalurus punctatus]
mcm6	190.443	3.00759	2.98163e-05	PREDICTED: DNA replication licensing factor MCM6 [Ictalurus punctatus]
mfsd12	519.334	1.27088	0.00899396	PREDICTED: major facilitator superfamily domain-containing protein 12 isoform X1 [Ictalurus punctatus]
mfsd14a	358.172	1.32302	0.000928677	PREDICTED: hippocampus abundant transcript 1 protein [Ictalurus punctatus]
mgea5	852.529	-1.01425	0.002801	PREDICTED: protein O-GlcNAcase isoform X1 [Ictalurus punctatus]
mki67	470.429	2.38665	1.87385e-05	PREDICTED: LOW QUALITY PROTEIN: antigen KI-67 [Ictalurus punctatus]
mlkl	1105.79	1.4853	0.00134858	PREDICTED: mixed lineage kinase domain-like protein isoform X1 [Ictalurus punctatus]
mlycd	256.827	-2.72649	2.88304e-18	PREDICTED: malonyl-CoA decarboxylase, mitochondrial [Ictalurus punctatus]
mpv17l2	129.623	1.18108	0.0152899	PREDICTED: mpv17-like protein 2 [Ictalurus punctatus]
mrm1	73.5701	1.0781	0.0314563	PREDICTED: rRNA methyltransferase 1, mitochondrial [Ictalurus punctatus]
mrs2	142.783	1.44804	0.00334384	PREDICTED: magnesium transporter MRS2 homolog, mitochondrial isoform X1 [Ictalurus punctatus]
mthfd2	432.317	1.15448	0.0188034	PREDICTED: bifunctional methylenetetrahydrofolate dehydrogenase/cyclohydrolase, mitochondrial [Ictalurus punctatus]
mthfr	7763.08	-1.31148	0.00517056	PREDICTED: methylenetetrahydrofolate reductase isoform X1 [Ictalurus punctatus]
mtmr7	350.099	1.5507	1.04657e-05	PREDICTED: myotubularin-related protein 7 isoform X1 [Ictalurus punctatus]
muc19	42.8175	-2.46326	0.0443603	PREDICTED: mucin-19 [Ictalurus punctatus]
mustn1	94.215	3.39051	0.00525921	musculoskeletal embryonic nuclear protein 1 [Ictalurus punctatus]
mx1	2466.72	4.32047	0.00393437	interferon-induced GTP-binding protein Mx1 [Ictalurus punctatus]
mx2	38.06	8.0569	2.185e-05	interferon-induced GTP-binding protein Mx2 [Ictalurus punctatus]
naaa	212.068	1.57684	0.0494682	PREDICTED: N-acylethanolamine-hydrolyzing acid amidase [Ictalurus punctatus]
naca	15159.9	-1.00918	0.000186044	PREDICTED: nascent polypeptide-associated complex subunit alpha isoform X1 [Ictalurus punctatus]
naf1	128.538	1.26435	0.0461473	PREDICTED: H/ACA ribonucleoprotein complex non-core subunit NAF1 isoform X1 [Ictalurus punctatus]
nagk	362.33	1.42208	0.00120804	N-acetyl-D-glucosamine kinase [Ictalurus punctatus]
nampt	456.221	2.46723	0.00583603	PREDICTED: nicotinamide phosphoribosyltransferase [Ictalurus punctatus]
nanp	41.3184	1.34764	0.0317462	PREDICTED: N-acylneuraminate-9-phosphatase [Ictalurus punctatus]
ncald	174.681	1.59962	0.00880179	PREDICTED: neurocalcin-delta [Ictalurus punctatus]
ncapd3	117.539	2.39008	0.000504653	PREDICTED: condensin-2 complex subunit D3 [Ictalurus punctatus]
ncapg	109.671	2.80212	0.00128893	PREDICTED: condensin complex subunit 3 isoform X1 [Ictalurus punctatus]
ncapg2	87.6483	1.46526	0.02802	PREDICTED: condensin-2 complex subunit G2 [Ictalurus punctatus]
ncaph	110.868	2.07119	0.00263961	PREDICTED: condensin complex subunit 2 isoform X1 [Ictalurus punctatus]
ncoa4	5015.74	1.2131	0.00264196	PREDICTED: nuclear receptor coactivator 4 isoform X1 [Ictalurus punctatus]
ndc80	142.423	1.1873	0.0355145	PREDICTED: kinetochore protein NDC80 homolog [Ictalurus punctatus]
nitr2	240.854	1.98341	0.0421275	novel immune-type receptor 2 precursor [Ictalurus punctatus]
nln	39.8499	2.83083	0.00613975	PREDICTED: neurolysin, mitochondrial isoform X1 [Ictalurus punctatus]
nlrc3	264.091	1.54203	0.000756088	PREDICTED: protein NLRC3 [Ictalurus punctatus]
nmi	1812.78	1.68553	0.0050655	PREDICTED: N-myc-interactor [Ictalurus punctatus]
nop58	806.797	1.21025	0.00739329	PREDICTED: nucleolar protein 58 isoform X1 [Ictalurus punctatus]
nr1d1	257.534	-1.68095	0.00492266	PREDICTED: nuclear receptor subfamily 1 group D member 1 isoform X1 [Ictalurus punctatus]
nr4a3	218.257	2.50315	0.000480051	PREDICTED: nuclear receptor subfamily 4 group A member 3 isoform X1 [Ictalurus punctatus]
ntng1	72.0335	-1.57237	0.00481589	PREDICTED: netrin-G1 isoform X1 [Ictalurus punctatus]
nuf2	98.9749	3.25901	0.00049887	PREDICTED: kinetochore protein Nuf2 isoform X1 [Ictalurus punctatus]
nus1	483.876	1.83173	1.74996e-05	PREDICTED: dehydrodolichyl diphosphate synthase complex subunit NUS1 [Ictalurus punctatus]
ocstamp	203.773	1.23866	0.0243157	PREDICTED: osteoclast stimulatory transmembrane protein [Ictalurus punctatus]
odc1	819.103	2.02979	0.0244475	PREDICTED: ornithine decarboxylase [Ictalurus punctatus]
otub1	468.249	-1.15857	3.44531e-05	PREDICTED: ubiquitin thioesterase OTUB1 [Ictalurus punctatus]
oxa1l	1577.98	-1.40596	3.26576e-06	PREDICTED: mitochondrial inner membrane protein OXA1L [Ictalurus punctatus]
pb9la	740.204	2.51536	3.23076e-07	proteasome subunit beta type-9-a like protein [Ictalurus punctatus]
pbk	123.944	2.9369	0.00315454	lymphokine-activated killer T-cell-originated protein kinase [Ictalurus punctatus]
pdgfc	31.9976	-1.56973	0.0459202	PREDICTED: platelet-derived growth factor C isoform X1 [Ictalurus punctatus]
pdia4	14643.2	1.97831	0.000178441	PREDICTED: protein disulfide-isomerase A4 [Ictalurus punctatus]
pdia6	7354.82	1.53242	0.00563495	PREDICTED: protein disulfide-isomerase A6 isoform X1 [Ictalurus punctatus]
pelo	748.573	1.21113	0.000541067	PREDICTED: protein pelota homolog [Ictalurus punctatus]
pfkfb3	1297.72	2.31283	0.0185356	PREDICTED: 6-phosphofructo-2-kinase/fructose-2,6-bisphosphatase 3 isoform X1 [Ictalurus punctatus]
pgd	3041.38	1.02197	0.0314563	PREDICTED: 6-phosphogluconate dehydrogenase, decarboxylating [Ictalurus punctatus]
pgm2l1	71.097	-1.05008	0.0282239	PREDICTED: glucose 1,6-bisphosphate synthase [Ictalurus punctatus]
phlda2	158.572	1.92363	0.0231607	PREDICTED: pleckstrin homology-like domain family A member 2 [Ictalurus punctatus]
phospho2	160.373	1.09786	0.021188	PREDICTED: pyridoxal phosphate phosphatase PHOSPHO2 [Ictalurus punctatus]
pias4	73.2319	1.00947	0.00419416	PREDICTED: E3 SUMO-protein ligase PIAS4 [Ictalurus punctatus]
pitpna	656.276	1.19647	0.0303125	PREDICTED: phosphatidylinositol transfer protein alpha isoform [Ictalurus punctatus]
pl8l1	3361.41	1.27558	0.0230557	plac8-like protein 1 [Ictalurus punctatus]
plag1	50.1881	-1.11887	0.00700329	PREDICTED: zinc finger protein PLAG1 [Ictalurus punctatus]
plcl1	204.029	-1.77228	0.00305336	PREDICTED: inactive phospholipase C-like protein 1 [Ictalurus punctatus]
pld4	1176.86	4.12801	2.29733e-05	PREDICTED: phospholipase D4 [Ictalurus punctatus]
plxna3	298.251	-1.20385	0.00327086	PREDICTED: plexin-A3 [Ictalurus punctatus]
pola1	145.942	1.14264	0.0205013	PREDICTED: DNA polymerase alpha catalytic subunit isoform X1 [Ictalurus punctatus]
ppid	149.155	2.49428	0.00322539	PREDICTED: peptidyl-prolyl cis-trans isomerase D [Ictalurus punctatus]
ppp1r14c	19.8198	-2.68466	0.00444252	PREDICTED: protein phosphatase 1 regulatory subunit 14C [Ictalurus punctatus]
ppp1r16a	441.147	1.11444	0.000271613	PREDICTED: protein phosphatase 1 regulatory subunit 16A isoform X1 [Ictalurus punctatus]
prdm4	170.444	-1.21074	0.00026626	PREDICTED: PR domain zinc finger protein 4 isoform X1 [Ictalurus punctatus]
prelid3b	177.379	1.25098	0.0303839	slowmo-like 2 [Ictalurus furcatus]
prep	138.534	1.77365	0.00755442	PREDICTED: prolyl endopeptidase isoform X1 [Ictalurus punctatus]
prickle1	103.779	-1.22556	0.0175696	PREDICTED: prickle-like protein 1 [Ictalurus punctatus]
prkab1	92.0654	-1.38499	6.2937e-05	PREDICTED: 5&apos;-AMP-activated protein kinase subunit beta-1 [Ictalurus punctatus]
prlr	20.1214	2.33198	0.0169003	PREDICTED: prolactin receptor isoform X1 [Ictalurus punctatus]
prmt6	87.1065	1.02017	0.0293787	PREDICTED: protein arginine N-methyltransferase 6 [Ictalurus punctatus]
proser3	74.096	-1.73196	0.0104888	PREDICTED: proline and serine-rich protein 3 isoform X1 [Ictalurus punctatus]
prr11	34.1145	3.10745	0.0265291	PREDICTED: proline-rich protein 11 isoform X1 [Ictalurus punctatus]
prr5	181.976	1.03287	0.0304707	PREDICTED: proline-rich protein 5 isoform X1 [Ictalurus punctatus]
psa6	868.403	1.36049	0.000381685	proteasome subunit alpha type-6 [Ictalurus punctatus]
psma2	717.833	1.25203	0.00120804	PREDICTED: proteasome subunit alpha type-2 [Ictalurus punctatus]
psma3	1195.6	1.44502	7.96937e-06	proteasome subunit alpha type-3 [Ictalurus furcatus]
psma5	1371.22	1.88428	7.0445e-06	PREDICTED: proteasome subunit alpha type-5 isoform X1 [Ictalurus punctatus]
psma6	787.79	1.20115	2.1331e-05	PREDICTED: proteasome subunit alpha type-6 isoform X1 [Ictalurus punctatus]
psma7	881.513	1.80915	2.48726e-06	PREDICTED: proteasome subunit alpha type-7 [Ictalurus punctatus]
psmc3	908.36	1.0287	0.000615777	26S protease regulatory subunit 6A [Salmo salar]
psmc4	1254.23	1.08721	0.00399107	26S protease regulatory subunit 6B [Ictalurus punctatus]
psmd14	780.987	1.28379	2.03539e-05	26S proteasome non-ATPase regulatory subunit 14 [Oreochromis niloticus]
psmd7	871.361	1.05338	0.000504653	PREDICTED: 26S proteasome non-ATPase regulatory subunit 7 [Ictalurus punctatus]
psme1	1857.22	1.26887	0.000204862	proteasome activator complex subunit 1 [Ictalurus punctatus]
psme2	2161.65	1.60584	0.000177252	PREDICTED: proteasome activator complex subunit 2 [Ictalurus punctatus]
psme4	179.556	-1.16625	0.0045022	PREDICTED: proteasome activator complex subunit 4 isoform X1 [Ictalurus punctatus]
psmg1	285.339	1.17927	0.000153625	proteasome assembly chaperone 1 [Ictalurus punctatus]
ptpdc1	39.4482	-1.27402	0.0448518	PREDICTED: protein tyrosine phosphatase domain-containing protein 1 [Ictalurus punctatus]
ptrh1	193.386	1.10394	0.0243707	PREDICTED: probable peptidyl-tRNA hydrolase isoform X1 [Ictalurus punctatus]
pudp	198.687	1.48823	0.000204862	pseudouridine-5&apos;-phosphatase [Ictalurus punctatus]
pwp1	193.827	1.22239	0.0183237	PREDICTED: periodic tryptophan protein 1 homolog [Ictalurus punctatus]
rab11fip2	222.795	1.23117	0.0246377	PREDICTED: rab11 family-interacting protein 2 [Ictalurus punctatus]
rab21	1040.04	1.11094	0.0104888	PREDICTED: ras-related protein Rab-21 [Ictalurus punctatus]
racgap1	71.339	2.7316	0.00493655	PREDICTED: rac GTPase-activating protein 1 [Ictalurus punctatus]
rad54l	35.3465	2.6122	0.0111384	PREDICTED: DNA repair and recombination protein RAD54-like [Ictalurus punctatus]
rapgefl1	130.088	1.60746	0.0314491	PREDICTED: rap guanine nucleotide exchange factor-like 1 isoform X1 [Ictalurus punctatus]
rbm43	281.49	2.16829	0.000146792	PREDICTED: RNA-binding protein 43 [Ictalurus punctatus]
rdh14	111.069	1.17896	0.0057024	PREDICTED: retinol dehydrogenase 14 [Ictalurus punctatus]
recql4	52.2643	2.18742	0.00946033	PREDICTED: ATP-dependent DNA helicase Q4 [Ictalurus punctatus]
reln	79.5544	-1.89597	0.000440375	PREDICTED: reelin [Ictalurus punctatus]
rev1	334.453	-1.06528	0.0104418	PREDICTED: DNA repair protein REV1 isoform X1 [Ictalurus punctatus]
rgs20	12.1329	2.09904	0.0183773	PREDICTED: regulator of G-protein signaling 20 isoform X1 [Ictalurus punctatus]
rl10	41133.6	-1.00563	0.000106004	ribosomal protein L10 [Ictalurus punctatus]
rmi2	637.45	1.28573	0.00872181	PREDICTED: recQ-mediated genome instability protein 2 [Ictalurus punctatus]
rnf213	6174.85	1.70238	0.0244754	PREDICTED: E3 ubiquitin-protein ligase RNF213 isoform X1 [Ictalurus punctatus]
rpl23a	17784.2	-1.0525	0.00027854	PREDICTED: 60S ribosomal protein L23a [Ictalurus punctatus]
rpl35a	10189.3	-1.01149	0.00115896	60S ribosomal protein L35a [Ictalurus punctatus]
rpl4	52159.1	-1.20345	0.000177876	60S ribosomal protein L4 [Ictalurus punctatus]
rps20	16801.6	-1.04112	0.00128295	30S ribosomal protein S10 [Herbaspirillum rubrisubalbicans]
rps4x	27549.5	-1.05045	7.80187e-05	40S ribosomal protein S4 [Ictalurus punctatus]
rps6kl1	2177.09	1.14291	0.00430568	PREDICTED: ribosomal protein S6 kinase-like 1 isoform X1 [Ictalurus punctatus]
rps7	32869	-1.00423	0.00158996	40S ribosomal protein S7 [Ictalurus punctatus]
rpsa	42928	-1.05256	0.000177876	40S ribosomal protein SA [Ictalurus punctatus]
rpusd1	102.112	-1.08123	0.00396938	PREDICTED: RNA pseudouridylate synthase domain-containing protein 1 [Ictalurus punctatus]
rrm2	360.486	1.4518	0.00122761	PREDICTED: ribonucleoside-diphosphate reductase subunit M2 [Ictalurus punctatus]
rrs1	440.911	1.42525	0.0140435	PREDICTED: ribosome biogenesis regulatory protein homolog [Ictalurus punctatus]
rsad2	4433.38	4.01077	0.00895868	PREDICTED: radical S-adenosyl methionine domain-containing protein 2 [Ictalurus punctatus]
ruvbl2	206.74	1.18972	0.000333368	PREDICTED: ruvB-like 2 [Ictalurus punctatus]
samd12	46.8779	-3.69301	0.000786824	PREDICTED: sterile alpha motif domain-containing protein 12 isoform X1 [Ictalurus punctatus]
samd4a	1127.96	1.14903	0.00546939	PREDICTED: protein Smaug homolog 1 isoform X1 [Ictalurus punctatus]
samsn1	561.29	1.31089	0.00623105	PREDICTED: SAM domain-containing protein SAMSN-1 [Ictalurus punctatus]
sass6	91.4188	-1.75822	5.76832e-06	PREDICTED: spindle assembly abnormal protein 6 homolog isoform X1 [Ictalurus punctatus]
satb1	514.708	1.22658	0.0132929	PREDICTED: DNA-binding protein SATB1 isoform X1 [Ictalurus punctatus]
scarb2	4635.71	-1.01929	0.0252132	PREDICTED: lysosome membrane protein 2 [Ictalurus punctatus]
scrn3	1318.32	1.39539	0.00334193	PREDICTED: secernin-3 [Ictalurus punctatus]
sdf2l1	1785.23	1.9763	9.92488e-06	PREDICTED: stromal cell-derived factor 2-like protein 1 isoform X1 [Ictalurus punctatus]
sdk1	444.621	-1.55216	0.00290494	PREDICTED: protein sidekick-1 isoform X1 [Ictalurus punctatus]
selplg	647.042	1.00294	0.0280634	PREDICTED: P-selectin glycoprotein ligand 1 [Ictalurus punctatus]
sepn1	193.22	-1.13023	0.0264792	PREDICTED: selenoprotein N [Ictalurus punctatus]
sfrp5	598.989	-1.61575	0.0497055	PREDICTED: secreted frizzled-related protein 5 [Ictalurus punctatus]
sfxn2	737.404	-1.10861	0.000422353	PREDICTED: sideroflexin-2 [Ictalurus punctatus]
sh21a	346.182	1.75826	0.00386612	sh2 domain-containing protein 1a [Ictalurus punctatus]
sh21b	217.225	1.431	0.0123544	PREDICTED: sh2 domain-containing protein 1b isoform X1 [Ictalurus punctatus]
shcbp1	91.4073	1.88738	0.0159024	PREDICTED: SHC SH2 domain-binding protein 1 isoform X1 [Ictalurus punctatus]
shisa5	1000.42	1.06344	0.0203137	PREDICTED: protein shisa-5 [Ictalurus punctatus]
sirt7	80.1102	1.29317	0.00775224	PREDICTED: NAD-dependent protein deacetylase sirtuin-7 [Ictalurus punctatus]
slc25a38	123.093	1.2917	0.000307879	PREDICTED: solute carrier family 25 member 38 isoform X1 [Ictalurus punctatus]
slc29a2	368.106	1.33484	0.0462153	PREDICTED: equilibrative nucleoside transporter 2 [Ictalurus punctatus]
slc35b4	401.924	1.044	0.044855	PREDICTED: UDP-xylose and UDP-N-acetylglucosamine transporter [Ictalurus punctatus]
slc37a2	962.98	1.5827	0.00874769	PREDICTED: glucose-6-phosphate exchanger SLC37A2 [Ictalurus punctatus]
slc39a7	1232.46	1.54209	0.000343831	PREDICTED: zinc transporter SLC39A7 [Ictalurus punctatus]
slc4a2	786.64	1.62451	0.0329075	PREDICTED: anion exchange protein 2 isoform X1 [Ictalurus punctatus]
slc6a6	936.46	-1.23102	0.00237954	PREDICTED: sodium- and chloride-dependent taurine transporter isoform X1 [Ictalurus punctatus]
slc7a3	482.972	1.32703	0.044002	PREDICTED: cationic amino acid transporter 3 [Ictalurus punctatus]
slc7a7	373.166	1.21322	0.0394715	PREDICTED: Y+L amino acid transporter 1 [Ictalurus punctatus]
slf1	177.935	2.26269	0.0245714	PREDICTED: SMC5-SMC6 complex localization factor protein 1 isoform X1 [Ictalurus punctatus]
smad9	139.334	1.51498	0.0420722	PREDICTED: mothers against decapentaplegic homolog 9 isoform X1 [Ictalurus punctatus]
smarca5	513.368	2.04606	0.00111113	PREDICTED: SWI/SNF-related matrix-associated actin-dependent regulator of chromatin subfamily A member 5 [Ictalurus punctatus]
smarcad1	104.86	2.33551	0.00283583	PREDICTED: SWI/SNF-related matrix-associated actin-dependent regulator of chromatin subfamily A containing DEAD/H box 1 [Ictalurus punctatus]
snap47	277.957	-1.11255	2.07267e-06	PREDICTED: synaptosomal-associated protein 47 [Ictalurus punctatus]
snrpe	341.885	1.01029	0.00669901	small nuclear ribonucleoprotein e [Ictalurus furcatus]
sox13	187.457	-1.45753	0.00587104	PREDICTED: transcription factor SOX-13 isoform X1 [Ictalurus punctatus]
spag5	102.924	2.48591	0.00195166	PREDICTED: sperm-associated antigen 5 isoform X1 [Ictalurus punctatus]
spata5	336.949	1.34933	0.0416039	PREDICTED: spermatogenesis-associated protein 5 [Ictalurus punctatus]
spc24	66.9759	3.53135	0.000856576	PREDICTED: kinetochore protein Spc24 isoform X1 [Ictalurus punctatus]
spc25	65.6701	1.48988	0.0416645	PREDICTED: kinetochore protein Spc25 isoform X2 [Ictalurus punctatus]
spock3	549.986	1.65003	0.0244997	PREDICTED: testican-3 isoform X1 [Ictalurus punctatus]
spsb3	377.206	-1.38228	3.96612e-11	PREDICTED: SPRY domain-containing SOCS box protein 3 isoform X1 [Ictalurus punctatus]
st8sia4	191.374	-1.64121	0.00902647	PREDICTED: CMP-N-acetylneuraminate-poly-alpha-2,8-sialyltransferase isoform X1 [Ictalurus punctatus]
stard5	47.7725	2.94983	0.00919909	PREDICTED: stAR-related lipid transfer protein 5 [Ictalurus punctatus]
steap3	262.6	2.77532	0.00693471	PREDICTED: metalloreductase STEAP3 [Ictalurus punctatus]
stil	37.6518	1.97612	0.0415307	PREDICTED: SCL-interrupting locus protein [Ictalurus punctatus]
stmn1-2	210.719	2.24739	0.0025323	stathmin [Ictalurus punctatus]
tbc1d10c	657.695	1.39486	0.00777429	PREDICTED: carabin isoform X1 [Ictalurus punctatus]
tbcc	120.562	1.14417	0.0139396	PREDICTED: tubulin-specific chaperone C [Ictalurus punctatus]
tbccd1	127.235	-1.18576	0.001943	PREDICTED: TBCC domain-containing protein 1 [Ictalurus punctatus]
tesk1	328.229	-1.23789	0.0137153	PREDICTED: dual specificity testis-specific protein kinase 1 [Ictalurus punctatus]
tie1	952.963	-1.62743	1.86926e-05	PREDICTED: tyrosine-protein kinase receptor Tie-1 [Ictalurus punctatus]
tifa	1458.11	1.37327	0.00144339	PREDICTED: TRAF-interacting protein with FHA domain-containing protein A [Ictalurus punctatus]
tiparp	798.88	1.28441	0.00477858	PREDICTED: TCDD-inducible poly [ADP-ribose] polymerase isoform X1 [Ictalurus punctatus]
tk2	113.046	1.45276	8.21598e-05	PREDICTED: thymidine kinase 2, mitochondrial isoform X1 [Ictalurus punctatus]
tlr-21	408.713	1.60368	0.0493209	toll-like receptor 21 [Ictalurus punctatus]
tm4sf19	9.71669	4.18578	0.0304707	PREDICTED: transmembrane 4 L6 family member 19 [Ictalurus punctatus]
tm6sf2	522.632	2.6676	0.00346246	PREDICTED: transmembrane 6 superfamily member 2 [Ictalurus punctatus]
tmbim1	767.638	1.22013	0.04076	PREDICTED: protein lifeguard 3 [Ictalurus punctatus]
tmco1	594.817	1.01911	0.00525921	PREDICTED: transmembrane and coiled-coil domain-containing protein 1 [Lepisosteus oculatus]
tmem159	108.015	1.11398	0.036608	PREDICTED: promethin isoform X1 [Ictalurus punctatus]
tmem41b	389.778	1.3654	0.0119432	PREDICTED: transmembrane protein 41B isoform X1 [Ictalurus punctatus]
tmem51	168.39	1.7622	2.81193e-05	PREDICTED: transmembrane protein 51 [Ictalurus punctatus]
tmem53	96.3879	1.55657	0.000277969	PREDICTED: transmembrane protein 53 [Ictalurus punctatus]
tnfaip3	969.674	1.19542	0.00826922	PREDICTED: tumor necrosis factor alpha-induced protein 3 [Ictalurus punctatus]
tnfaip6	215.733	2.03612	0.000556043	tumor necrosis factor-inducible gene 6 protein precursor [Ictalurus punctatus]
tnip2	366.311	1.91291	0.00157125	PREDICTED: TNFAIP3-interacting protein 2 isoform X1 [Ictalurus punctatus]
tob1	3281.25	-1.1898	0.00334156	PREDICTED: protein Tob1 isoform X1 [Ictalurus punctatus]
tomm34	935.741	1.69807	0.000480051	PREDICTED: mitochondrial import receptor subunit TOM34 [Ictalurus punctatus]
top2a	338.653	2.56406	0.000242279	PREDICTED: DNA topoisomerase 2-alpha [Ictalurus punctatus]
tox	340.291	3.68403	3.21393e-06	PREDICTED: thymocyte selection-associated high mobility group box protein TOX isoform X1 [Ictalurus punctatus]
tpx2	159.494	2.59535	0.00706772	PREDICTED: targeting protein for Xklp2 isoform X1 [Ictalurus punctatus]
trafd1	1075.63	1.34238	0.0381766	PREDICTED: TRAF-type zinc finger domain-containing protein 1 isoform X1 [Ictalurus punctatus]
trib2	523.974	1.34965	0.00161803	PREDICTED: tribbles homolog 2 isoform X1 [Ictalurus punctatus]
trim37	119.088	1.18553	0.00798254	PREDICTED: E3 ubiquitin-protein ligase TRIM37 isoform X1 [Ictalurus punctatus]
txn	4883.83	2.05806	6.12422e-05	thioredoxin [Ictalurus punctatus]
txnl1	529.838	1.04801	0.00237954	thioredoxin-like protein 1 [Ictalurus furcatus]
txnrd3	2236.73	1.01281	0.0116179	PREDICTED: thioredoxin reductase 3 [Ictalurus punctatus]
ube2c	81.5088	1.62282	0.0277804	ubiquitin-conjugating enzyme e2 c [Ictalurus furcatus]
ube2l3	1149.18	2.00539	0.000169206	PREDICTED: ubiquitin-conjugating enzyme E2 L3 [Ictalurus punctatus]
uck2	250.341	1.53679	0.00206175	PREDICTED: uridine-cytidine kinase 2 [Ictalurus punctatus]
ucrp	499.361	5.09994	0.00204293	ubiquitin cross-reactive protein [Ictalurus punctatus]
uhrf1	146.119	1.2886	0.0144651	PREDICTED: E3 ubiquitin-protein ligase UHRF1 isoform X1 [Ictalurus punctatus]
usf3	311.668	-1.18107	3.05329e-12	PREDICTED: basic helix-loop-helix domain-containing protein USF3 [Ictalurus punctatus]
ushbp1	163.286	-1.16021	0.00293471	PREDICTED: Usher syndrome type-1C protein-binding protein 1 isoform X1 [Ictalurus punctatus]
usp18	566.056	4.05134	0.00180566	PREDICTED: ubl carboxyl-terminal hydrolase 18 [Ictalurus punctatus]
vopp1	16.9549	-4.99045	0.0455182	PREDICTED: vesicular, overexpressed in cancer, prosurvival protein 1 [Ictalurus punctatus]
vps25	312.867	1.0753	0.00425132	PREDICTED: vacuolar protein-sorting-associated protein 25 [Ictalurus punctatus]
vrk2	376.291	2.42903	0.00226789	PREDICTED: serine/threonine-protein kinase VRK2 isoform X1 [Ictalurus punctatus]
wars	513.578	1.52222	0.000351418	PREDICTED: tryptophan--tRNA ligase, cytoplasmic [Ictalurus punctatus]
was	449.818	1.18971	0.00175847	PREDICTED: wiskott-Aldrich syndrome protein [Ictalurus punctatus]
wdcp	25.6244	-1.44484	0.0413492	PREDICTED: WD repeat and coiled-coil-containing protein C2orf44 homolog [Ictalurus punctatus]
wdr74	368.436	1.07866	0.00399107	PREDICTED: WD repeat-containing protein 74 isoform X1 [Ictalurus punctatus]
wdr81	1675.39	-1.52382	1.10958e-13	PREDICTED: WD repeat-containing protein 81 [Ictalurus punctatus]
whrn	94.1391	-2.68479	0.00979311	PREDICTED: whirlin isoform X1 [Ictalurus punctatus]
wif1	60.8906	2.31656	0.0371342	PREDICTED: wnt inhibitory factor 1 [Ictalurus punctatus]
xaf1	1612.24	2.80777	0.0013985	PREDICTED: XIAP-associated factor 1 isoform X1 [Ictalurus punctatus]
XLOC_000001	1651.97	-1.98099	0.000527973	NA
XLOC_002297	366.923	3.06823	0.039805	NA
XLOC_002757	14.7611	-2.76	0.0388198	NA
XLOC_005537	11.0777	2.97675	0.0280553	NA
XLOC_006022	266.795	1.6369	0.0160682
XLOC_006142	211.309	1.10678	0.0386987	NA
XLOC_007182	828.094	-1.17815	0.0264754
XLOC_008234	21.2316	-1.20708	0.0311833	NA
XLOC_008551	92.7752	7.27981	1.60144e-05	hypothetical protein cypCar_00038499 [Cyprinus carpio]
XLOC_008857	2706.5	2.84763	0.0415307	CC chemokine SCYA101 [Ictalurus punctatus]
XLOC_008858	1273.53	3.01483	0.00692358	CC chemokine SCYA107 [Ictalurus furcatus]
XLOC_009157	148.591	4.95738	0.00517056	PREDICTED: uncharacterized protein LOC108267492 [Ictalurus punctatus]
XLOC_014384	2274.5	3.42197	8.65103e-05
XLOC_015546	21.619	-3.06128	0.023239	hypothetical protein cypCar_00040108 [Cyprinus carpio]
XLOC_016283	80.5889	3.58736	0.0158183	uncharacterized protein LOC113545586 [Pangasianodon hypophthalmus]
XLOC_016840	13.3587	-3.42659	0.0156266	NA
XLOC_017370	170.197	1.36403	0.0377218	NA
XLOC_017616	44.0228	-1.01483	0.0155764	unnamed protein product [Oncorhynchus mykiss]
XLOC_017754	707.964	1.48204	0.0120213	NA
XLOC_018739	17.5619	-1.76017	0.0097085	NA
XLOC_019486	35.4867	1.82136	0.0327882
XLOC_020390	426.255	3.13189	5.93355e-05	transcobalamin-1-like [Pangasianodon hypophthalmus]
XLOC_021125	166.595	-2.87975	0.0446799	PREDICTED: uncharacterized protein LOC108264080, partial [Ictalurus punctatus]
XLOC_021741	749.874	1.34987	0.0041057
XLOC_022731	76.0063	1.21604	0.0465922
XLOC_024637	510.28	1.2176	0.00255409	NA
XLOC_025040	18.6889	1.94569	0.0246377	NA
XLOC_026369	222.484	-1.06438	8.71802e-06
XLOC_028705	76.0999	6.48798	4.28011e-05	NA
XLOC_029174	288.187	3.29552	0.00215989
XLOC_029700	126.459	1.69748	0.0196656	NA
XLOC_031526	128.741	2.51116	0.0113021	PREDICTED: protein NLRC3-like isoform X1 [Ictalurus punctatus]
XLOC_031714	456.755	4.52313	7.21037e-06	NA
XLOC_031776	53.1363	3.08358	0.0453986	NA
XLOC_031960	13.0684	-4.18081	0.0489874	NA
XLOC_032297	45.7179	2.89837	0.00889053	NA
XLOC_032347	66.4887	-6.27501	0.0177378	NA
XLOC_032400	14.0708	9.15047	0.00252433	NA
XLOC_032519	671.62	2.25829	0.00705986	NA
XLOC_032619	23.2637	3.74111	0.0441779	NA
XLOC_032682	9.658	6.17902	0.0145568	NA
XLOC_032730	89.555	3.93316	0.0167573	NA
XLOC_032805	138.804	4.99418	0.010793	NA
XLOC_032890	34.2201	2.42755	0.0300602	NA
XLOC_033125	14.0964	-2.57684	0.0306104	NA
XLOC_033301	133.437	3.13672	2.15228e-05	NA
XLOC_033325	10.0946	-2.47105	0.0151879	NA
XLOC_033510	53.2187	2.0209	0.0279071	NA
XLOC_033586	28.057	-5.14788	0.0228066	NA
XLOC_033638	165.348	2.84977	2.77082e-05	NA
XLOC_033836	130.638	2.39774	0.00239277	NA
XLOC_033879	154.358	2.54525	0.000270275	NA
yars	916.113	1.28481	0.002098	PREDICTED: tyrosine--tRNA ligase, cytoplasmic [Ictalurus punctatus]
yars2	101.159	1.00204	0.0170416	PREDICTED: tyrosine--tRNA ligase, mitochondrial [Ictalurus punctatus]
ydjc	165.614	1.67102	0.00433695	PREDICTED: carbohydrate deacetylase isoform X1 [Ictalurus punctatus]
yes1	258.859	-1.09239	0.00564172	PREDICTED: tyrosine-protein kinase Yes [Ictalurus punctatus]
yif1b	480.338	1.03194	0.0464188	protein YIF1B [Ictalurus punctatus]
ythdc2	579.123	3.51597	7.92618e-06	PREDICTED: probable ATP-dependent RNA helicase YTHDC2 isoform X1 [Ictalurus punctatus]
zbtb16	364.641	1.84992	0.000410574	PREDICTED: zinc finger and BTB domain-containing protein 16 [Ictalurus punctatus]
zfp36l2	1842.38	-1.28316	0.000934532	PREDICTED: zinc finger protein 36, C3H1 type-like 2 [Ictalurus punctatus]
znf341	308.243	-1.64338	0.041113	PREDICTED: zinc finger protein 341 isoform X1 [Ictalurus punctatus]
znf367	84.0802	2.17602	0.00648033	PREDICTED: zinc finger protein 367 [Ictalurus punctatus]
znf507	69.0914	-1.05068	0.0345514	PREDICTED: zinc finger protein 507 [Ictalurus punctatus]
znfx1	3016.98	2.81887	0.0122355	PREDICTED: NFX1-type zinc finger-containing protein 1 [Ictalurus punctatus]
zufsp	598.169	1.82457	0.00984151	PREDICTED: zinc finger with UFM1-specific peptidase domain protein isoform X1 [Ictalurus punctatus]
zwilch	49.2139	1.3688	0.0489874	PREDICTED: protein zwilch homolog [Ictalurus punctatus]

## Sheet: CTS+AH_vs_PBS
gene_ID	baseMean	log2FoldChange	padj	nr_annotation
143g1	123.886	1.70406	0.0105765	14-3-3 protein gamma-1 [Ictalurus punctatus]
abcb8	167.623	2.00508	0.000141454	PREDICTED: ATP-binding cassette sub-family B member 8, mitochondrial isoform X1 [Ictalurus punctatus]
abcb9	55.3794	1.4469	0.0440276	PREDICTED: ATP-binding cassette sub-family B member 9 [Ictalurus punctatus]
abcf1	742.884	1.20047	0.0179827	PREDICTED: ATP-binding cassette sub-family F member 1 isoform X1 [Ictalurus punctatus]
ablim3	75.756	-1.84157	0.0443696	PREDICTED: actin-binding LIM protein 3 isoform X1 [Ictalurus punctatus]
acod1	969.686	3.17735	0.030747	PREDICTED: cis-aconitate decarboxylase [Ictalurus punctatus]
acp6	282.652	2.07102	6.7056e-07	PREDICTED: lysophosphatidic acid phosphatase type 6 [Ictalurus punctatus]
ankar	24.1608	-4.58777	0.00797704	PREDICTED: ankyrin and armadillo repeat-containing protein [Ictalurus punctatus]
asah1	1633.18	1.04367	0.0255002	PREDICTED: acid ceramidase [Ictalurus punctatus]
blmh	496.855	1.39228	0.019918	PREDICTED: bleomycin hydrolase [Ictalurus punctatus]
cadps	95.1243	3.90721	0.00165605	PREDICTED: calcium-dependent secretion activator 1 isoform X1 [Ictalurus punctatus]
ccdc92	13.6187	-2.26062	0.0179827	PREDICTED: coiled-coil domain-containing protein 92 [Ictalurus punctatus]
cep70	120.062	-1.37946	0.0315225	PREDICTED: centrosomal protein of 70 kDa isoform X1 [Ictalurus punctatus]
chac2	230.864	1.38091	0.0352835	PREDICTED: putative glutathione-specific gamma-glutamylcyclotransferase 2 isoform X1 [Ictalurus punctatus]
chrd	32.895	-1.43711	0.0357172	PREDICTED: chordin [Ictalurus punctatus]
cotl1	3958.7	1.25486	0.00941338	PREDICTED: coactosin-like protein [Ictalurus punctatus]
cpe	1022.69	3.11684	0.0213991	PREDICTED: carboxypeptidase E [Ictalurus punctatus]
creld2	2958.06	1.62442	0.0185544	PREDICTED: cysteine-rich with EGF-like domain protein 2 isoform X1 [Ictalurus punctatus]
ddx43	96.4637	2.36416	0.0371766	PREDICTED: probable ATP-dependent RNA helicase DDX43 [Ictalurus punctatus]
dgke	162.506	-1.49427	0.000250295	PREDICTED: diacylglycerol kinase epsilon isoform X1 [Ictalurus punctatus]
dmpk	118.502	1.76034	0.0208785	PREDICTED: myotonin-protein kinase isoform X1 [Ictalurus punctatus]
dpp3	664.072	1.33049	0.0232795	PREDICTED: dipeptidyl peptidase 3 [Ictalurus punctatus]
dram1	1011.23	2.13576	0.015586	PREDICTED: DNA damage-regulated autophagy modulator protein 1 [Ictalurus punctatus]
e2f8	72.9093	3.66844	0.0398955	PREDICTED: transcription factor E2F8 isoform X1 [Ictalurus punctatus]
etnk2	314.611	1.08975	0.0142178	PREDICTED: ethanolamine kinase 2 [Ictalurus punctatus]
exo1	27.5167	4.46344	0.033909	PREDICTED: exonuclease 1 isoform X1 [Ictalurus punctatus]
exosc9	309.298	1.17429	0.0213991	PREDICTED: exosome complex component RRP45 [Ictalurus punctatus]
fam174a	324.476	1.49503	0.0427664	PREDICTED: membrane protein FAM174A [Ictalurus punctatus]
fam214a	1794.71	-1.04173	0.0203505	PREDICTED: protein FAM214A [Ictalurus punctatus]
fam222b	74.6838	-1.39997	0.00313506	PREDICTED: protein FAM222B [Ictalurus punctatus]
farsa	508.638	1.64995	0.00761588	PREDICTED: phenylalanine--tRNA ligase alpha subunit [Ictalurus punctatus]
fbxo10	139.696	-1.20442	0.000161608	PREDICTED: F-box only protein 10 isoform X1 [Ictalurus punctatus]
fgf1-2	43.3312	-2.07663	0.0398955	PREDICTED: fibroblast growth factor 1 [Ictalurus punctatus]
fgfr4	1027.52	2.45315	0.00629592	PREDICTED: fibroblast growth factor receptor 4 isoform X1 [Ictalurus punctatus]
frat2	696.189	1.76928	0.0208785	PREDICTED: GSK-3-binding protein FRAT2 [Ictalurus punctatus]
gar1	374.515	1.89653	0.00256334	PREDICTED: H/ACA ribonucleoprotein complex subunit 1 [Ictalurus punctatus]
gdi1	177.075	-2.34012	0.0179827	PREDICTED: rab GDP dissociation inhibitor alpha [Ictalurus punctatus]
gen1	159.225	-2.17039	0.0250255	PREDICTED: flap endonuclease GEN homolog 1 isoform X1 [Ictalurus punctatus]
glipr2	197.798	2.07102	0.0416013	PREDICTED: Golgi-associated plant pathogenesis-related protein 1 [Ictalurus punctatus]
gnl3	980.279	1.14734	0.0374455	PREDICTED: guanine nucleotide-binding protein-like 3 [Ictalurus punctatus]
gpr84	688.458	2.80599	0.00313506	PREDICTED: G-protein coupled receptor 84 [Ictalurus punctatus]
heatr3	231.224	1.27654	0.0123531	PREDICTED: HEAT repeat-containing protein 3 [Ictalurus punctatus]
helz2	732.481	4.97977	0.00446668	PREDICTED: helicase with zinc finger domain 2 isoform X1 [Ictalurus punctatus]
hes1	189.334	-2.52816	1.24223e-05	PREDICTED: transcription factor HES-1 [Ictalurus punctatus]
hes4	169.476	-1.34506	0.00131397	PREDICTED: transcription factor HES-4 isoform X1 [Ictalurus punctatus]
hmox1	2044.94	1.84907	0.0374455	PREDICTED: heme oxygenase 1 [Ictalurus punctatus]
hnrnph1	264.811	1.89717	2.43535e-06	PREDICTED: heterogeneous nuclear ribonucleoprotein H isoform X1 [Ictalurus punctatus]
hnrnpll	337.574	-1.40581	0.00797704	PREDICTED: heterogeneous nuclear ribonucleoprotein L-like [Ictalurus punctatus]
hsf2	4360.72	1.0876	0.000635353	PREDICTED: heat shock factor protein 2 [Ictalurus punctatus]
hspa5	17251.3	1.8501	0.00446668	PREDICTED: 78 kDa glucose-regulated protein [Ictalurus punctatus]
ifih1	1061.67	2.13408	0.0472207	interferon-induced helicase C domain-containing protein 1 [Ictalurus punctatus]
ift172	187.561	-1.4572	0.0316773	PREDICTED: intraflagellar transport protein 172 homolog [Ictalurus punctatus]
il4i1	225.505	4.44378	0.0382709	PREDICTED: L-amino-acid oxidase [Ictalurus punctatus]
impdh2	824.361	1.21078	0.039213	PREDICTED: inosine-5&apos;-monophosphate dehydrogenase 2 isoform X1 [Ictalurus punctatus]
ints1	1097.75	1.40102	0.0219944	PREDICTED: integrator complex subunit 1 isoform X1 [Ictalurus punctatus]
irf9	1821.74	1.59599	0.0185544	PREDICTED: interferon regulatory factor 9 [Ictalurus punctatus]
kat2b	413.28	-1.16619	0.0185544	PREDICTED: histone acetyltransferase KAT2B isoform X1 [Ictalurus punctatus]
kcnq5	180.221	-4.40974	0.0106389	PREDICTED: potassium voltage-gated channel subfamily KQT member 5 isoform X1 [Ictalurus punctatus]
kcrb	486.203	-1.41817	0.0359942	creatine kinase b-type [Ictalurus punctatus]
kiaa0101	97.4455	3.04175	0.0416013	PCNA-associated factor [Ictalurus furcatus]
kif20b	77.2216	4.94336	0.0115213	PREDICTED: kinesin-like protein KIF20B isoform X1 [Ictalurus punctatus]
kpna2	249.301	1.1122	0.0355665	PREDICTED: importin subunit alpha-1 isoform X1 [Ictalurus punctatus]
lars	949.588	1.10686	0.00725599	PREDICTED: leucine--tRNA ligase, cytoplasmic [Ictalurus punctatus]
lgals3bp	3278.77	3.88553	0.019918	PREDICTED: galectin-3-binding protein isoform X1 [Ictalurus punctatus]
LOC100304595	2685.72	2.22833	0.010446	PREDICTED: interleukin-8 isoform X1 [Ictalurus punctatus]
LOC108254792	17.195	2.5396	0.0420417	NA
LOC108254794	810.022	6.75882	0.0179827	PREDICTED: 25-hydroxyvitamin D-1 alpha hydroxylase, mitochondrial [Ictalurus punctatus]
LOC108254838	358.813	1.77479	0.0427664	PREDICTED: Down syndrome cell adhesion molecule-like isoform X1 [Ictalurus punctatus]
LOC108254847	225.387	5.40592	0.000288072	PREDICTED: cytokine-inducible SH2-containing protein-like [Ictalurus punctatus]
LOC108255002	330.034	1.22725	0.000248428	PREDICTED: coenzyme Q-binding protein COQ10 homolog A, mitochondrial-like [Ictalurus punctatus]
LOC108255003	228.109	1.51228	0.0334707	PREDICTED: protein canopy homolog 2-like [Ictalurus punctatus]
LOC108255167	1310.49	2.42628	0.0306089	PREDICTED: E3 ubiquitin-protein ligase DTX3L-like isoform X1 [Ictalurus punctatus]
LOC108255434	5617.2	1.62781	0.0175436	PREDICTED: BOLA class I histocompatibility antigen, alpha chain BL3-7-like isoform X1 [Ictalurus punctatus]
LOC108255518	1213.71	6.48498	0.000134959	PREDICTED: C-C motif chemokine 19-like isoform X1 [Ictalurus punctatus]
LOC108255519	5349.43	4.34985	6.13374e-05	PREDICTED: C-C motif chemokine 19-like [Ictalurus punctatus]
LOC108255578	200.287	3.37292	0.0179875	PREDICTED: BOLA class I histocompatibility antigen, alpha chain BL3-7-like isoform X1 [Ictalurus punctatus]
LOC108255603	896.256	4.5332	0.0124254	PREDICTED: polyubiquitin-like [Ictalurus punctatus]
LOC108255636	79.0565	4.07048	0.00867268	PREDICTED: protein FAM111B-like isoform X1 [Ictalurus punctatus]
LOC108255732	197.501	1.06756	0.0289112	NA
LOC108255797	1411.91	-1.06137	0.00561303	PREDICTED: neurogenic locus notch homolog protein 1-like [Ictalurus punctatus]
LOC108255896	1478.08	1.47137	0.0315615	PREDICTED: threonine--tRNA ligase, cytoplasmic [Ictalurus punctatus]
LOC108256133	328.525	9.6723	0.000288072	PREDICTED: E3 ubiquitin-protein ligase TRIM39-like isoform X1 [Ictalurus punctatus]
LOC108256200	219.379	5.60701	0.00729678	PREDICTED: C-C motif chemokine 19-like [Ictalurus punctatus]
LOC108256242	1409.42	3.87454	0.03266	PREDICTED: protein asteroid homolog 1-like isoform X1 [Ictalurus punctatus]
LOC108256288	2877.03	4.03611	0.00638838	PREDICTED: protein asteroid homolog 1-like [Ictalurus punctatus]
LOC108256399	106.818	5.48195	0.0200564	PREDICTED: uncharacterized protein LOC108256399 [Ictalurus punctatus]
LOC108256693	488.963	2.77239	0.0270937	PREDICTED: free fatty acid receptor 2-like isoform X1 [Ictalurus punctatus]
LOC108256977	41.6668	6.90094	0.0233421	PREDICTED: cyclic GMP-AMP synthase-like [Ictalurus punctatus]
LOC108257112	3680.62	1.41987	0.00941338	PREDICTED: probable ATP-dependent RNA helicase DDX5 isoform X1 [Ictalurus punctatus]
LOC108257800	244.311	2.6334	0.0270661	PREDICTED: tripartite motif-containing protein 16-like [Ictalurus punctatus]
LOC108257854	141.714	2.55301	0.0443696	PREDICTED: tripartite motif-containing protein 16-like isoform X1 [Ictalurus punctatus]
LOC108257959	49.5871	2.97738	0.0185544	PREDICTED: mitotic checkpoint serine/threonine-protein kinase BUB1 beta-like isoform X1 [Ictalurus punctatus]
LOC108257974	64.8846	1.63737	0.0208785	PREDICTED: prostaglandin G/H synthase 2-like [Ictalurus punctatus]
LOC108258070	414.097	-1.24975	0.00838401	PREDICTED: ELM2 and SANT domain-containing protein 1-like isoform X1 [Ictalurus punctatus]
LOC108258091	54.0954	-1.48638	0.015586	PREDICTED: 1-phosphatidylinositol 4,5-bisphosphate phosphodiesterase beta-1-like isoform X1 [Ictalurus punctatus]
LOC108258488	409.856	1.82313	0.00941338	PREDICTED: antigen peptide transporter 2-like [Ictalurus punctatus]
LOC108258499	988.113	1.05844	0.0326057	PREDICTED: proteasome subunit beta type-7-like [Ictalurus punctatus]
LOC108258554	219.307	4.00486	0.0115213	PREDICTED: tripartite motif-containing protein 16-like [Ictalurus punctatus]
LOC108258690	190.096	1.85076	0.00448214	PREDICTED: fascin-like [Ictalurus punctatus]
LOC108258761	119.835	2.63347	0.0151774	PREDICTED: nuclear factor 7, ovary-like [Ictalurus punctatus]
LOC108258905	120.215	5.93857	0.00797704	NA
LOC108259002	156.79	2.17788	0.0213104	PREDICTED: interleukin-1 receptor type 1-like [Ictalurus punctatus]
LOC108259043	357.61	2.45492	0.0047804	PREDICTED: ras-related protein Rab-20-like [Ictalurus punctatus]
LOC108259092	1824.76	2.79778	0.0218696	PREDICTED: heat shock 70 kDa protein 1 [Ictalurus punctatus]
LOC108259372	440.885	2.82718	0.0128415	PREDICTED: transducin-like enhancer protein 3 isoform X1 [Ictalurus punctatus]
LOC108259549	91.5531	-6.44133	0.010446	NA
LOC108259768	688.516	2.63096	0.0228874	PREDICTED: myosin-4-like [Ictalurus punctatus]
LOC108260150	83.8817	1.49927	0.019918	PREDICTED: sentrin-specific protease 3-like [Ictalurus punctatus]
LOC108260452	244.535	1.68368	0.0109131	PREDICTED: uncharacterized protein LOC108260452 [Ictalurus punctatus]
LOC108260627	3119.88	5.53816	5.68158e-06	PREDICTED: uncharacterized protein LOC108260627 [Ictalurus punctatus]
LOC108260931	5578.4	3.46286	0.000221441	NA
LOC108260969	14.0802	4.10575	0.0340097	PREDICTED: mast/stem cell growth factor receptor kita-like isoform X1 [Ictalurus punctatus]
LOC108261208	276.598	2.19114	0.0462567	PREDICTED: interferon-induced protein 44-like isoform X1 [Ictalurus punctatus]
LOC108261667	88.1786	-3.0914	0.0384669	PREDICTED: cytochrome P450 2B15-like [Ictalurus punctatus]
LOC108261688	42.5123	1.94977	0.0329199	NA
LOC108262122	66.2425	2.37946	0.0471689	PREDICTED: tripartite motif-containing protein 29-like, partial [Ictalurus punctatus]
LOC108262356	252.196	-6.48196	0.0179827	PREDICTED: vitellogenin-like [Ictalurus punctatus]
LOC108262433	54.7428	2.66296	0.0346367	PREDICTED: E3 ubiquitin/ISG15 ligase TRIM25-like, partial [Ictalurus punctatus]
LOC108263016	691.096	7.4629	1.51201e-05	PREDICTED: uncharacterized protein LOC108263016 [Ictalurus punctatus]
LOC108263260	1558.31	3.99712	0.000350944	PREDICTED: interferon alpha-inducible protein 27-like protein 2A [Ictalurus punctatus]
LOC108263505	1913.31	2.79916	0.0334707	PREDICTED: GTPase IMAP family member 7-like isoform X1 [Ictalurus punctatus]
LOC108263826	178.535	3.49909	0.00448214	PREDICTED: peroxisome proliferator-activated receptor gamma coactivator-related protein 1-like [Ictalurus punctatus]
LOC108263958	39.8178	3.23511	0.0427664	NA
LOC108264391	1143.95	3.18456	0.0346551	NA
LOC108264531	1289.54	3.02749	0.0070877	PREDICTED: comitin-like [Ictalurus punctatus]
LOC108264963	284.199	2.47145	0.0447681	PREDICTED: sodium- and chloride-dependent taurine transporter-like isoform X1 [Ictalurus punctatus]
LOC108265078	182.406	3.75702	0.0478646	PREDICTED: uncharacterized protein LOC108265078 [Ictalurus punctatus]
LOC108265462	135.571	1.6091	0.0462567	PREDICTED: nudix hydrolase 24, chloroplastic-like isoform X1 [Ictalurus punctatus]
LOC108265492	712.147	1.53237	0.00941338	PREDICTED: docking protein 2-like [Ictalurus punctatus]
LOC108265605	200.577	1.49376	0.000350944	PREDICTED: solute carrier family 23 member 2-like [Ictalurus punctatus]
LOC108265687	798.721	6.65154	0.00448214	PREDICTED: uncharacterized protein LOC108265687 isoform X1 [Ictalurus punctatus]
LOC108265909	2490.9	4.76436	0.000250295	PREDICTED: putative helicase mov-10-B.1 [Ictalurus punctatus]
LOC108265970	130.916	1.82874	0.00587026	PREDICTED: hyaluronidase-3-like isoform X1 [Ictalurus punctatus]
LOC108266073	941.24	4.7169	0.00964242	PREDICTED: interferon-induced GTP-binding protein Mx-like isoform X1 [Ictalurus punctatus]
LOC108266207	6869.09	4.2416	0.0265704	PREDICTED: sacsin-like [Ictalurus punctatus]
LOC108266244	1469.19	2.9358	0.0282455	PREDICTED: interferon-induced protein 44-like [Ictalurus punctatus]
LOC108266311	4539.84	3.81555	0.0213104	PREDICTED: signal transducer and activator of transcription 1-like isoform X1 [Ictalurus punctatus]
LOC108266382	2261.31	2.75097	0.0213104	PREDICTED: MORC family CW-type zinc finger protein 3-like isoform X1 [Ictalurus punctatus]
LOC108266383	1146	1.87264	0.0262933	PREDICTED: MORC family CW-type zinc finger protein 3-like isoform X1 [Ictalurus punctatus]
LOC108266429	177.581	2.9493	0.00335505	PREDICTED: uncharacterized protein LOC108266429 isoform X1 [Ictalurus punctatus]
LOC108266464	1267.06	1.71345	0.00123713	PREDICTED: uncharacterized protein LOC108266464 isoform X1 [Ictalurus punctatus]
LOC108266504	1638.29	1.7296	0.0327913	PREDICTED: C-X-C chemokine receptor type 3-like [Ictalurus punctatus]
LOC108266531	2544.74	3.73938	0.00801726	PREDICTED: hemicentin-2-like [Ictalurus punctatus]
LOC108266649	114.246	1.7003	0.0384669	PREDICTED: tripartite motif-containing protein 35-like [Ictalurus punctatus]
LOC108266663	25.8954	2.81421	0.0263066	PREDICTED: killer cell lectin-like receptor subfamily B member 1C isoform X1 [Ictalurus punctatus]
LOC108266840	1803.64	1.81794	0.0409361	PREDICTED: interleukin-10 receptor subunit beta-like [Ictalurus punctatus]
LOC108267166	9.04848	3.17897	0.022745	NA
LOC108267207	52.407	2.31753	0.0462567	PREDICTED: tumor necrosis factor receptor superfamily member 16-like [Ictalurus punctatus]
LOC108267491	529.675	3.80764	0.0348127	PREDICTED: E3 ubiquitin-protein ligase RNF19B-like [Ictalurus punctatus]
LOC108267492	508.777	4.7411	0.003483	PREDICTED: uncharacterized protein LOC108267492 [Ictalurus punctatus]
LOC108267594	3353.89	3.15055	0.0173479	PREDICTED: interferon-induced very large GTPase 1-like isoform X1 [Ictalurus punctatus]
LOC108267616	159.66	1.51742	0.0348373	PREDICTED: uridine-cytidine kinase 2-B isoform X1 [Ictalurus punctatus]
LOC108267618	2836.99	1.71126	0.0106389	PREDICTED: peroxiredoxin-1 [Ictalurus punctatus]
LOC108267669	53.8979	-2.69122	0.0337814	PREDICTED: adenosine deaminase domain-containing protein 2-like isoform X1 [Ictalurus punctatus]
LOC108267884	11101.3	1.79906	0.0218409	PREDICTED: macrosialin-like isoform X1 [Ictalurus punctatus]
LOC108268041	83.7105	3.2559	0.00645733	PREDICTED: relaxin-like [Ictalurus punctatus]
LOC108268161	480.573	1.30839	0.00940931	PREDICTED: ATP-binding cassette sub-family F member 2-like isoform X1 [Ictalurus punctatus]
LOC108268232	404.454	3.11721	0.00137337	PREDICTED: E3 ubiquitin-protein ligase TRIM39-like isoform X1 [Ictalurus punctatus]
LOC108268236	278.768	3.53113	0.00797704	PREDICTED: E3 ubiquitin-protein ligase TRIM39-like [Ictalurus punctatus]
LOC108268328	84.8362	1.29718	0.0235601	PREDICTED: tubulin alpha-1A chain-like isoform X1 [Ictalurus punctatus]
LOC108268537	2407.02	-3.07103	0.00335505	PREDICTED: LOW QUALITY PROTEIN: uncharacterized protein LOC108268537 [Ictalurus punctatus]
LOC108268810	2850.66	1.06656	0.0270937	PREDICTED: lysozyme g-like isoform X1 [Ictalurus punctatus]
LOC108268915	153.536	1.31356	0.0109131	PREDICTED: F-box/LRR-repeat protein 2-like [Ictalurus punctatus]
LOC108268932	818.907	1.47171	0.0139105	PREDICTED: peroxisome proliferator-activated receptor gamma coactivator 1-beta-like isoform X1 [Ictalurus punctatus]
LOC108269353	80.2801	2.93163	0.0179607	PREDICTED: uncharacterized protein LOC108269353 isoform X1 [Ictalurus punctatus]
LOC108269775	308.745	1.44644	0.000706835	PREDICTED: carnitine O-palmitoyltransferase 1, liver isoform-like isoform X1 [Ictalurus punctatus]
LOC108270250	103.587	-1.47614	0.016089	PREDICTED: disintegrin and metalloproteinase domain-containing protein 12-like isoform X1 [Ictalurus punctatus]
LOC108270405	45.137	1.50076	0.0474243	PREDICTED: Golgi resident protein GCP60-like [Ictalurus punctatus]
LOC108270429	485.607	10.9235	0.000488157	PREDICTED: uncharacterized protein LOC108270429 isoform X1 [Ictalurus punctatus]
LOC108270827	3297.18	2.88335	0.00263621	PREDICTED: uncharacterized protein LOC108270827 [Ictalurus punctatus]
LOC108270890	422.453	1.6514	0.00748843	PREDICTED: peroxisome proliferator-activated receptor gamma coactivator-related protein 1-like [Ictalurus punctatus]
LOC108270899	2668.79	4.39779	0.00638838	PREDICTED: interferon-induced protein 44-like isoform X1 [Ictalurus punctatus]
LOC108270925	727.726	6.57251	0.000698419	PREDICTED: receptor-transporting protein 3-like isoform X1 [Ictalurus punctatus]
LOC108271003	102.406	-5.0219	0.0175436	PREDICTED: beta,beta-carotene 15,15&apos;-dioxygenase-like isoform X1 [Ictalurus punctatus]
LOC108271539	293.319	-1.32404	0.0161227	NA
LOC108271727	3201.64	1.51196	0.0318978	PREDICTED: uncharacterized protein LOC108271727 [Ictalurus punctatus]
LOC108272095	1375.19	3.51014	0.00528081	PREDICTED: ubiquitin-like modifier-activating enzyme 1 [Ictalurus punctatus]
LOC108272263	342.378	4.96581	0.0115213	PREDICTED: synaptotagmin-2-like [Ictalurus punctatus]
LOC108272368	65.7351	3.29712	0.037744	PREDICTED: class I histocompatibility antigen, F10 alpha chain-like [Ictalurus punctatus]
LOC108272604	98.705	1.52843	0.034058	PREDICTED: cytochrome c1, heme protein, mitochondrial-like [Ictalurus punctatus]
LOC108272607	137.374	2.14744	0.0248391	PREDICTED: transcriptional regulator Myc-2-like [Ictalurus punctatus]
LOC108272851	296.863	3.13889	0.027735	PREDICTED: cytoglobin-1-like [Ictalurus punctatus]
LOC108272876	9.17391	4.40797	0.0472207	NA
LOC108272936	161.633	1.25586	0.0218976	PREDICTED: uncharacterized protein LOC108272936 isoform X1 [Ictalurus punctatus]
LOC108273137	160.622	1.35676	0.00449871	PREDICTED: zinc finger protein OZF-like isoform X1 [Ictalurus punctatus]
LOC108273145	20204.2	5.82776	7.30673e-06	NA
LOC108273172	85.6313	-1.17864	0.044806	NA
LOC108273319	1111.14	1.87657	0.0351958	PREDICTED: serine/threonine-protein kinase Sgk1-like [Ictalurus punctatus]
LOC108273328	49.5287	-15.3778	0.000635353	PREDICTED: G8 domain-containing protein DDB_G0286311-like isoform X2 [Ictalurus punctatus]
LOC108273556	7.05813	20.4122	9.14007e-06	PREDICTED: parathyroid hormone/parathyroid hormone-related peptide receptor-like [Ictalurus punctatus]
LOC108273609	1257.49	2.01843	0.019918	PREDICTED: legumain-like [Ictalurus punctatus]
LOC108273937	305.135	3.01032	0.0124254	NA
LOC108274084	530.795	-1.04325	0.0384872	PREDICTED: dual specificity mitogen-activated protein kinase kinase 6 isoform X1 [Ictalurus punctatus]
LOC108274092	47.072	5.66516	0.019918	PREDICTED: zinc finger BED domain-containing protein 1-like [Ictalurus punctatus]
LOC108274284	479.002	4.07027	0.0218696	PREDICTED: interferon-induced protein with tetratricopeptide repeats 5-like isoform X1 [Ictalurus punctatus]
LOC108274367	2177.88	3.39752	0.0263709	PREDICTED: legumain-like [Ictalurus punctatus]
LOC108274676	844.658	1.38991	0.0131376	PREDICTED: heat shock 70 kDa protein 4-like [Ictalurus punctatus]
LOC108274828	172.902	-10.8469	0.00446668	PREDICTED: CMP-N-acetylneuraminate-beta-galactosamide-alpha-2,3-sialyltransferase 1-like [Ictalurus punctatus]
LOC108274834	9105.7	3.44561	0.0282298	PREDICTED: CD276 antigen-like [Ictalurus punctatus]
LOC108274860	206.217	7.2555	0.00262526	PREDICTED: uncharacterized protein LOC108274860 [Ictalurus punctatus]
LOC108275215	613.846	-1.12959	0.000709472	PREDICTED: LOW QUALITY PROTEIN: ornithine decarboxylase antizyme 2-like [Ictalurus punctatus]
LOC108275252	60.5597	5.84907	0.0213351	PREDICTED: hepatic triacylglycerol lipase-like [Ictalurus punctatus]
LOC108275399	68.289	1.69949	0.0221699	PREDICTED: ribonuclease ZC3H12A-like [Ictalurus punctatus]
LOC108275668	115.377	1.77222	0.019918	NA
LOC108275998	366.022	1.59809	0.0346367	PREDICTED: sesquipedalian-1-like isoform X1 [Ictalurus punctatus]
LOC108276006	405.737	2.96855	0.0303176	NA
LOC108276077	304.576	2.11348	0.0462567	PREDICTED: suppressor of cytokine signaling 2-like isoform X1 [Ictalurus punctatus]
LOC108276231	228.353	1.40517	0.0462567	PREDICTED: STEAP family member 1B-like isoform X1 [Ictalurus punctatus]
LOC108276259	70.5827	-2.34105	0.000250295	PREDICTED: nuclear receptor subfamily 1 group D member 1-like [Ictalurus punctatus]
LOC108276380	593.772	6.4466	0.00448214	PREDICTED: uncharacterized protein LOC108276380 isoform X2 [Ictalurus punctatus]
LOC108276383	108.69	-2.63611	0.0462567	PREDICTED: nuclear receptor subfamily 4 group A member 1-like isoform X1 [Ictalurus punctatus]
LOC108276408	70.6217	4.4529	0.00484347	PREDICTED: uncharacterized protein LOC108276408 [Ictalurus punctatus]
LOC108276457	746.13	1.65886	0.0210442	PREDICTED: E3 ubiquitin-protein ligase RNF114-like [Ictalurus punctatus]
LOC108276471	127.632	2.14609	0.0139912	PREDICTED: uncharacterized protein LOC108276471 [Ictalurus punctatus]
LOC108276838	163.781	1.70995	0.0161348	NA
LOC108276974	231.073	2.19348	0.0122023	PREDICTED: galectin-9-like [Ictalurus punctatus]
LOC108277113	71.3348	3.0366	0.0411241	NA
LOC108277208	186.473	2.23948	0.03266	PREDICTED: natterin-like protein isoform X1 [Ictalurus punctatus]
LOC108277536	355.983	2.98578	0.0106389	PREDICTED: tripartite motif-containing protein 16-like [Ictalurus punctatus]
LOC108277674	22.9332	-3.17557	0.0156841	PREDICTED: coiled-coil domain-containing protein 92 isoform X1 [Ictalurus punctatus]
LOC108277766	934.907	1.26324	0.00575965	PREDICTED: actin-related protein 2/3 complex subunit 5-like [Ictalurus punctatus]
LOC108277781	1602.22	1.73891	0.0315615	PREDICTED: tapasin-like [Ictalurus punctatus]
LOC108278018	107.806	3.19302	0.0199261	PREDICTED: E3 ubiquitin/ISG15 ligase TRIM25-like isoform X1 [Ictalurus punctatus]
LOC108278125	277.793	2.81558	0.0164133	PREDICTED: tripartite motif-containing protein 16-like [Ictalurus punctatus]
LOC108278129	211.109	3.56127	0.014844	PREDICTED: tripartite motif-containing protein 16-like [Ictalurus punctatus]
LOC108278132	623.95	2.76328	0.0152912	PREDICTED: tripartite motif-containing protein 16-like [Ictalurus punctatus]
LOC108278170	103.178	-2.38411	0.0315748	NA
LOC108278728	2864.82	1.41939	0.0123531	PREDICTED: legumain-like [Ictalurus punctatus]
LOC108279333	65.5212	1.9138	0.00262526	PREDICTED: E3 ubiquitin-protein ligase rififylin-like isoform X1 [Ictalurus punctatus]
LOC108279481	56.1522	3.06528	0.00565551	PREDICTED: B-cell receptor CD22-like isoform X1 [Ictalurus punctatus]
LOC108279919	124.435	-1.26558	0.00797704	PREDICTED: probable serine racemase [Ictalurus punctatus]
LOC108279935	9487.19	2.26306	0.0404858	PREDICTED: microfibril-associated glycoprotein 4-like [Ictalurus punctatus]
LOC108279940	781.541	2.5843	0.0311655	PREDICTED: poly [ADP-ribose] polymerase 12-like isoform X1 [Ictalurus punctatus]
LOC108280119	91.9596	7.35482	0.0416013	PREDICTED: interferon-induced protein 44-like [Ictalurus punctatus]
LOC108280463	1363.39	2.91583	0.0348092	PREDICTED: guanylate-binding protein 1-like [Ictalurus punctatus]
LOC108280810	143.269	1.39307	0.0430041	PREDICTED: protein THEM6-like isoform X1 [Ictalurus punctatus]
mcm3	135.746	2.20419	0.0115213	PREDICTED: DNA replication licensing factor MCM3 [Ictalurus punctatus]
mcm4	291.313	1.24968	0.0492635	PREDICTED: DNA replication licensing factor MCM4 [Ictalurus punctatus]
mcm5	140.265	2.79879	0.0138408	PREDICTED: DNA replication licensing factor MCM5 [Ictalurus punctatus]
mcm6	190.443	2.30072	0.0105765	PREDICTED: DNA replication licensing factor MCM6 [Ictalurus punctatus]
mip	67.3342	-1.44031	0.0265284	PREDICTED: lens fiber major intrinsic protein isoform X1 [Ictalurus punctatus]
mlycd	256.827	-1.49166	5.90828e-05	PREDICTED: malonyl-CoA decarboxylase, mitochondrial [Ictalurus punctatus]
mmp9	10611.6	2.87638	0.0152912	PREDICTED: matrix metalloproteinase-9 isoform X1 [Ictalurus punctatus]
mrm1	73.5701	1.43426	0.00797704	PREDICTED: rRNA methyltransferase 1, mitochondrial [Ictalurus punctatus]
mrs2	142.783	1.43864	0.0132449	PREDICTED: magnesium transporter MRS2 homolog, mitochondrial isoform X1 [Ictalurus punctatus]
muc19	42.8175	-4.62472	0.000141454	PREDICTED: mucin-19 [Ictalurus punctatus]
mx1	2466.72	4.08096	0.0218976	interferon-induced GTP-binding protein Mx1 [Ictalurus punctatus]
mx2	38.06	7.44126	0.000478595	interferon-induced GTP-binding protein Mx2 [Ictalurus punctatus]
naf1	128.538	1.82286	0.0066942	PREDICTED: H/ACA ribonucleoprotein complex non-core subunit NAF1 isoform X1 [Ictalurus punctatus]
nck2	68.0352	-1.3769	0.0289112	PREDICTED: LOW QUALITY PROTEIN: cytoplasmic protein NCK2 [Ictalurus punctatus]
nlrc3	264.091	1.32469	0.0185544	PREDICTED: protein NLRC3 [Ictalurus punctatus]
nop58	806.797	1.22247	0.0213104	PREDICTED: nucleolar protein 58 isoform X1 [Ictalurus punctatus]
ntng1	72.0335	-1.54747	0.0193014	PREDICTED: netrin-G1 isoform X1 [Ictalurus punctatus]
nus1	483.876	1.26384	0.0193014	PREDICTED: dehydrodolichyl diphosphate synthase complex subunit NUS1 [Ictalurus punctatus]
papd5	1245.8	1.11809	0.037164	PREDICTED: non-canonical poly(A) RNA polymerase PAPD5 [Ictalurus punctatus]
pb9la	740.204	1.81916	0.00222919	proteasome subunit beta type-9-a like protein [Ictalurus punctatus]
plekhh3	776.244	2.7011	0.000938558	PREDICTED: pleckstrin homology domain-containing family H member 3 isoform X1 [Ictalurus punctatus]
plxna3	298.251	-1.03232	0.0416013	PREDICTED: plexin-A3 [Ictalurus punctatus]
ppid	149.155	2.62909	0.00722326	PREDICTED: peptidyl-prolyl cis-trans isomerase D [Ictalurus punctatus]
prlr	20.1214	2.41882	0.0351958	PREDICTED: prolactin receptor isoform X1 [Ictalurus punctatus]
psma5	1371.22	1.34427	0.00891059	PREDICTED: proteasome subunit alpha type-5 isoform X1 [Ictalurus punctatus]
psmd14	780.987	1.03304	0.00448214	26S proteasome non-ATPase regulatory subunit 14 [Oreochromis niloticus]
psme4	179.556	-1.05748	0.034058	PREDICTED: proteasome activator complex subunit 4 isoform X1 [Ictalurus punctatus]
pudp	198.687	1.28035	0.00797704	pseudouridine-5&apos;-phosphatase [Ictalurus punctatus]
rdh14	111.069	1.05714	0.0462567	PREDICTED: retinol dehydrogenase 14 [Ictalurus punctatus]
rhob	3169.46	1.31709	0.00900763	PREDICTED: rho-related GTP-binding protein RhoB [Ictalurus punctatus]
rrm2	360.486	1.50165	0.00364973	PREDICTED: ribonucleoside-diphosphate reductase subunit M2 [Ictalurus punctatus]
rrs1	440.911	1.50111	0.0268405	PREDICTED: ribosome biogenesis regulatory protein homolog [Ictalurus punctatus]
rsad2	4433.38	3.88019	0.0351958	PREDICTED: radical S-adenosyl methionine domain-containing protein 2 [Ictalurus punctatus]
ruvbl2	206.74	1.09589	0.00528081	PREDICTED: ruvB-like 2 [Ictalurus punctatus]
samd12	46.8779	-2.88812	0.0252917	PREDICTED: sterile alpha motif domain-containing protein 12 isoform X1 [Ictalurus punctatus]
sass6	91.4188	-1.31934	0.0027741	PREDICTED: spindle assembly abnormal protein 6 homolog isoform X1 [Ictalurus punctatus]
sdf2l1	1785.23	1.44026	0.00859294	PREDICTED: stromal cell-derived factor 2-like protein 1 isoform X1 [Ictalurus punctatus]
sdk1	444.621	-1.40797	0.0250255	PREDICTED: protein sidekick-1 isoform X1 [Ictalurus punctatus]
sfxn2	737.404	-1.06467	0.00364973	PREDICTED: sideroflexin-2 [Ictalurus punctatus]
sgms1	179.536	2.25896	0.0012678	PREDICTED: phosphatidylcholine:ceramide cholinephosphotransferase 1 [Ictalurus punctatus]
sh21a	346.182	1.75978	0.0139105	sh2 domain-containing protein 1a [Ictalurus punctatus]
slc26a11	577.63	-2.00034	0.0235601	PREDICTED: sodium-independent sulfate anion transporter [Ictalurus punctatus]
smarca5	513.368	2.05897	0.00449121	PREDICTED: SWI/SNF-related matrix-associated actin-dependent regulator of chromatin subfamily A member 5 [Ictalurus punctatus]
snrpd3	375.026	1.11717	0.0213487	PREDICTED: small nuclear ribonucleoprotein Sm D3 [Ictalurus punctatus]
snrpe	341.885	1.11906	0.00838401	small nuclear ribonucleoprotein e [Ictalurus furcatus]
spock3	549.986	1.86814	0.0262974	PREDICTED: testican-3 isoform X1 [Ictalurus punctatus]
steap3	262.6	2.68964	0.0284524	PREDICTED: metalloreductase STEAP3 [Ictalurus punctatus]
tbc1d10c	657.695	1.46587	0.0165036	PREDICTED: carabin isoform X1 [Ictalurus punctatus]
tbcc	120.562	1.64974	0.000478595	PREDICTED: tubulin-specific chaperone C [Ictalurus punctatus]
tie1	952.963	-1.29031	0.0046484	PREDICTED: tyrosine-protein kinase receptor Tie-1 [Ictalurus punctatus]
tk2	113.046	1.52895	0.000141454	PREDICTED: thymidine kinase 2, mitochondrial isoform X1 [Ictalurus punctatus]
tmem53	96.3879	1.28278	0.015586	PREDICTED: transmembrane protein 53 [Ictalurus punctatus]
tmlhe	379.239	-1.43801	3.85747e-05	PREDICTED: trimethyllysine dioxygenase, mitochondrial isoform X1 [Ictalurus punctatus]
tomm34	935.741	1.25313	0.0437973	PREDICTED: mitochondrial import receptor subunit TOM34 [Ictalurus punctatus]
tox	340.291	3.37314	0.000107349	PREDICTED: thymocyte selection-associated high mobility group box protein TOX isoform X1 [Ictalurus punctatus]
ttll12	169.812	1.27785	0.0492083	PREDICTED: tubulin--tyrosine ligase-like protein 12 [Ictalurus punctatus]
txn	4883.83	1.66517	0.00735214	thioredoxin [Ictalurus punctatus]
ube2l3	1149.18	1.6	0.0139105	PREDICTED: ubiquitin-conjugating enzyme E2 L3 [Ictalurus punctatus]
uck2	250.341	1.71053	0.00222919	PREDICTED: uridine-cytidine kinase 2 [Ictalurus punctatus]
usp18	566.056	3.71525	0.0170222	PREDICTED: ubl carboxyl-terminal hydrolase 18 [Ictalurus punctatus]
vars2	197.039	1.36739	0.00262526	PREDICTED: valine--tRNA ligase, mitochondrial [Ictalurus punctatus]
wars	513.578	1.28821	0.0127111	PREDICTED: tryptophan--tRNA ligase, cytoplasmic [Ictalurus punctatus]
wdr81	1675.39	-1.10727	1.63988e-06	PREDICTED: WD repeat-containing protein 81 [Ictalurus punctatus]
XLOC_000001	1651.97	-1.72013	0.0122404	NA
XLOC_004938	149.691	-1.20091	0.0315225	NA
XLOC_006022	266.795	2.14951	0.00364973
XLOC_008858	1273.53	3.01576	0.0218313	CC chemokine SCYA107 [Ictalurus furcatus]
XLOC_014384	2274.5	3.15823	0.00166508
XLOC_020390	426.255	2.63569	0.00478973	transcobalamin-1-like [Pangasianodon hypophthalmus]
XLOC_024637	510.28	1.17476	0.0138732	NA
XLOC_031526	128.741	2.59658	0.0255187	PREDICTED: protein NLRC3-like isoform X1 [Ictalurus punctatus]
XLOC_031544	184.113	2.94085	0.0414427	NA
XLOC_032289	22.9448	-4.14854	0.0213991	NA
XLOC_032682	9.658	6.3038	0.0351958	NA
XLOC_033125	14.0964	-3.66669	0.0117583	NA
XLOC_033301	133.437	2.75752	0.0012678	NA
XLOC_033638	165.348	2.56142	0.00103621	NA
XLOC_033879	154.358	2.35705	0.00441651	NA
ydjc	165.614	1.49888	0.0379944	PREDICTED: carbohydrate deacetylase isoform X1 [Ictalurus punctatus]
ythdc2	579.123	3.68186	7.30673e-06	PREDICTED: probable ATP-dependent RNA helicase YTHDC2 isoform X1 [Ictalurus punctatus]
zbtb18	138.879	-1.28358	0.0213991	PREDICTED: zinc finger and BTB domain-containing protein 18 isoform X1 [Ictalurus punctatus]
