# Supplementary material for: The early function of cortisol in liver during Aeromonas hydrophila infection: Dynamics of the transcriptome and accessible chromatin landscapes
Source: Front Immunol. 2022 Dec 1;13:989075. doi: 10.3389/fimmu.2022.989075 (PMC9751032; doi:10.3389/fimmu.2022.989075)
Supplement: Supplementary file 6 [file Table_3.xlsx]

## Sheet: all
gene_ID	Mtrp_vs_PBS (Log2foldchange)	Mtrp+AH_vs_PBS (Log2foldchange)	CTS+AH_vs_PBS (Log2foldchange)
ablim3	-2.3316	-2.35139	-1.84157
abtb2	-1.57424	-0.764007	-0.122391
aco2	-1.54016	-0.0457502	-0.690314
acod1	-0.541074	4.0571	3.17735
acsbg2	0.788988	1.38492	0.885189
adamts9	2.50705	-0.724022	0.718728
add2	-0.486112	-1.82735	-0.966494
adora2b	1.5805	2.17017	0.434019
adra1d	-0.0417529	-1.89252	-0.143194
aebp2	1.10312	0.631275	0.175349
ahdc1	-0.457857	-2.39449	-0.901735
alms1	-1.74361	-1.03492	-0.631503
amd1	1.33182	1.1246	0.272613
ankrd55	1.88823	1.87176	0.780822
arhgap30	0.152557	1.10541	0.700678
armc2	1.97162	-0.345696	0.089245
asah1	0.79037	1.49749	1.04367
atf3	2.07467	0.340537	-0.104198
atp13a1	1.55774	1.32946	0.859339
atp8b1	2.10792	0.319921	0.882884
atxn7	-1.50609	-0.932166	-0.430198
b2m	0.320702	1.23286	0.664312
b3galt4	-1.02306	-0.451814	-0.0415421
bcor	2.05071	1.46915	0.982785
bdh2	0.795048	1.38809	0.708696
bpgm	-3.02931	-1.48714	-0.883458
brca1	-0.0618984	1.33563	0.840773
cacnb2	-0.955848	-1.66202	-0.304214
cadps	2.65118	4.39986	3.90721
calcoco2	0.882095	1.24832	0.37207
casp3	1.79242	1.3859	0.774953
ccdc152	1.7534	-0.0996393	0.877511
ccdc69	-1.25438	-0.421583	-0.878668
ccnd1	0.751686	1.50273	0.60079
cdca3	-2.83522	0.979141	-0.430485
cdca5	-0.494571	2.11603	0.697104
cdkn2c	1.89668	0.331893	-0.285372
cebpd	-0.736989	-1.66809	-0.0757555
celsr1	-0.466355	-1.10961	-0.206709
cenpw	0.706968	1.54005	0.766526
cep350	-0.381076	-1.04634	-0.47242
cep70	-0.716245	-0.887789	-1.37946
chac1	1.27099	1.04991	0.455083
chad	-2.4048	-0.821017	0.0511942
chkb	1.26145	0.798819	0.306958
chrac1	1.28879	1.5364	0.977556
chrd	-0.474704	-0.375972	-1.43711
chst13	0.690053	1.36223	0.632722
chsy1	1.1362	0.437156	-0.080056
cklf	-1.45444	-0.422211	0.626241
clstn2	-0.314749	-1.47181	-0.442801
coro2b	-0.172268	-1.27152	-0.630436
cotl1	0.324865	1.72828	1.25486
cradd	-1.8116	-0.680344	-0.0856163
creld2	0.72457	2.59649	1.62442
crispld2	2.37109	0.408021	-0.00671244
crtc1	-2.31581	-0.83113	-0.14367
ctsh	0.116059	1.11666	0.427291
ctss	0.163637	1.12328	0.409392
cxcl12	0.5353	1.34479	0.701541
cytip	-0.286055	1.14084	0.352938
dapk3	1.61596	0.739152	0.302785
ddx21	-0.167199	-1.10364	-0.478797
dennd2a	-1.16723	-0.944915	-0.508803
dnaja4	0.814844	1.86911	0.86795
dnajb1	1.23134	0.921818	0.272715
dnmbp	-1.5205	-0.255171	0.200808
dok7	0.48234	1.34645	0.056503
dtnb	-0.615883	-1.62543	-0.906471
dusp5	0.708902	2.92668	0.114139
e2f3	0.789508	1.99343	0.884692
efnb2	-1.40685	-1.22428	-0.79417
egr3	-0.982322	2.70475	-0.255661
eif3e	-0.155111	-1.11513	-0.588853
eif3f	-0.0435863	-1.03499	-0.503086
eif3h	-0.079311	-1.16926	-0.528038
eif3i	-0.246953	-1.03695	-0.498938
eif3m	-0.119274	-1.0899	-0.513459
epor	1.30972	-0.402998	0.110423
erap2	0.326797	1.0879	0.678093
espl1	0.568857	1.46775	0.0823923
faah	1.39327	0.433497	0.0234896
fabp3	0.0607932	-1.39965	-0.356769
fam117a	-2.12057	-1.29452	-0.780033
fam124b	-0.625509	-2.41807	-0.785605
fam13a	-0.535499	-1.7706	-0.936388
fam214a	0.18129	-0.583595	-1.04173
fam222a	1.20154	1.02688	0.534235
fam65b	-1.49981	-0.742007	-0.33397
fam72a	-1.17794	-0.174434	-0.632524
fanci	-0.292064	1.96408	0.664185
fbxo30	1.58394	-0.179207	0.480424
fbxo32	0.389926	-1.63455	-0.475389
fbxo33	-1.17047	-0.513504	0.302229
fgf1-2	0.450745	0.443582	-2.07663
fndc3b	1.64247	0.377961	-0.0919832
frat2	0.571489	-0.827373	1.76928
fsbp	-1.6876	-0.750316	-0.210468
fuca1	0.174451	1.21115	0.379762
fut11	-1.14794	-1.17236	-0.638281
g3pt	1.59242	1.50991	0.832773
gas2l1	1.44338	1.92901	0.137316
gas7	1.09951	0.99754	0.568762
gcat	0.0658957	-1.21703	-0.587435
gclc	0.457811	1.11435	0.388198
gfra2	0.931804	6.70839	0.632298
gmeb2	-1.49623	-1.05345	-0.500286
gnpnat1	1.09211	1.13179	0.0944475
golga1	2.03661	0.06292	-0.455044
gpr157	-0.282645	1.00631	0.258031
grip2	-0.241376	-1.12745	-0.688555
gtf2b	1.99401	1.29433	0.696839
hck	-1.06321	0.223801	0.84962
hdac5	1.56794	0.30017	-0.582706
hells	-0.976027	1.74555	0.370016
hes1	-2.21166	-0.926534	-2.52816
hes4	-0.901892	-0.82888	-1.34506
hmgn2	-0.15861	1.48503	0.718806
hsf2	-0.304229	-1.70706	-1.0876
hsp90b1	0.019631	1.36713	0.867184
hspa5	0.839593	2.3544	1.8501
htr2b	-1.61637	-0.852781	0.0487884
il21r	-1.06533	0.233515	-0.188425
il4i1	3.91255	5.86401	4.44378
ing1	-1.77216	-0.906822	-0.219582
ing5	0.0536979	1.00191	0.428273
ints1	0.507676	2.26742	1.40102
irf8	-0.405461	1.74829	0.204555
jag1	-1.06651	0.428599	0.00125651
jarid2	-1.51927	-0.281402	-0.954807
kalrn	-1.81762	-1.3764	-0.743694
kank1	-1.67094	-1.43417	-0.922425
kcnq5	-0.304015	-5.22025	-4.40974
kiaa0101	0.352859	3.75939	3.04175
kitlg	-2.11278	-0.847096	-0.242207
klf11	-0.285446	-1.81746	-0.709387
klf6	1.1963	-0.0300643	0.605187
klhl17	-0.256311	-1.21245	-0.18198
klhl24	0.69631	-1.21847	-0.22899
klhl28	-0.0390542	-1.28927	-0.830745
knl1	-0.319283	2.37951	0.857311
lhfpl3	2.49811	0.801168	0.323136
lin7b	1.48576	0.646623	-0.424385
lmbr1l	-0.730688	-1.01582	-0.474177
LOC100304595	1.61661	3.51551	2.22833
LOC100304641	-0.646328	2.27146	0.57117
LOC100304646	-1.06375	-0.484732	0.180114
LOC100304753	1.71664	1.39605	0.585134
LOC100304967	1.08281	1.24424	0.835934
LOC100862744	0.295873	1.30868	0.405546
LOC108254772	1.22047	0.922924	0.522602
LOC108254794	0.155669	-0.166282	6.75882
LOC108254866	-0.760355	-1.61171	-0.657205
LOC108254901	0.162887	-1.77894	-0.564884
LOC108255011	0.390813	1.14475	0.557318
LOC108255063	0.337203	1.04574	0.492451
LOC108255084	-2.63441	-0.760594	-0.00833083
LOC108255175	-2.33458	-0.966782	-0.221836
LOC108255436	0.041331	1.72564	0.969925
LOC108255498	-1.28475	-1.08941	-0.570603
LOC108255518	6.36181	7.64737	6.48498
LOC108255519	3.55118	5.36569	4.34985
LOC108255531	0.341831	-1.67391	-0.993096
LOC108255636	4.20769	3.4518	4.07048
LOC108255646	1.84672	1.27277	0.688332
LOC108255652	1.60359	1.232	0.734023
LOC108255678	0.329629	1.86014	0.260492
LOC108255775	2.12949	0.673434	0.152214
LOC108255785	-0.233141	-1.19241	-0.635622
LOC108255789	0.433867	-1.69138	-0.923693
LOC108255888	2.20048	0.96646	0.24162
LOC108255966	-1.7603	-1.04981	-0.592175
LOC108256033	-1.3143	-1.47978	-0.70481
LOC108256061	-1.0011	-0.966031	-0.376146
LOC108256083	-0.857044	-1.08255	-0.132257
LOC108256133	10.0411	10.1955	9.6723
LOC108256334	1.89731	0.693085	-0.0621778
LOC108256342	-0.748985	-1.01613	-0.590575
LOC108256371	-1.19763	-1.10662	-0.440453
LOC108256440	1.45837	0.570641	-0.157085
LOC108256448	0.728891	1.57071	0.775218
LOC108256521	1.03042	1.11399	0.357125
LOC108256604	0.197054	1.53517	-0.374176
LOC108256654	-0.0752763	-1.13301	-0.585991
LOC108256693	0.852611	3.29517	2.77239
LOC108256708	0.180858	1.67024	0.857926
LOC108256828	-1.14737	-0.566747	-0.141296
LOC108256907	1.37706	0.264845	-0.313009
LOC108256978	-0.384647	-1.2877	-0.615171
LOC108257012	4.48578	2.75179	0.814945
LOC108257094	0.921116	1.61635	0.323148
LOC108257104	-0.409462	-1.04105	-0.34303
LOC108257188	-1.74176	-0.911403	-0.414278
LOC108257429	0.134089	-1.24123	0.606053
LOC108257489	-2.03745	-0.752299	0.0788608
LOC108257599	-0.677622	-1.59186	-0.967061
LOC108257678	1.01692	0.980609	0.222649
LOC108257760	-0.570331	2.19617	0.627417
LOC108257786	-0.181926	-1.23534	-0.223177
LOC108257800	2.14546	3.05046	2.6334
LOC108257930	0.287588	1.11159	0.405225
LOC108257940	0.693121	1.3733	0.836285
LOC108257959	0.4717	2.30988	2.97738
LOC108258091	-0.310539	-0.916239	-1.48638
LOC108258178	1.0699	0.0395872	0.66363
LOC108258214	-1.15497	-0.96859	-0.174371
LOC108258222	-0.645983	1.56487	0.983924
LOC108258239	-1.42904	-0.940783	-0.456421
LOC108258375	0.130963	-1.399	-0.583014
LOC108258488	1.57256	2.52731	1.82313
LOC108258905	4.70741	6.73825	5.93857
LOC108258951	-1.2922	-0.74538	-0.248677
LOC108258957	2.28351	-0.611582	-0.067299
LOC108259092	3.24359	3.94784	2.79778
LOC108259206	0.0299086	2.30837	0.333759
LOC108259355	0.979744	2.72009	0.661874
LOC108259371	0.143541	1.04105	0.440658
LOC108259372	0.984774	0.99314	2.82718
LOC108259412	-1.27701	-0.149783	-0.577831
LOC108259846	-1.71943	-1.43322	-0.62066
LOC108259858	1.28073	1.20253	0.738963
LOC108259876	-0.898324	-1.65194	-0.94737
LOC108260150	0.715664	0.866128	1.49927
LOC108260153	-0.470938	-1.60328	-0.0948265
LOC108260236	-0.33168	-1.07647	-0.519786
LOC108260285	-1.78805	0.45074	0.972495
LOC108260323	2.26859	1.17413	0.685538
LOC108260369	1.53722	0.611995	-0.748318
LOC108260506	-0.520159	-2.07168	-0.233199
LOC108260627	3.23521	6.36694	5.53816
LOC108260991	-2.48661	-0.776841	-0.116479
LOC108261013	-0.138206	-1.72062	-0.750683
LOC108261151	-0.396913	1.55529	0.730323
LOC108261168	0.829178	1.67157	0.894569
LOC108261286	-0.361805	2.14573	0.724053
LOC108261434	-0.32994	-1.24678	-0.775188
LOC108261837	0.310857	1.8779	0.702302
LOC108262001	0.904086	1.14393	0.598622
LOC108262040	-1.82609	-0.51574	0.153444
LOC108262122	2.5222	3.27945	2.37946
LOC108262139	-0.0250104	3.77887	0.967473
LOC108262360	0.212349	3.54628	0.163347
LOC108262769	1.30598	1.7914	0.89181
LOC108262962	-0.104383	-1.03794	-0.271865
LOC108263016	6.1637	8.21369	7.4629
LOC108263214	0.537298	1.0367	0.434161
LOC108263429	1.31606	1.16733	0.504503
LOC108263690	1.33665	0.349891	-0.317884
LOC108263692	-0.0596086	-1.00612	-0.414101
LOC108263892	1.28497	1.32726	0.615663
LOC108263940	0.483738	1.68678	0.517205
LOC108264466	0.930574	1.4812	0.968344
LOC108264467	-0.53794	-1.14695	-0.407989
LOC108264558	1.56904	0.23775	-0.204419
LOC108264679	0.0334838	1.88916	0.244097
LOC108264860	-0.437275	-1.07557	-0.27099
LOC108264903	-1.795	-0.10868	0.664382
LOC108265326	0.0874901	-1.31362	-0.544299
LOC108265331	-1.29567	-0.916095	-0.228508
LOC108265357	0.207333	1.10526	0.602876
LOC108265528	-0.779499	-1.53148	-0.515043
LOC108265605	1.58281	2.09176	1.49376
LOC108265649	-1.22608	-1.06443	-0.481372
LOC108265695	-1.49235	-0.877404	-0.430772
LOC108265708	-1.40587	-0.231497	-0.873096
LOC108265808	-0.349162	-1.28958	-0.619779
LOC108265894	-0.0734477	1.12292	0.351586
LOC108265908	-1.04831	-0.0756015	-0.518304
LOC108266013	-1.41515	0.224829	-0.511556
LOC108266041	-0.58674	-1.30645	-0.318434
LOC108266073	3.75654	5.68418	4.7169
LOC108266244	2.66995	3.76758	2.9358
LOC108266309	3.113	0.345834	0.829114
LOC108266333	-1.8398	-1.45449	-0.350454
LOC108266464	2.33944	1.11088	1.71345
LOC108266565	-1.50072	0.177035	0.589031
LOC108266643	-1.38861	-0.968094	-0.361003
LOC108266881	0.110904	-1.15752	-0.147685
LOC108267101	-0.944327	-1.50816	-0.369191
LOC108267130	-1.20974	-0.253827	-0.7199
LOC108267207	0.317968	-0.107596	2.31753
LOC108267237	1.10231	0.545637	0.0807974
LOC108267477	-0.00487054	-1.54676	-0.89682
LOC108267484	-1.23937	-0.968696	-0.521844
LOC108267491	3.2581	4.53205	3.80764
LOC108267492	3.52166	6.18687	4.7411
LOC108267669	-0.625094	-3.23947	-2.69122
LOC108267930	-1.84363	-1.36822	-0.701633
LOC108268010	0.371235	1.04921	0.0487905
LOC108268142	1.15431	0.452021	0.0238906
LOC108268236	3.21606	4.01033	3.53113
LOC108268284	0.596073	2.09015	0.953388
LOC108268285	-0.175902	-1.48286	-0.579605
LOC108268351	1.13863	-0.286055	0.581166
LOC108268405	0.61581	1.31293	0.484603
LOC108268442	-2.12596	0.223779	-0.945275
LOC108268537	0.442921	-2.65295	-3.07103
LOC108268625	-1.25291	-1.27456	-0.630509
LOC108268628	0.551676	-1.15509	-0.358838
LOC108268810	-0.019365	0.701963	1.06656
LOC108268848	-1.6035	-0.705648	-0.270059
LOC108268861	-1.80275	-0.683185	-0.0716198
LOC108268924	-1.56162	-1.10481	-0.0489892
LOC108268932	1.73696	0.934636	1.47171
LOC108268935	-1.6323	-0.180295	-0.70698
LOC108269009	-0.336387	-1.37595	-0.0395446
LOC108269055	0.880838	1.94711	0.642611
LOC108269166	1.05028	0.605123	0.0213279
LOC108269176	-2.47457	0.253156	0.6769
LOC108269179	-1.97149	-1.38065	-0.949574
LOC108269298	-0.257527	-1.06803	-0.350715
LOC108269353	2.68905	3.71111	2.93163
LOC108269365	-0.0391824	-1.37673	-0.816633
LOC108269595	-0.783562	-1.85762	-0.900935
LOC108269680	0.339977	1.84036	0.485962
LOC108269691	1.07609	0.491966	-0.0474253
LOC108269784	1.23641	1.19425	0.703125
LOC108269849	0.178311	-1.08312	-0.412611
LOC108269901	2.12967	-0.182529	0.51666
LOC108270056	-1.12733	-1.11631	-0.70029
LOC108270123	-2.62285	-0.413288	0.298082
LOC108270275	-1.83367	-3.14332	-0.168867
LOC108270370	0.75268	1.6035	0.332822
LOC108270429	11.6171	12.1903	10.9235
LOC108270752	1.43055	-0.275933	0.714199
LOC108270765	0.139089	-1.1032	-0.0115574
LOC108270899	4.48362	4.98957	4.39779
LOC108270925	6.39998	7.27743	6.57251
LOC108270935	-1.7673	-1.27202	-0.81048
LOC108270950	0.630423	1.02411	0.581419
LOC108271000	-0.337586	-1.14206	-0.539817
LOC108271015	-0.979519	-1.15535	-0.37096
LOC108271022	-1.01571	0.195919	-0.285707
LOC108271058	1.70296	1.99229	0.937872
LOC108271364	-0.0808175	-1.67842	-0.673459
LOC108271366	-0.0996901	-1.94964	-0.847551
LOC108271555	-2.03303	-1.58216	-0.444697
LOC108271606	-0.631867	1.1901	0.333392
LOC108271643	-2.00105	-0.129926	-0.693022
LOC108271693	-1.22009	-0.716483	-0.124425
LOC108271954	-0.684502	-1.61444	-0.243608
LOC108272033	1.9239	0.867269	0.450231
LOC108272095	3.73903	4.43519	3.51014
LOC108272109	2.08329	0.895359	0.312369
LOC108272123	-0.984381	-2.11413	-0.850352
LOC108272157	-2.2103	-1.19374	-0.693794
LOC108272166	-1.20904	-0.90592	-0.445221
LOC108272222	-1.09314	-0.997333	-0.456754
LOC108272224	-0.239758	1.09176	0.619579
LOC108272234	-0.885686	1.1644	0.452868
LOC108272263	4.60693	4.31854	4.96581
LOC108272447	-0.606392	-1.08837	-0.556168
LOC108272481	1.51303	1.5753	0.77755
LOC108272539	-2.26967	-0.515847	0.0170542
LOC108272580	2.17498	1.40765	0.301425
LOC108272795	1.39807	1.17464	0.217868
LOC108272839	0.597814	-1.14641	-0.598249
LOC108272936	1.73929	1.84798	1.25586
LOC108272942	-1.17966	-0.905816	-0.495861
LOC108273019	-0.130864	-1.16136	-0.338026
LOC108273065	-0.358017	-1.94539	-0.497186
LOC108273137	0.558483	0.502609	1.35676
LOC108273161	-0.445182	-1.73272	-0.10787
LOC108273228	1.38844	1.29768	0.397882
LOC108273252	0.398861	2.48155	0.225406
LOC108273269	0.101175	-1.33172	-0.252448
LOC108273294	2.44712	0.324331	-0.129988
LOC108273328	8.04404	8.72199	-15.3778
LOC108273335	-1.15005	-1.30947	-0.514754
LOC108273361	-0.573696	-1.3173	-0.484097
LOC108273401	-1.94008	-0.0582513	-0.970536
LOC108273556	-0.20812	-0.779684	20.4122
LOC108273765	-1.13423	-1.28194	-0.80035
LOC108273935	-1.84859	-1.23236	-0.59875
LOC108274000	-1.04292	-0.494673	-0.0220667
LOC108274201	-1.64708	-1.1158	-0.320128
LOC108274231	0.013007	-1.20084	0.187251
LOC108274296	-1.43238	-0.928925	-0.305011
LOC108274367	2.71699	3.84152	3.39752
LOC108274659	2.03024	-0.396442	0.592221
LOC108274789	0.0877672	1.02088	0.512185
LOC108274834	3.4439	4.27677	3.44561
LOC108274842	0.431957	1.01214	0.574508
LOC108274846	-0.553753	1.38604	0.293469
LOC108274860	6.86837	8.95559	7.2555
LOC108274922	1.21558	0.306482	0.818685
LOC108274974	1.35767	-0.563024	0.314541
LOC108275177	1.63699	0.741312	0.16546
LOC108275244	-1.07946	-0.522006	0.276144
LOC108275252	7.19076	4.96091	5.84907
LOC108275305	-2.31441	-1.41749	-0.674104
LOC108275386	2.44051	0.189962	-0.441795
LOC108275485	1.15149	0.892099	-0.118916
LOC108275625	1.37497	0.759375	0.349358
LOC108275742	-1.12326	-0.731563	-0.324442
LOC108275756	1.68559	0.01866	0.487051
LOC108275864	-0.081796	1.04301	0.469501
LOC108275906	-0.658949	-1.11982	-0.656619
LOC108275998	0.442063	2.06811	1.59809
LOC108276035	0.246255	1.27177	0.509938
LOC108276046	1.55981	2.23298	0.762193
LOC108276075	-4.01255	-0.0218111	-0.628755
LOC108276123	-1.07352	-1.38931	-0.805711
LOC108276145	-0.185727	1.38755	0.830161
LOC108276256	1.23816	0.111692	0.744693
LOC108276259	-2.4157	-1.77645	-2.34105
LOC108276341	1.19582	0.789429	0.367326
LOC108276380	6.53933	4.70915	6.4466
LOC108276408	4.79072	5.97194	4.4529
LOC108276457	1.52991	2.34207	1.65886
LOC108276838	0.864498	2.16372	1.70995
LOC108276974	1.67174	2.86022	2.19348
LOC108276988	1.28276	0.672496	-0.104824
LOC108277208	0.881487	4.30728	2.23948
LOC108277259	-1.28391	-0.907126	-0.12447
LOC108277312	3.53495	2.23939	0.628465
LOC108277381	-0.0682222	1.56938	0.625616
LOC108277536	2.26254	3.66121	2.98578
LOC108277654	-0.287216	2.07862	0.765368
LOC108277766	0.00320232	1.68148	1.26324
LOC108277777	-1.33315	-2.44229	-0.656486
LOC108277781	1.54173	2.27873	1.73891
LOC108277881	0.427443	1.4549	0.650339
LOC108278008	2.13272	0.678947	-0.509453
LOC108278119	-0.523638	1.6158	0.699977
LOC108278239	1.29593	1.33383	0.872242
LOC108278240	0.434549	2.03321	0.860753
LOC108278265	-0.700619	1.72377	0.828043
LOC108278332	2.38967	0.950699	0.498643
LOC108278348	-1.73099	-1.41151	-0.938314
LOC108278397	-1.33947	-0.795398	-0.359466
LOC108278482	-0.280299	-1.27569	-0.794763
LOC108278585	0.0736906	1.02928	0.561444
LOC108278728	1.28824	2.04379	1.41939
LOC108278814	-0.583381	1.65741	0.950587
LOC108279084	-1.14139	-0.523018	0.214339
LOC108279186	-1.93938	-1.52168	-0.133881
LOC108279194	-1.26413	-1.00942	-0.177905
LOC108279333	1.48126	1.31981	1.9138
LOC108279351	-0.557804	-1.41775	-0.95893
LOC108279361	-1.13697	-0.637893	-0.0514894
LOC108279640	-1.16082	-0.898466	-0.363351
LOC108279751	-0.51237	1.16883	0.226716
LOC108279850	0.978198	1.57516	0.875311
LOC108279860	-1.04189	-0.498059	-0.0103433
LOC108279966	1.22856	1.43794	-0.0656479
LOC108280119	7.379	8.30883	7.35482
LOC108280169	-0.594726	-1.43126	-0.884304
LOC108280463	3.02371	4.37067	2.91583
LOC108280537	1.05152	0.378183	-0.088151
LOC108280559	3.04631	-0.0870076	0.585383
LOC108280756	1.33034	0.789732	0.0950907
LOC108280773	-0.0347285	1.09177	0.486243
LOC108280796	0.291402	2.10949	0.817869
LOC108280806	0.752301	2.40326	0.711591
LOC108281050	0.526915	3.36424	0.179295
lrrc10b	-2.04056	-0.708302	-0.180787
lrrc59	1.25899	1.60409	0.956154
lyrm4	1.19994	-0.318292	0.34571
maml2	1.46134	0.228093	-0.281682
mast3	-0.568489	-1.07149	-0.547688
mcm3	0.494088	3.00331	2.20419
mcm6	0.405585	3.00759	2.30072
meis2	-2.23828	-0.878813	-0.397152
mfsd12	0.530226	1.27088	0.453237
mfsd14a	1.34583	1.32302	0.920887
mib2	-1.16562	-0.946104	-0.343882
mip	-0.556743	-0.683647	-1.44031
mlycd	-3.74197	-2.72649	-1.49166
mmp16	-1.32316	-0.018224	-0.585121
mnt	1.39326	-0.165281	0.880059
mpl	1.37527	0.0569498	0.533497
mstn	-1.77766	-0.971767	-0.0379735
mthfd2	1.14241	1.15448	0.622314
mthfr	0.254802	-1.31148	-0.798382
mtmr7	1.17118	1.5507	0.423029
muc19	-4.13928	-2.46326	-4.62472
mx2	6.53296	8.0569	7.44126
naaa	-0.147785	1.57684	0.267133
naca	0.000283375	-1.00918	-0.348655
naf1	2.91915	1.26435	1.82286
nagk	0.886084	1.42208	0.738303
nanp	1.272	1.34764	0.903042
ncapg2	0.0521587	1.46526	0.670141
nck2	-0.858173	-0.384289	-1.3769
ncoa4	1.60954	1.2131	0.694534
ndc80	-0.669734	1.1873	0.38323
nitr2	0.15996	1.98341	0.868543
nkd2	3.00064	0.608204	0.185753
nr0b2-2	-3.39324	0.167481	-0.950085
nr1d1	-0.57704	-1.68095	-0.792619
nr2f6	-1.15938	-0.547959	-0.0509658
nr4a3	3.33299	2.50315	0.346215
nrip1	-2.10948	-0.201281	0.392465
nuak1	1.38956	-0.590719	0.126222
nus1	1.32313	1.83173	1.26384
oxa1l	0.0463796	-1.40596	-0.833461
pank1	-2.33661	-0.954888	-0.235571
pb9la	1.19381	2.51536	1.81916
pde7a	1.39543	0.819324	0.354265
pde8a	1.2509	0.286394	-0.173374
pdia4	0.202445	1.97831	0.773733
pgap3	-1.18964	-0.767238	-0.257813
pgd	1.05112	1.02197	0.270916
pgm2l1	0.311715	-1.05008	-0.213475
phc2	-1.12936	-0.556687	-0.0957908
phlda2	0.691227	1.92363	-0.171489
pik3ap1	-1.22697	-0.270818	0.196273
pik3cd	-1.26325	-0.587561	-0.0834127
pitpna	1.96012	1.19647	-0.017258
pitpnc1	2.03863	0.806046	-0.265109
pkdcc	-1.92249	-0.546315	-0.0135341
plau	-1.93857	-0.280503	-0.688699
plcd1	-1.10059	-0.33635	0.083069
plcl1	-0.737699	-1.77228	-0.925247
plpp6	-1.02821	-0.112507	-0.548841
pole2	-1.29802	0.251623	-0.219603
pop5	1.05563	0.11119	0.524781
ppp1r16a	0.412733	1.11444	0.53513
prelid3b	2.5128	1.25098	0.742239
psa6	0.594429	1.36049	0.822649
psma2	0.949769	1.25203	0.849128
psma3	0.807156	1.44502	0.96709
psma5	1.29681	1.88428	1.34427
psma7	0.518021	1.80915	0.931364
psme1	0.482093	1.26887	0.678593
psme2	0.502157	1.60584	0.67545
ptpdc1	-1.84039	-1.27402	-0.401592
ptrh1	1.63052	1.10394	0.599429
pycr1	1.17596	0.405802	-0.0677663
rab11fip2	-0.06753	1.23117	0.0564139
rab21	1.45007	1.11094	0.62392
rad52	-1.36562	0.115839	-0.755061
rapgef5	1.44749	0.601394	0.164738
rbl1	-1.07682	-0.265426	0.199431
rfk	1.70798	0.975254	0.484647
rhob	0.798097	0.870891	1.31709
rl10	0.014579	-1.00563	-0.461198
rnpepl1	-1.51993	-0.984353	-0.40107
rpl23a	0.0242981	-1.0525	-0.440593
rpl35a	0.350324	-1.01149	-0.518572
rpl4	-0.01736	-1.20345	-0.460423
rps20	0.104445	-1.04112	-0.44455
rps4x	-0.0510741	-1.05045	-0.519177
rps6kl1	1.56155	1.14291	0.515313
rps7	0.118933	-1.00423	-0.396736
rpsa	-0.211885	-1.05256	-0.520716
rpusd1	-0.165774	-1.08123	-0.407435
rspo3	-1.16653	-0.989104	-0.409846
samd4a	1.47115	1.14903	0.191108
samsn1	0.281415	1.31089	0.74472
satb1	0.0604975	1.22658	0.663644
scly	-1.35197	-0.77102	0.0559627
scrn3	1.24404	1.39539	0.805371
sdf2l1	0.902219	1.9763	1.44026
selplg	0.427027	1.00294	0.400842
sesn1	2.30312	-0.0738077	0.341298
sfrp5	-0.465083	-1.61575	-0.763912
sgk1	1.72931	0.926265	-0.431521
sgms1	0.0231599	0.555187	2.25896
sh2d3c	2.24152	0.50948	-0.159392
skida1	-1.66466	-0.782304	-0.278914
slc16a3	4.13067	0.990216	-0.206662
slc25a38	1.38963	1.2917	0.577331
slc25a42	-1.12255	-0.637312	-0.162806
slc26a11	-0.0471671	-0.320498	-2.00034
slc26a2	1.55134	0.483108	0.0640756
slc37a1	1.41773	0.524054	-0.45082
slc37a2	-0.228059	1.5827	-0.659664
slc7a3	1.41404	1.32703	0.518461
smad9	0.225973	1.51498	-0.348635
snap47	-0.546396	-1.11255	-0.362773
sox13	-2.00377	-1.45753	-0.875484
spata2l	1.49837	0.431732	-0.0387876
spsb3	-0.565305	-1.38228	-0.611873
sptssa	1.07466	0.805317	0.30956
sqstm1	1.26795	0.913542	0.41331
ssbp1	-1.096	0.405733	-0.576866
st6galnac3	-1.88767	-0.279073	-0.864603
taf1c	1.1645	0.542546	0.963305
tank	-1.04535	0.0345252	-0.492999
tbcc	1.74962	1.14417	1.64974
ticrr	-1.80601	0.341479	-0.115058
tifa	1.25391	1.37327	0.716068
tiparp	1.81497	1.28441	0.796737
tmbim1	0.881482	1.22013	0.279825
tmem51	1.09597	1.7622	0.777827
tmlhe	-0.677558	-0.796779	-1.43801
tnfaip3	0.0779122	1.19542	0.618061
tnfaip6	0.277245	2.03612	0.870206
tnip2	0.451144	1.91291	0.565372
tnk2	1.24764	0.78033	-0.067944
trib2	0.288075	1.34965	-0.13177
trim37	0.46201	1.18553	0.256026
trim45	-2.17465	0.288484	-0.709605
tshz3	-1.68811	-0.813783	-0.0233669
ttk	-2.90245	0.484018	-0.239297
ttll12	0.644376	0.804133	1.27785
ubb	1.37767	0.150115	0.865244
ube2c	0.10107	1.62282	0.417922
uhrf1	-0.308002	1.2886	0.518665
usf3	-0.860161	-1.18107	-0.704023
vars2	-0.0330217	0.350078	1.36739
wdcp	-2.50166	-1.44484	-0.54102
whrn	0.0406573	-2.68479	-0.258889
wwox	1.20161	0.221035	-0.226432
yars	1.43097	1.28481	0.876461
yes1	-1.17676	-1.09239	-0.415744
yif1b	1.53273	1.03194	0.788091
zbtb16	0.477865	1.84992	0.442389
zfp36l2	-0.11388	-1.28316	0.411717
zmym4	-1.59886	-0.982619	-0.473817
znf106	-1.51184	-0.819602	-0.277235
znf507	-0.432482	-1.05068	-0.348029
zwilch	0.653372	1.3688	0.62145
