# Supplementary material for: The early function of cortisol in liver during Aeromonas hydrophila infection: Dynamics of the transcriptome and accessible chromatin landscapes
Source: Front Immunol. 2022 Dec 1;13:989075. doi: 10.3389/fimmu.2022.989075 (PMC9751032; doi:10.3389/fimmu.2022.989075)
Supplement: Supplementary file 7 [file Table_4.xlsx]

## Sheet: CTS+AH_vs_PBS (up)
Motif	Motif Name	P-value	Log P-value	q-value (Benjamini)	# of Target Sequences with Motif(of 327)	% of Target Sequences with Motif	# of Background Sequences with Motif(of 49372)	% of Background Sequences with Motif
	E2F3(E2F)/MEF-E2F3-ChIP-Seq(GSE71376)/Homer	0.001	-7.216	0.717	14	0.0428	770.2	0.0156
	ETS(ETS)/Promoter/Homer	0.01	-6.89	0.717	17	0.052	1080.1	0.0218
	Foxh1(Forkhead)/hESC-FOXH1-ChIP-Seq(GSE29422)/Homer	0.01	-6.514	0.717	36	0.1101	3210.8	0.0649
	ELF1(ETS)/Jurkat-ELF1-ChIP-Seq(SRA014231)/Homer	0.01	-5.315	1	20	0.0612	1585.4	0.032
	GABPA(ETS)/Jurkat-GABPa-ChIP-Seq(GSE17954)/Homer	0.01	-5.188	1	30	0.0917	2758.6	0.0558

## Sheet: Mtrp_vs_PBS (up)
Motif	Motif Name	P-value	Log P-value	q-value (Benjamini)	# of Target Sequences with Motif(of 588)	% of Target Sequences with Motif	# of Background Sequences with Motif(of 47921)	% of Background Sequences with Motif
	KLF3(Zf)/MEF-Klf3-ChIP-Seq(GSE44748)/Homer	0.01	-4.917	1	32	0.0544	1634.1	0.0341

## Sheet: Mtrp_vs_PBS (down)
Motif	Motif Name	P-value	Log P-value	q-value (Benjamini)	# of Target Sequences with Motif(of 1676)	% of Target Sequences with Motif	# of Background Sequences with Motif(of 45810)	% of Background Sequences with Motif
	NFY(CCAAT)/Promoter/Homer	1e-24	-57.38	0	220	0.1313	2817.3	0.0615
	ETS(ETS)/Promoter/Homer	1e-15	-35.68	0	103	0.0615	1141.1	0.0249
	ELF1(ETS)/Jurkat-ELF1-ChIP-Seq(SRA014231)/Homer	1e-15	-35.42	0	133	0.0794	1682.9	0.0367
	Elk1(ETS)/Hela-Elk1-ChIP-Seq(GSE31477)/Homer	1e-14	-33.99	0	157	0.0937	2174.1	0.0475
	Elf4(ETS)/BMDM-Elf4-ChIP-Seq(GSE88699)/Homer	1e-13	-31.33	0	190	0.1134	2917.1	0.0637
	Elk4(ETS)/Hela-Elk4-ChIP-Seq(GSE31477)/Homer	1e-12	-29.87	0	165	0.0985	2450.8	0.0535
	Sp2(Zf)/HEK293-Sp2.eGFP-ChIP-Seq(Encode)/Homer	1e-10	-25.11	0	144	0.086	2170.5	0.0474
	YY1(Zf)/Promoter/Homer	1e-10	-24.48	0	36	0.0215	256.6	0.0056
	Sp5(Zf)/mES-Sp5.Flag-ChIP-Seq(GSE72989)/Homer	1e-10	-23.91	0	104	0.0621	1412	0.0308
	ETV1(ETS)/GIST48-ETV1-ChIP-Seq(GSE22441)/Homer	1e-09	-22.97	0	239	0.1427	4309.8	0.0941
