# Supplementary material for: The early function of cortisol in liver during Aeromonas hydrophila infection: Dynamics of the transcriptome and accessible chromatin landscapes
Source: Front Immunol. 2022 Dec 1;13:989075. doi: 10.3389/fimmu.2022.989075 (PMC9751032; doi:10.3389/fimmu.2022.989075)
Supplement: Supplementary file 8 [file Table_5.xlsx]

## Sheet: Mtrp_vs_PBS
peak_name	peak_score	annotation	geneId	transcriptId	distanceToTSS	geneDescription
peaks51446	5.94152	Promoter (1-2kb)	2021-09-05	XM_017467859.1	1042	PREDICTED: LOW QUALITY PROTEIN: septin-5
peaks148038	18.7778	Intron (XM_017487935.1/LOC108276339, intron 12 of 12)	aar2	XM_017487948.1	4037	PREDICTED: protein AAR2 homolog
peaks39411	47.6865	Promoter (<=1kb)	aars	XM_017466276.1	0	PREDICTED: alanine--tRNA ligase, cytoplasmic
peaks229211	37.1771	Promoter (<=1kb)	aars2	XM_017458859.1	0	PREDICTED: alanine--tRNA ligase, mitochondrial
peaks215085	2.77526	Promoter (1-2kb)	aasdh	XM_017456054.1	1976	PREDICTED: acyl-CoA synthetase family member 4 isoform X3
peaks17843	27.243	Promoter (2-3kb)	abca3	XM_017488733.1	-2830	PREDICTED: ATP-binding cassette sub-family A member 3
peaks187641	2.41179	Promoter (<=1kb)	abca4	XM_017495156.1	367	PREDICTED: retinal-specific ATP-binding cassette transporter isoform X3
peaks676	45.3392	Promoter (<=1kb)	abcb8	XM_017465390.1	0	PREDICTED: ATP-binding cassette sub-family B member 8, mitochondrial isoform X2
peaks224751	13.2349	Intron (XM_017458795.1/abcc12, intron 7 of 30)	abcc12	XM_017458796.1	5546	PREDICTED: multidrug resistance-associated protein 9 isoform X2
peaks37712	12.0473	Exon (XM_017465785.1/abcc5, exon 11 of 29)	abcc5	XM_017465785.1	18193	PREDICTED: multidrug resistance-associated protein 5
peaks188050	12.3696	Promoter (1-2kb)	abhd14a	XM_017450481.1	1807	PREDICTED: protein ABHD14A
peaks78553	2.19404	Intron (XM_017475108.1/ablim3, intron 4 of 23)	ablim3	XM_017475114.1	55142	PREDICTED: actin-binding LIM protein 3 isoform X7
peaks55756	33.6179	Promoter (<=1kb)	abtb1	XM_017466981.1	0	PREDICTED: ankyrin repeat and BTB/POZ domain-containing protein 1
peaks230567	48.7788	Promoter (<=1kb)	acaca	XM_017459876.1	0	PREDICTED: acetyl-CoA carboxylase 1 isoform X6
peaks14143	28.1639	Promoter (<=1kb)	acly	XM_017457211.1	0	PREDICTED: ATP-citrate synthase
peaks71258	4.39105	Promoter (<=1kb)	aco1	XM_017472117.1	0	PREDICTED: cytoplasmic aconitate hydratase
peaks191560	22.7995	Promoter (<=1kb)	acot8	XM_017450334.1	0	PREDICTED: acyl-coenzyme A thioesterase 8
peaks117787	2.94785	Exon (XM_017481356.1/LOC108272708, exon 16 of 19)	acp5	NM_001200561.1	-4225	tartrate-resistant acid phosphatase type 5 precursor
peaks66190	42.721	Promoter (<=1kb)	acp6	XM_017470176.1	0	PREDICTED: lysophosphatidic acid phosphatase type 6
peaks207855	13.2349	Distal Intergenic	actb	XM_017454668.1	15171	PREDICTED: actin, cytoplasmic 1
peaks148449	26.4193	Intron (XM_017488637.1/adamts6, intron 17 of 22)	adamts6	XM_017488637.1	52612	PREDICTED: A disintegrin and metalloproteinase with thrombospondin motifs 6
peaks212069	18.8396	Promoter (1-2kb)	adck5	XM_017454924.1	1241	PREDICTED: uncharacterized aarF domain-containing protein kinase 5 isoform X1
peaks14603	1.65435	Distal Intergenic	adcy10	XM_017486676.1	48395	PREDICTED: adenylate cyclase type 10 isoform X2
peaks237019	3.1957	Intron (XM_017461819.1/adgrb3, intron 10 of 30)	adgrb3	XM_017461821.1	189454	PREDICTED: adhesion G protein-coupled receptor B3 isoform X3
peaks238259	2.57814	Intron (XM_017461738.1/adgrl3, intron 2 of 23)	adgrl3	XM_017461748.1	-68636	PREDICTED: adhesion G protein-coupled receptor L3 isoform X8
peaks179381	49.7638	Promoter (<=1kb)	adipor2	XM_017494327.1	0	PREDICTED: adiponectin receptor protein 2
peaks178570	6.1239	Downstream (2-3kb)	adm2	XM_017494783.1	14053	PREDICTED: ADM2
peaks129262	4.9499	Exon (XM_017483731.1/arid5b, exon 5 of 9)	ado	XM_017482575.1	-68987	PREDICTED: 2-aminoethanethiol dioxygenase
peaks131228	22.1123	Promoter (<=1kb)	adprh	NM_001200663.1	0	[Protein ADP-ribosylarginine] hydrolase [Ictalurus punctatus]
peaks228914	19.765	Promoter (<=1kb)	adra2a	XM_017458945.1	-285	PREDICTED: alpha-2A adrenergic receptor
peaks123394	5.94136	Intron (XM_017483562.1/afap1, intron 3 of 16)	afap1	XM_017483563.1	15804	PREDICTED: actin filament-associated protein 1 isoform X3
peaks85834	6.53108	Promoter (2-3kb)	aga	NM_001200355.1	2752	N(4)-(beta-N-acetylglucosaminyl)-L-asparaginase precursor
peaks165223	20.7571	Promoter (<=1kb)	aggf1	XM_017492433.1	-15	PREDICTED: angiogenic factor with G patch and FHA domains 1 isoform X2
peaks39754	3.81659	Intron (XM_017465849.1/agk, intron 6 of 14)	agk	XM_017465849.1	3976	PREDICTED: acylglycerol kinase, mitochondrial
peaks213181	67.9037	Intron (XM_017455555.1/mthfd1l, intron 19 of 26)	akap12	XM_017455504.1	-21256	PREDICTED: A-kinase anchor protein 12 isoform X2
peaks98389	20.0603	Intron (XM_017478111.1/akap13, intron 1 of 37)	akap13	XM_017478114.1	3386	PREDICTED: A-kinase anchor protein 13 isoform X4
peaks131725	15.6207	Distal Intergenic	akap9	XM_017485140.1	44674	PREDICTED: A-kinase anchor protein 9 isoform X8
peaks1412	2.90896	3' UTR	akr	XM_017452390.1	25447	PREDICTED: homeobox protein akr isoform X1
peaks230636	8.67297	Promoter (<=1kb)	alg9	XM_017459830.1	0	PREDICTED: alpha-1,2-mannosyltransferase ALG9 isoform X2
peaks134982	4.15085	Intron (XM_017484539.1/alkbh3, intron 8 of 8)	alkbh3	XM_017484539.1	5423	PREDICTED: alpha-ketoglutarate-dependent dioxygenase alkB homolog 3 isoform X2
peaks18039	6.18819	Promoter (<=1kb)	alkbh7	XM_017460313.1	-4	PREDICTED: alpha-ketoglutarate-dependent dioxygenase alkB homolog 7, mitochondrial
peaks239074	24.1929	Promoter (<=1kb)	alpk1	XM_017461278.1	0	PREDICTED: alpha-protein kinase 1
peaks103805	8.29156	Promoter (<=1kb)	amh	XM_017477698.1	0	PREDICTED: muellerian-inhibiting factor
peaks172452	6.48301	Promoter (1-2kb)	ammecr1	XM_017492437.1	1636	PREDICTED: AMME syndrome candidate gene 1 protein
peaks127996	4.86351	Promoter (<=1kb)	amz2	XM_017483278.1	0	PREDICTED: archaemetzincin-2 isoform X2
peaks134773	48.4734	Promoter (<=1kb)	ankrd26	XM_017485375.1	0	PREDICTED: ankyrin repeat domain-containing protein 26 isoform X3
peaks145731	5.48421	Exon (XM_017486850.1/plekhm2, exon 17 of 20)	ano7p1	XM_017486481.1	-7151	PREDICTED: anoctamin-7
peaks132977	4.22424	Intron (XM_017484530.1/anxa6, intron 7 of 24)	anxa6	NM_001200326.1	14358	PREDICTED: annexin A6 isoform X1
peaks132983	15.838	Promoter (<=1kb)	anxa6	XM_017484530.1	0	PREDICTED: annexin A6 isoform X1
peaks186474	28.6017	Promoter (<=1kb)	ap1m1	XM_017496250.1	0	PREDICTED: AP-1 complex subunit mu-1 isoform X2
peaks191059	14.0655	Promoter (<=1kb)	ap5b1	XM_017450434.1	33	PREDICTED: AP-5 complex subunit beta-1
peaks156478	31.9156	Promoter (<=1kb)	apc	XM_017489631.1	19	PREDICTED: adenomatous polyposis coli protein isoform X2
peaks39983	60.5455	Promoter (<=1kb)	aplp2	XM_017466257.1	0	PREDICTED: amyloid-like protein 2 isoform X4
peaks115632	9.16105	Intron (XM_017482158.1/apoh, intron 2 of 6)	apoh	XM_017482158.1	5155	PREDICTED: beta-2-glycoprotein 1
peaks115636	10.4496	Promoter (<=1kb)	apoh	XM_017482158.1	0	PREDICTED: beta-2-glycoprotein 1
peaks74924	3.65429	Exon (XM_017471354.1/aqp4, exon 5 of 5)	aqp4	XM_017471354.1	7994	PREDICTED: aquaporin-4 isoform X2
peaks92286	3.22275	Intron (XM_017475930.1/dph6, intron 13 of 14)	aqr	XM_017475929.1	-18249	PREDICTED: intron-binding protein aquarius isoform X1
peaks241090	75.2313	Exon (XM_017462109.1/arap1, exon 4 of 12)	arap1	XM_017462109.1	11726	PREDICTED: arf-GAP with Rho-GAP domain, ANK repeat and PH domain-containing protein 1 isoform X3
peaks72889	2.77526	Distal Intergenic	arap2	XM_017472612.1	307115	PREDICTED: arf-GAP with Rho-GAP domain, ANK repeat and PH domain-containing protein 2 isoform X2
peaks202522	7.82977	Intron (XM_017452700.1/cpa6, intron 4 of 10)	arfgef1	XM_017453125.1	-18519	PREDICTED: brefeldin A-inhibited guanine nucleotide-exchange protein 1 isoform X2
peaks25039	25.18	Promoter (<=1kb)	arhgap10	XM_017463632.1	0	PREDICTED: rho GTPase-activating protein 10 isoform X1
peaks63074	3.323	Promoter (1-2kb)	arhgap15	XM_017469956.1	-1854	PREDICTED: LOW QUALITY PROTEIN: rho GTPase-activating protein 15
peaks194775	3.7737	Exon (XM_017451913.1/LOC108255741, exon 7 of 13)	arhgap25	XM_017451914.1	-12081	PREDICTED: rho GTPase-activating protein 25 isoform X2
peaks11499	22.9311	Intron (XM_017472144.1/arhgap29, intron 2 of 21)	arhgap29	XM_017472144.1	4906	PREDICTED: rho GTPase-activating protein 29 isoform X2
peaks11502	32.9689	Promoter (<=1kb)	arhgap29	XM_017472144.1	0	PREDICTED: rho GTPase-activating protein 29 isoform X2
peaks99871	28.6623	Exon (XM_017478320.1/LOC108271075, exon 12 of 21)	arhgef18	XM_017478385.1	-15867	PREDICTED: rho guanine nucleotide exchange factor 18 isoform X5
peaks221898	4.65846	Promoter (1-2kb)	arhgef7	XM_017458033.1	1195	PREDICTED: rho guanine nucleotide exchange factor 7 isoform X2
peaks221906	2.33159	Exon (XM_017458036.1/eif5b, exon 21 of 24)	arhgef7	XM_017458032.1	-10589	PREDICTED: rho guanine nucleotide exchange factor 7 isoform X2
peaks230015	3.81659	Promoter (1-2kb)	arhgef9	XM_017459915.1	1631	PREDICTED: rho guanine nucleotide exchange factor 9 isoform X2
peaks32202	4.94658	Intron (XM_017463401.1/arid4b, intron 8 of 21)	arid4b	XM_017463400.1	56436	PREDICTED: AT-rich interactive domain-containing protein 4B isoform X5
peaks222768	3.08775	Intron (XM_017456809.1/arl6, intron 5 of 8)	arl6	XM_017456809.1	3572	PREDICTED: LOW QUALITY PROTEIN: ADP-ribosylation factor-like protein 6
peaks156651	15.9776	Promoter (<=1kb)	ash2l	XM_017489740.1	0	PREDICTED: set1/Ash2 histone methyltransferase complex subunit ASH2 isoform X1
peaks13718	1.68841	Intron (XM_017458699.1/asic2, intron 2 of 10)	asic2	XM_017458699.1	97906	PREDICTED: acid-sensing ion channel 2 isoform X1
peaks234492	25.612	Promoter (<=1kb)	ass1	XM_017460037.1	0	PREDICTED: argininosuccinate synthase
peaks120639	46.9446	Promoter (<=1kb)	atat1	XM_017481541.1	0	PREDICTED: alpha-tubulin N-acetyltransferase 1 isoform X3
peaks222006	17.0749	Intron (XM_017457148.1/atf7ip, intron 2 of 15)	atf7ip	XM_017457149.1	-4677	PREDICTED: activating transcription factor 7-interacting protein 1 isoform X4
peaks3464	26.3308	Promoter (<=1kb)	atg12	XM_017470836.1	13	PREDICTED: ubiquitin-like protein ATG12
peaks108873	12.6596	Promoter (<=1kb)	atg4b	XM_017480108.1	0	PREDICTED: cysteine protease ATG4B isoform X2
peaks52198	3.98163	Intron (XR_001812792.1/grid2, intron 9 of 16)	atoh1	XM_017467229.1	-123863	PREDICTED: protein atonal homolog 1
peaks174672	6.72118	Promoter (1-2kb)	atp23	XM_017494791.1	-1311	PREDICTED: mitochondrial inner membrane protease ATP23 homolog isoform X2
peaks220446	10.6835	Intron (XM_017458200.1/tfdp1, intron 6 of 11)	atp4b	XM_017458202.1	10401	PREDICTED: potassium-transporting ATPase subunit beta
peaks207798	21.4318	Promoter (<=1kb)	atp5j2	NM_001201070.1	0	ATP synthase subunit f, mitochondrial
peaks228769	13.2349	Promoter (<=1kb)	atp6ap2	XM_017459093.1	0	PREDICTED: renin receptor
peaks205268	4.20897	Intron (XM_017453840.1/atp6v1c1, intron 3 of 12)	atp6v1c1	XM_017453840.1	5003	PREDICTED: V-type proton ATPase subunit C 1
peaks216153	11.4052	Promoter (<=1kb)	atraid	XM_017455981.1	0	PREDICTED: all-trans retinoic acid-induced differentiation factor
peaks15133	39.2159	Promoter (<=1kb)	atxn2l	XM_017494750.1	0	PREDICTED: ataxin-2-like protein isoform X4
peaks115575	4.48046	Intron (XM_017482156.1/axin2, intron 1 of 10)	axin2	XM_017482157.1	-6728	PREDICTED: axin-2 isoform X1
peaks157191	912.107	Intron (XM_017491574.1/b3glct, intron 1 of 15)	b3glct	XM_017491575.1	12726	PREDICTED: beta-1,3-glucosyltransferase
peaks108467	2.41242	Distal Intergenic	barhl2	XM_017479401.1	76531	PREDICTED: barH-like 2 homeobox protein
peaks44435	71.6046	Promoter (<=1kb)	baz1b	XM_017466292.1	0	PREDICTED: tyrosine-protein kinase BAZ1B isoform X2
peaks142926	3.39452	Intron (XM_017487039.1/baz2a, intron 20 of 29)	baz2a	XM_017487039.1	53708	PREDICTED: bromodomain adjacent to zinc finger domain protein 2A isoform X8
peaks231126	7.64634	Promoter (1-2kb)	bckdk	XM_017460470.1	-1852	PREDICTED: 3-methyl-2-oxobutanoate dehydrogenase
peaks221668	2.23743	Distal Intergenic	bcl9	XM_017457793.1	-34774	PREDICTED: B-cell CLL/lymphoma 9 protein isoform X1
peaks166918	4.62982	Exon (XM_017492439.1/LOC108278817, exon 15 of 20)	bcr	XM_017493348.1	-7693	PREDICTED: breakpoint cluster region protein
peaks88484	6.92889	Intron (XM_017477012.1/bmf, intron 3 of 3)	bmf	XM_017477012.1	16416	PREDICTED: bcl-2-modifying factor
peaks47840	8.01127	Intron (XM_017467920.1/bmp1, intron 6 of 19)	bmp1	XM_017467921.1	36955	PREDICTED: bone morphogenetic protein 1 isoform X2
peaks46299	13.9969	Intron (XM_017466036.1/LOC108264472, intron 24 of 44)	bnc1	XM_017466062.1	-16285	PREDICTED: zinc finger protein basonuclin-1
peaks167327	8.39964	Promoter (<=1kb)	brix1	XM_017493109.1	0	PREDICTED: ribosome biogenesis protein BRX1 homolog
peaks168784	3.06538	Intron (XM_017493300.1/bscl2, intron 7 of 10)	bscl2	XM_017493300.1	4081	PREDICTED: seipin isoform X2
peaks97882	24.1929	Promoter (<=1kb)	btbd10	XM_017478077.1	0	PREDICTED: BTB/POZ domain-containing protein 10
peaks33791	51.2886	Promoter (<=1kb)	btbd9	XM_017464190.1	0	PREDICTED: BTB/POZ domain-containing protein 9 isoform X2
peaks123124	33.0616	Promoter (<=1kb)	bub3	XM_017482971.1	0	PREDICTED: mitotic checkpoint protein BUB3 isoform X2
peaks170383	7.4413	Promoter (<=1kb)	bud13	XM_017493517.1	0	PREDICTED: BUD13 homolog isoform X1
peaks228500	45.2777	Promoter (<=1kb)	bzw1	XM_017459085.1	0	PREDICTED: basic leucine zipper and W2 domain-containing protein 1
peaks98186	16.2368	Promoter (<=1kb)	c10h21orf2	XM_017478840.1	0	PREDICTED: protein C21orf2 isoform X1
peaks120098	11.5359	Promoter (<=1kb)	c12h6orf136	XM_017481311.1	0	PREDICTED: uncharacterized protein C6orf136 homolog
peaks151281	7.4413	Promoter (<=1kb)	c16h5orf63	XM_017488380.1	-294	PREDICTED: glutaredoxin-like protein C5orf63 homolog
peaks165020	49.4222	Promoter (<=1kb)	c18h5orf15	XM_017493304.1	0	PREDICTED: keratinocyte-associated transmembrane protein 2
peaks240090	5.26046	Promoter (<=1kb)	c1d	XM_017461858.1	0	nuclear nucleic acid-binding protein C1D
peaks78844	2.5632	Promoter (<=1kb)	c1galt1c1	XM_017475135.1	206	PREDICTED: C1GALT1-specific chaperone 1
peaks8331	2.4199	Intron (XM_017478937.1/xylb, intron 16 of 17)	c1h9orf152	XM_017478951.1	-41008	PREDICTED: uncharacterized protein C9orf152 homolog isoform X1
peaks199503	18.0145	Promoter (<=1kb)	c22h9orf85	XM_017451796.1	0	PREDICTED: uncharacterized protein C9orf85 homolog
peaks222176	32.8261	Intron (XM_017457945.1/vps8, intron 44 of 44)	c26h3orf70	XM_017458156.1	60469	PREDICTED: UPF0524 protein C3orf70 homolog
peaks12958	3.44031	Promoter (2-3kb)	c2h16orf58	XM_017487081.1	-2936	PREDICTED: RUS1 family protein C16orf58 homolog
peaks18596	6.74521	Distal Intergenic	c2h16orf72	XM_017460756.1	23153	PREDICTED: UPF0472 protein C16orf72 homolog
peaks18606	31.8465	Promoter (<=1kb)	c2h16orf72	XM_017460756.1	0	PREDICTED: UPF0472 protein C16orf72 homolog
peaks39442	3.75553	Promoter (1-2kb)	c4h15orf39	XM_017466183.1	-1257	PREDICTED: uncharacterized protein C15orf39 homolog
peaks36976	3.23725	Distal Intergenic	c4h15orf59	XM_017465249.1	-20837	PREDICTED: UPF0583 protein C15orf59 homolog
peaks52396	38.517	Promoter (<=1kb)	c5h9orf3	XM_017468222.1	0	PREDICTED: aminopeptidase O isoform X1
peaks186852	5.04277	Intron (XM_017495629.1/cables1, intron 1 of 10)	cables1	XM_017495629.1	8646	PREDICTED: CDK5 and ABL1 enzyme substrate 1 isoform X1
peaks143781	10.6834	Promoter (2-3kb)	cables2	XM_017487784.1	-2093	PREDICTED: CDK5 and ABL1 enzyme substrate 2
peaks107334	3.6254	Intron (XM_017480064.1/ror1, intron 2 of 9)	cachd1	XM_017480066.1	-79982	PREDICTED: VWFA and cache domain-containing protein 1
peaks127828	3.68016	Intron (XM_017483910.1/cacna1g, intron 3 of 36)	cacna1g	XM_017483910.1	84635	PREDICTED: voltage-dependent T-type calcium channel subunit alpha-1G isoform X7
peaks127839	7.91476	Intron (XM_017483910.1/cacna1g, intron 2 of 36)	cacna1g	XM_017483910.1	42945	PREDICTED: voltage-dependent T-type calcium channel subunit alpha-1G isoform X7
peaks43906	6.44251	Intron (XM_017466400.1/cacna2d1, intron 3 of 31)	cacna2d1	XM_017466399.1	12770	PREDICTED: voltage-dependent calcium channel subunit alpha-2/delta-1 isoform X5
peaks43918	2.16822	Intron (XM_017466400.1/cacna2d1, intron 3 of 31)	cacna2d1	XM_017466399.1	48325	PREDICTED: voltage-dependent calcium channel subunit alpha-2/delta-1 isoform X5
peaks185044	27.7867	Promoter (<=1kb)	cactin	XM_017495212.1	0	PREDICTED: cactin
peaks98152	39.2929	Promoter (<=1kb)	cant1	XM_017477879.1	0	PREDICTED: soluble calcium-activated nucleotidase 1 isoform X3
peaks179791	3.0111	Intron (XM_017494373.1/LOC108279843, intron 29 of 35)	casc1	XM_017494797.1	22114	PREDICTED: protein CASC1 isoform X2
peaks61063	47.1977	Intron (XM_017469535.1/cask, intron 1 of 26)	cask	XM_017469541.1	47576	PREDICTED: peripheral plasma membrane protein CASK isoform X9
peaks111331	5.38373	3' UTR	cbfa2t2	XM_017480455.1	38712	PREDICTED: protein CBFA2T2 isoform X2
peaks177346	28.5317	Promoter (<=1kb)	cbll1	XM_017494509.1	0	PREDICTED: E3 ubiquitin-protein ligase Hakai isoform X2
peaks221061	4.13222	Promoter (<=1kb)	cbs	XM_017458119.1	0	PREDICTED: cystathionine beta-synthase
peaks141942	5.37159	Exon (XM_017486658.1/cc2d2a, exon 35 of 36)	cc2d2a	XM_017486658.1	23590	PREDICTED: coiled-coil and C2 domain-containing protein 2A isoform X1
peaks144704	14.0226	Promoter (<=1kb)	ccdc115	XM_017488096.1	0	PREDICTED: coiled-coil domain-containing protein 115 isoform X2
peaks117048	3.95855	Promoter (<=1kb)	ccdc14	XM_017480680.1	0	PREDICTED: coiled-coil domain-containing protein 14 isoform X2
peaks13352	6.75492	Promoter (2-3kb)	ccdc47	XM_017454806.1	2991	PREDICTED: coiled-coil domain-containing protein 47
peaks239899	26.3308	Promoter (<=1kb)	ccdc86	XM_017461051.1	0	PREDICTED: coiled-coil domain-containing protein 86
peaks143794	4.76178	Intron (XM_017486463.1/xkr7, intron 1 of 2)	ccm2l	XM_017488135.1	-21495	PREDICTED: cerebral cavernous malformations 2 protein-like isoform X3
peaks17847	43.4354	Promoter (<=1kb)	ccnf	XM_017488761.1	0	PREDICTED: cyclin-F
peaks45773	44.6465	Promoter (<=1kb)	ccnl1	XM_017465735.1	0	PREDICTED: cyclin-L1 isoform X2
peaks201320	41.3507	Promoter (<=1kb)	cct5	XM_017453221.1	0	PREDICTED: T-complex protein 1 subunit epsilon
peaks20934	19.823	Promoter (<=1kb)	cd164	XM_017493117.1	0	PREDICTED: sialomucin core protein 24 isoform X1
peaks12969	29.2658	Promoter (<=1kb)	cd2bp2	XM_017487096.1	13	PREDICTED: CD2 antigen cytoplasmic tail-binding protein 2 isoform X2
peaks147091	6.98002	Promoter (<=1kb)	cd63	NM_001200265.1	0	CD63 antigen
peaks170642	30.5852	Downstream (<1kb)	cdc23	XM_017493586.1	10314	PREDICTED: cell division cycle protein 23 homolog
peaks21816	7.91476	Promoter (<=1kb)	cdc40	XM_017494115.1	0	PREDICTED: pre-mRNA-processing factor 17
peaks91676	6.46332	Promoter (1-2kb)	cdc42bpa	XM_017476309.1	-1831	PREDICTED: serine/threonine-protein kinase MRCK alpha isoform X4
peaks215991	26.3405	Intron (XM_017456133.1/cdc42bpb, intron 2 of 35)	cdc42bpb	XM_017456133.1	27104	PREDICTED: serine/threonine-protein kinase MRCK beta
peaks103251	10.7936	Intron (XM_017477663.1/LOC108270763, intron 15 of 15)	cdc6	XM_017477693.1	10158	PREDICTED: cell division control protein 6 homolog isoform X2
peaks227663	6.72118	Intron (XM_017459299.1/cdh15, intron 8 of 13)	cdh15	XM_017459299.1	17263	PREDICTED: cadherin-15
peaks111420	3.0956	Distal Intergenic	cdh22	XM_017479184.1	-31548	PREDICTED: cadherin-22
peaks181376	2.26419	Distal Intergenic	cdh7	XM_017496446.1	-24312	PREDICTED: cadherin-7
peaks224797	26.5602	Distal Intergenic	cebpa	XM_017459304.1	55677	PREDICTED: CCAAT/enhancer-binding protein alpha
peaks224778	23.153	Promoter (<=1kb)	cebpg	XM_017459222.1	0	PREDICTED: CCAAT/enhancer-binding protein gamma
peaks214316	53.9487	Promoter (<=1kb)	cebpzos	XM_017456320.1	0	PREDICTED: protein CEBPZOS
peaks233500	2.16373	Promoter (<=1kb)	cenpv	XM_017459635.1	-620	PREDICTED: centromere protein V
peaks56471	22.6448	Promoter (<=1kb)	cep350	XM_017467761.1	0	PREDICTED: centrosome-associated protein 350 isoform X4
peaks20928	57.8534	Promoter (<=1kb)	cep57l1	XM_017493030.1	0	PREDICTED: centrosomal protein CEP57L1 isoform X3
peaks187763	3.43156	Exon (XM_017450401.1/cept1, exon 8 of 10)	cept1	XM_017450401.1	5273	PREDICTED: choline/ethanolaminephosphotransferase 1 isoform X3
peaks77812	4.47738	Promoter (<=1kb)	cetn2	XM_017474246.1	-132	PREDICTED: centrin-2
peaks221525	4.11103	Intron (XM_017456835.1/cfap58, intron 10 of 17)	cfap58	XM_017456835.1	46703	PREDICTED: cilia- and flagella-associated protein 58 isoform X4
peaks142659	7.78789	Exon (XM_017486510.1/LOC108275605, exon 14 of 17)	cfi	XM_017486285.1	-6480	PREDICTED: complement factor I isoform X1
peaks127162	15.4125	Exon (XM_017483812.1/llgl2, exon 9 of 26)	chac2	XM_017484037.1	-12561	PREDICTED: putative glutathione-specific gamma-glutamylcyclotransferase 2 isoform X2
peaks66208	16.861	Promoter (2-3kb)	chaf1b	XM_017469072.1	-2611	PREDICTED: chromatin assembly factor 1 subunit B
peaks165458	33.3949	Promoter (<=1kb)	chchd10	XM_017493162.1	0	PREDICTED: coiled-coil-helix-coiled-coil-helix domain-containing protein 10, mitochondrial
peaks188538	32.0107	Promoter (<=1kb)	chchd4	XM_017450432.1	10	PREDICTED: mitochondrial intermembrane space import and assembly protein 40
peaks125263	15.3525	Promoter (<=1kb)	chmp6	XM_017483153.1	0	PREDICTED: charged multivesicular body protein 6
peaks36443	3.03513	Distal Intergenic	chst1	XM_017465522.1	-43696	PREDICTED: carbohydrate sulfotransferase 1
peaks82435	14.4114	Promoter (<=1kb)	ciapin1	XM_017473307.1	0	anamorsin
peaks37357	36.1973	Promoter (<=1kb)	clasrp	XR_001812419.1	0	PREDICTED: CLK4-associating serine/arginine rich protein
peaks78426	27.3319	Promoter (<=1kb)	clint1	XM_017474010.1	0	PREDICTED: clathrin interactor 1 isoform X1
peaks94944	23.7321	Promoter (<=1kb)	cln8	NM_001201111.1	0	protein CLN8
peaks19833	2.40454	Promoter (1-2kb)	clnk	XM_017450071.1	1128	PREDICTED: cytokine-dependent hematopoietic cell linker isoform X4
peaks43569	8.55419	Distal Intergenic	clns1a	XM_017466024.1	8519	PREDICTED: methylosome subunit pICln isoform X6
peaks98637	37.7511	Promoter (<=1kb)	clpx	XM_017478453.1	0	PREDICTED: ATP-dependent Clp protease ATP-binding subunit clpX-like, mitochondrial isoform X1
peaks43655	5.31725	Intron (XM_017465563.1/cmip, intron 1 of 20)	cmip	XM_017465563.1	20715	PREDICTED: C-Maf-inducing protein
peaks66105	2.10275	Promoter (2-3kb)	cmss1	XM_017470340.1	2307	PREDICTED: protein CMSS1
peaks206400	42.8599	Promoter (<=1kb)	cmtm7	XM_017452620.1	0	PREDICTED: CKLF-like MARVEL transmembrane domain-containing protein 7
peaks77566	4.05214	Exon (XM_017473994.1/LOC108268797, exon 16 of 16)	cnga2	XM_017473993.1	-3200	PREDICTED: cyclic nucleotide-gated olfactory channel
peaks228628	33.1938	Promoter (<=1kb)	cnot9	NM_001200818.1	0	CCR4-NOT transcription complex subunit 9
peaks180959	16.1515	Promoter (<=1kb)	cnpy1	XM_017494958.1	0	protein canopy-1 precursor
peaks88002	11.8059	Promoter (2-3kb)	cnst	XM_017475978.1	2909	PREDICTED: consortin isoform X1
peaks88300	2.52059	Promoter (1-2kb)	coch	XM_017475807.1	1290	PREDICTED: cochlin
peaks90040	3.468	Distal Intergenic	colec11	XM_017475437.1	79918	PREDICTED: collectin-11 isoform X1
peaks90051	2.2855	Distal Intergenic	colec11	XM_017475437.1	42879	PREDICTED: collectin-11 isoform X1
peaks55554	7.4413	Intron (XM_017467491.1/cdk16, intron 2 of 15)	comt	XM_017467492.1	-12503	PREDICTED: catechol O-methyltransferase isoform X5
peaks2710	25.964	Promoter (<=1kb)	cops7a	XM_017469197.1	0	PREDICTED: COP9 signalosome complex subunit 7a
peaks39146	2.71323	Promoter (2-3kb)	cpne2	XM_017465930.1	2406	PREDICTED: copine-2 isoform X2
peaks5452	10.4496	Promoter (<=1kb)	cpne3	XM_017474626.1	0	PREDICTED: copine-3 isoform X2
peaks14558	18.5395	Promoter (<=1kb)	cramp1	XM_017494288.1	0	PREDICTED: protein cramped-like isoform X2
peaks169538	5.67092	Promoter (<=1kb)	crcp	XM_017492945.1	7	PREDICTED: DNA-directed RNA polymerase III subunit RPC9 isoform X2
peaks4054	6.70911	Exon (XM_017477248.1/creb5, exon 4 of 11)	creb5	XM_017477255.1	5427	PREDICTED: cyclic AMP-responsive element-binding protein 5 isoform X2
peaks171568	11.614	Promoter (<=1kb)	crebrf	XM_017492783.1	0	PREDICTED: CREB3 regulatory factor isoform X2
peaks37814	6.53108	Promoter (<=1kb)	cs012	NM_001201045.1	0	protein C19orf12 homolog
peaks209445	3.08775	Intron (XM_017453975.1/csmd2, intron 5 of 70)	csmd2	XM_017453975.1	155096	PREDICTED: CUB and sushi domain-containing protein 2
peaks207135	4.61774	Intron (XM_017455144.1/csmd3, intron 6 of 69)	csmd3	XM_017455144.1	234398	PREDICTED: CUB and sushi domain-containing protein 3
peaks120778	44.5917	Promoter (<=1kb)	csnk2b	XM_017482388.1	0	PREDICTED: casein kinase II subunit beta isoform X2
peaks123250	37.0384	Distal Intergenic	ctbp2	XM_017482938.1	-20488	PREDICTED: C-terminal-binding protein 2 isoform X2
peaks111765	16.982	Promoter (<=1kb)	ctsa	XM_017479492.1	0	PREDICTED: lysosomal protective protein
peaks196951	7.00329	Promoter (<=1kb)	ctsl	NM_001200253.1	0	cathepsin La precursor
peaks85864	75.828	Exon (XM_017475183.1/LOC108269354, exon 16 of 30)	ctso	XM_017475184.1	47986	PREDICTED: cathepsin O
peaks81428	7.89614	Promoter (<=1kb)	ctsw	XM_017474080.1	-923	PREDICTED: cathepsin W
peaks163676	5.26046	Promoter (<=1kb)	cul5	XM_017490805.1	-891	PREDICTED: cullin-5 isoform X3
peaks187149	11.79	Promoter (<=1kb)	cwc25	XM_017496034.1	0	PREDICTED: pre-mRNA-splicing factor CWC25 homolog
peaks192428	1.92531	Distal Intergenic	dag1	XM_017450728.1	-21967	PREDICTED: dystroglycan
peaks99939	7.91476	Promoter (<=1kb)	dbt	XM_017478982.1	0	PREDICTED: lipoamide acyltransferase component of branched-chain alpha-keto acid dehydrogenase complex, mitochondrial
peaks155636	37.1537	Promoter (<=1kb)	dcps	XM_017488319.1	0	PREDICTED: m7GpppX diphosphatase
peaks132943	3.08039	Exon (XM_017486152.1/dctn4, exon 4 of 13)	dctn4	XM_017486152.1	3299	PREDICTED: dynactin subunit 4 isoform X1
peaks220461	6.2347	Promoter (<=1kb)	dcun1d2	XM_017457320.1	0	PREDICTED: DCN1-like protein 2 isoform X3
peaks235138	3.08039	Promoter (1-2kb)	dcx	XM_017460231.1	-1012	PREDICTED: neuronal migration protein doublecortin
peaks961	3.44031	Downstream (2-3kb)	ddc	XM_017486726.1	30197	PREDICTED: aromatic-L-amino-acid decarboxylase
peaks91796	28.0375	Promoter (<=1kb)	ddo	NM_001200382.1	0	D-aspartate oxidase
peaks234455	9.92121	Promoter (<=1kb)	ddrgk1	XM_017460752.1	0	PREDICTED: DDRGK domain-containing protein 1 isoform X1
peaks138718	4.61181	3' UTR	ddt4l	NM_001200893.1	12337	uncharacterized protein LOC449866 homolog
peaks143118	17.5063	Promoter (<=1kb)	ddx23	XM_017487588.1	0	PREDICTED: probable ATP-dependent RNA helicase DDX23
peaks172131	5.48421	Exon (XM_017493460.1/ddx52, exon 8 of 15)	ddx52	XM_017493460.1	3870	PREDICTED: probable ATP-dependent RNA helicase DDX52
peaks1660	32.7177	3' UTR	derl1	NM_001200984.1	13542	derlin-1
peaks146816	22.1123	Promoter (<=1kb)	dffa	XM_017487714.1	0	PREDICTED: DNA fragmentation factor subunit alpha
peaks150076	8.89587	Promoter (<=1kb)	dgcr14	XM_017488867.1	0	PREDICTED: protein DGCR14
peaks150071	11.4017	Exon (XM_017488862.1/dgcr2, exon 7 of 11)	dgcr2	XM_017488862.1	4783	PREDICTED: integral membrane protein DGCR2/IDD isoform X1
peaks227082	3.08775	Distal Intergenic	dh12b	NM_001200521.1	27508	very-long-chain 3-oxoacyl-CoA reductase-B
peaks160395	7.0451	Promoter (<=1kb)	dhr13	XM_017490134.1	0	PREDICTED: dehydrogenase/reductase sdr family member 13 isoform X1
peaks160397	13.4139	Promoter (2-3kb)	dhr13	XM_017490131.1	2138	PREDICTED: dehydrogenase/reductase sdr family member 13 isoform X1
peaks222643	4.61774	Intron (XM_017458204.1/dhrsx, intron 3 of 5)	dhrsx	XM_017458203.1	19894	PREDICTED: dehydrogenase/reductase SDR family member on chromosome X isoform X3
peaks71297	5.1646	Exon (XM_017472346.1/dhx15, exon 12 of 14)	dhx15	XM_017472345.1	28466	PREDICTED: pre-mRNA-splicing factor ATP-dependent RNA helicase DHX15 isoform X1
peaks147857	25.6572	Distal Intergenic	dhx35	XM_017486798.1	55760	PREDICTED: probable ATP-dependent RNA helicase DHX35
peaks147858	35.2238	Distal Intergenic	dhx35	XM_017486798.1	58355	PREDICTED: probable ATP-dependent RNA helicase DHX35
peaks147731	34.0375	Promoter (<=1kb)	dido1	XM_017487252.1	0	PREDICTED: death-inducer obliterator 1
peaks102326	17.7032	Distal Intergenic	diras1	XM_017477386.1	21956	PREDICTED: GTP-binding protein Di-Ras1
peaks221744	3.41459	Promoter (<=1kb)	dleu7	XM_017456857.1	0	PREDICTED: leukemia-associated protein 7
peaks221750	1.81313	Distal Intergenic	dleu7	XM_017456857.1	28026	PREDICTED: leukemia-associated protein 7
peaks56345	21.4318	Promoter (<=1kb)	dmap1	XM_017468955.1	0	PREDICTED: DNA methyltransferase 1-associated protein 1
peaks56349	2.7375	3' UTR	dmap1	XM_017468955.1	8730	PREDICTED: DNA methyltransferase 1-associated protein 1
peaks56358	6.29547	Distal Intergenic	dmap1	XM_017468955.1	32762	PREDICTED: DNA methyltransferase 1-associated protein 1
peaks3911	3.75553	Distal Intergenic	dnah11	XM_017471301.1	-7676	PREDICTED: dynein heavy chain 11, axonemal
peaks156103	19.1763	Promoter (<=1kb)	dnajb13	NM_001200942.1	0	dnaJ homolog subfamily B member 13
peaks88824	11.2945	Promoter (<=1kb)	dnajc17	XM_017476144.1	0	PREDICTED: LOW QUALITY PROTEIN: dnaJ homolog subfamily C member 17
peaks82587	2.16758	Intron (XM_017475134.1/dnajc24, intron 2 of 4)	dnajc24	XM_017475133.1	10080	PREDICTED: dnaJ homolog subfamily C member 24
peaks155034	3.3141	Exon (XM_017488912.1/LOC108276869, exon 8 of 21)	dnajc30	XM_017488920.1	15403	PREDICTED: dnaJ homolog subfamily C member 30
peaks155038	8.70784	3' UTR	dnajc30	XM_017488920.1	5595	PREDICTED: dnaJ homolog subfamily C member 30
peaks155039	4.61774	Promoter (<=1kb)	dnajc30	XM_017488920.1	936	PREDICTED: dnaJ homolog subfamily C member 30
peaks96350	1.81313	3' UTR	dok4	XM_017478579.1	-23054	PREDICTED: docking protein 4
peaks168936	23.4931	Promoter (<=1kb)	dpp3	XM_017492538.1	0	PREDICTED: dipeptidyl peptidase 3
peaks204936	13.2349	Intron (XM_017453507.1/dpys, intron 3 of 8)	dpys	XM_017453507.1	3965	PREDICTED: dihydropyrimidinase
peaks187854	13.9847	Promoter (<=1kb)	dstyk	XR_001815885.1	0	PREDICTED: dual serine/threonine and tyrosine protein kinase
peaks46170	7.03232	Promoter (<=1kb)	dtwd1	XR_001812430.1	0	PREDICTED: DTW domain-containing protein 1 isoform X1
peaks83404	37.9565	Distal Intergenic	dusp6	XM_017474875.1	15888	PREDICTED: dual specificity protein phosphatase 6
peaks73635	2.10372	Intron (XM_017471857.1/dysf, intron 42 of 55)	dysf	XM_017471857.1	64675	PREDICTED: LOW QUALITY PROTEIN: dysferlin
peaks73648	2.41179	Intron (XM_017471857.1/dysf, intron 1 of 55)	dysf	XM_017471857.1	5889	PREDICTED: LOW QUALITY PROTEIN: dysferlin
peaks181781	11.2964	Promoter (<=1kb)	eaf1	XM_017495307.1	30	PREDICTED: ELL-associated factor 1
peaks125010	4.22964	Distal Intergenic	ebf3	XM_017484183.1	248463	PREDICTED: transcription factor COE3 isoform X1
peaks139562	5.54461	Promoter (<=1kb)	echdc3	XM_017485468.1	0	PREDICTED: enoyl-CoA hydratase domain-containing protein 3, mitochondrial isoform X2
peaks81848	15.6207	Promoter (<=1kb)	edc3	XM_017474059.1	0	PREDICTED: enhancer of mRNA-decapping protein 3
peaks121189	17.3644	Distal Intergenic	eepd1	XM_017481210.1	-7637	PREDICTED: endonuclease/exonuclease/phosphatase family domain-containing protein 1
peaks87060	38.9191	Promoter (<=1kb)	efcab11	XM_017476187.1	0	PREDICTED: EF-hand calcium-binding domain-containing protein 11 isoform X1
peaks23202	5.59598	Promoter (<=1kb)	efhc1	XM_017455579.1	0	PREDICTED: EF-hand domain-containing protein 1
peaks229896	22.1606	Promoter (2-3kb)	efnb1	XM_017459988.1	2233	PREDICTED: ephrin-B1
peaks183932	3.49652	Intron (XM_017495776.1/efr3a, intron 3 of 23)	efr3a	XM_017495776.1	6291	PREDICTED: protein EFR3 homolog A isoform X5
peaks91461	3.06538	Downstream (2-3kb)	egln3	XM_017476258.1	14845	PREDICTED: egl nine homolog 3 isoform X2
peaks84254	29.958	Promoter (<=1kb)	egr1	XM_017474759.1	0	PREDICTED: early growth response protein 1
peaks84268	4.15085	Distal Intergenic	egr1	XM_017474759.1	-37447	PREDICTED: early growth response protein 1
peaks131988	5.19443	Promoter (<=1kb)	ehmt2	XM_017485147.1	0	PREDICTED: histone-lysine N-methyltransferase EHMT2
peaks81424	2.92701	Intron (XM_017474078.1/eif1ad, intron 2 of 4)	eif1ad	XM_017474078.1	3414	PREDICTED: probable RNA-binding protein EIF1AD isoform X1
peaks212316	14.1975	Promoter (<=1kb)	eif1b	NM_001245942.1	0	eukaryotic translation initiation factor 1
peaks198930	27.6336	Promoter (<=1kb)	eif2b1	NM_001201107.1	0	translation initiation factor eIF-2B subunit alpha
peaks7242	6.09459	Promoter (<=1kb)	eif3e	XM_017476924.1	0	PREDICTED: eukaryotic translation initiation factor 3 subunit E
peaks37665	54.8434	Promoter (<=1kb)	eif3m	NM_001201295.1	0	eukaryotic translation initiation factor 3 subunit M
peaks228405	21.6683	Distal Intergenic	elfn2	XM_017459018.1	35069	PREDICTED: protein phosphatase 1 regulatory subunit 29
peaks191381	35.745	Promoter (<=1kb)	elk4	XM_017450186.1	0	PREDICTED: ETS domain-containing protein Elk-4 isoform X2
peaks203791	15.6833	Intron (XM_017452815.1/vps13b, intron 3 of 61)	elovl2	XM_017452846.1	-3924	PREDICTED: elongation of very long chain fatty acids protein 2 isoform X2
peaks7234	1.92531	Intron (XM_017476906.1/emc2, intron 2 of 10)	emc2	XM_017476906.1	7016	PREDICTED: ER membrane protein complex subunit 2
peaks109720	28.5235	Promoter (<=1kb)	emc3	XM_017479083.1	0	ER membrane protein complex subunit 3
peaks123705	2.31588	Distal Intergenic	eme1	XM_017484466.1	56274	PREDICTED: crossover junction endonuclease EME1
peaks123715	3.08775	Distal Intergenic	eme1	XM_017484466.1	89880	PREDICTED: crossover junction endonuclease EME1
peaks122444	6.90229	Promoter (2-3kb)	emp2_1	NM_001200449.1	2810	-
peaks153025	14.4114	Promoter (<=1kb)	emsy	XM_017489795.1	0	PREDICTED: BRCA2-interacting transcriptional repressor EMSY
peaks62599	44.0841	Promoter (<=1kb)	epb41l5	XM_017469294.1	0	PREDICTED: band 4.1-like protein 5 isoform X1
peaks196316	19.4312	Promoter (<=1kb)	epg5	XM_017452109.1	0	PREDICTED: ectopic P granules protein 5 homolog
peaks184614	17.4929	Intron (XM_017495792.1/ephb1, intron 1 of 15)	ephb1	XM_017495792.1	45497	PREDICTED: ephrin type-B receptor 1 isoform X1
peaks184626	9.40319	Intron (XM_017495792.1/ephb1, intron 1 of 15)	ephb1	XM_017495792.1	16973	PREDICTED: ephrin type-B receptor 1 isoform X1
peaks184632	8.05725	Promoter (1-2kb)	ephb1	XM_017495792.1	1183	PREDICTED: ephrin type-B receptor 1 isoform X1
peaks99487	37.5419	Intron (XM_017478366.1/ephb3, intron 15 of 15)	ephb3	XM_017478367.1	42078	PREDICTED: ephrin type-B receptor 3 isoform X2
peaks91846	2.41179	Intron (XM_017476915.1/ephx2, intron 4 of 18)	ephx2	XM_017476915.1	3281	PREDICTED: bifunctional epoxide hydrolase 2
peaks16529	4.40516	Intron (XM_017483061.1/rab3d, intron 3 of 4)	epor	XM_017459354.1	-4783	PREDICTED: erythropoietin receptor
peaks90480	30.9874	Promoter (<=1kb)	eprs	XM_017476617.1	0	PREDICTED: bifunctional glutamate/proline--tRNA ligase
peaks233458	5.37159	Exon (XM_017460688.1/eral1, exon 8 of 11)	eral1	XM_017460688.1	5363	PREDICTED: GTPase Era, mitochondrial
peaks229847	16.5308	Promoter (<=1kb)	ercc6l	XM_017459522.1	0	PREDICTED: DNA excision repair protein ERCC-6-like
peaks77893	30.6918	Promoter (<=1kb)	ergic1	XM_017473766.1	0	PREDICTED: endoplasmic reticulum-Golgi intermediate compartment protein 1 isoform X3
peaks113992	12.0931	Promoter (<=1kb)	ergic3	XM_017481097.1	0	PREDICTED: endoplasmic reticulum-Golgi intermediate compartment protein 3 isoform X2
peaks94868	40.1183	Promoter (<=1kb)	erich1	XM_017476911.1	0	PREDICTED: glutamate-rich protein 1 isoform X1
peaks135452	21.4318	Promoter (<=1kb)	etfa	NM_001200769.1	0	electron transfer flavoprotein subunit alpha, mitochondrial
peaks71154	7.4413	Intron (XM_017473273.1/col25a1, intron 17 of 37)	etnppl	XM_017471862.1	-32873	PREDICTED: ethanolamine-phosphate phospho-lyase isoform X2
peaks44634	2.90896	Distal Intergenic	ets1	XM_017466410.1	163283	PREDICTED: protein C-ets-1 isoform X2
peaks129117	21.3682	Intron (XM_017483546.1/exoc6, intron 11 of 23)	exoc6	XM_017483552.1	21039	PREDICTED: exocyst complex component 6 isoform X6
peaks189251	2.90896	Distal Intergenic	f107a	NM_001200970.1	-49410	PREDICTED: fam107a isoform X1
peaks154956	20.4483	Promoter (<=1kb)	f9	XM_017488792.1	0	PREDICTED: coagulation factor IX isoform X1
peaks210819	40.2786	Promoter (<=1kb)	fam126a	XM_017454772.1	0	PREDICTED: hyccin
peaks219679	67.0526	Promoter (<=1kb)	fam134a	XM_017456926.1	0	PREDICTED: protein FAM134A isoform X2
peaks106801	4.48046	Promoter (<=1kb)	fam183a	NM_001200658.1	0	protein FAM183A
peaks213716	1.96749	Distal Intergenic	fam184a	XM_017456767.1	-29436	PREDICTED: protein FAM184A isoform X3
peaks236700	1.91228	Intron (XM_017461795.1/fam184b, intron 3 of 18)	fam184b	XM_017461795.1	10700	PREDICTED: protein FAM184B
peaks82163	27.7298	Promoter (<=1kb)	fam185a	XM_017473400.1	0	PREDICTED: protein FAM185A
peaks204778	20.6758	Promoter (<=1kb)	fam188a	XM_017453744.1	0	PREDICTED: protein FAM188A isoform X2
peaks77069	62.1552	Promoter (<=1kb)	fam199x	XM_017474434.1	0	PREDICTED: protein FAM199X
peaks140099	1.92531	Distal Intergenic	fam50a	XM_017487741.1	-4233	PREDICTED: protein FAM50A
peaks198537	2.7375	Intron (XM_017451442.1/mctp1, intron 1 of 20)	fam81b	XM_017451451.1	-11473	PREDICTED: protein FAM81B
peaks207681	2.4199	Promoter (<=1kb)	fam83g	XM_017454041.1	888	PREDICTED: protein FAM83G
peaks87809	3.01453	Intron (XM_017476642.1/LOC108270205, intron 18 of 18)	fancm	XM_017475967.1	-3618	PREDICTED: Fanconi anemia group M protein
peaks16631	16.6848	Promoter (<=1kb)	farsa	XM_017456179.1	0	PREDICTED: phenylalanine--tRNA ligase alpha subunit
peaks126591	29.0109	Promoter (<=1kb)	fasn	XM_017483745.1	0	PREDICTED: fatty acid synthase isoform X1
peaks18811	3.62047	Promoter (2-3kb)	fbxl16	XM_017453612.1	-2651	PREDICTED: F-box/LRR-repeat protein 16
peaks135835	20.0912	Distal Intergenic	fbxl22	XM_017485749.1	12717	PREDICTED: F-box and leucine-rich protein 22
peaks87397	12.6596	Downstream (1-2kb)	fbxo33	XM_017475993.1	9694	PREDICTED: F-box only protein 33
peaks3470	31.8851	Promoter (<=1kb)	fdps	XM_017470897.1	0	PREDICTED: farnesyl pyrophosphate synthase
peaks218718	19.1903	Promoter (<=1kb)	fga	XM_017457918.1	0	PREDICTED: fibrinogen alpha chain
peaks37984	13.2349	Promoter (<=1kb)	fgd4	XM_017466168.1	0	PREDICTED: FYVE, RhoGEF and PH domain-containing protein 4 isoform X5
peaks37994	9.07577	Intron (XM_017466166.1/fgd4, intron 1 of 17)	fgd4	XM_017466166.1	4655	PREDICTED: FYVE, RhoGEF and PH domain-containing protein 4 isoform X5
peaks71858	2.13727	Intron (XM_017471146.1/fgf11, intron 1 of 4)	fgf11	XM_017471146.1	11548	PREDICTED: fibroblast growth factor 11
peaks97602	4.48046	Distal Intergenic	fgf19	XM_017477427.1	-4921	PREDICTED: fibroblast growth factor 19
peaks239976	15.2434	Promoter (<=1kb)	fgg	XM_017461426.1	0	PREDICTED: fibrinogen gamma chain
peaks189311	2.7375	Intron (XM_017450772.1/fhit, intron 2 of 5)	fhit	XM_017450772.1	149672	PREDICTED: bis(5\\'-adenosyl)-triphosphatase
peaks4019	33.8469	Promoter (<=1kb)	fkbp14	XM_017471487.1	0	PREDICTED: peptidyl-prolyl cis-trans isomerase FKBP14 isoform X2
peaks103775	7.68909	Promoter (1-2kb)	fkbp8	XM_017477744.1	1807	PREDICTED: peptidyl-prolyl cis-trans isomerase FKBP8
peaks2497	21.4936	Promoter (<=1kb)	flad1	XM_017468718.1	0	PREDICTED: FAD synthase
peaks86384	22.4071	Distal Intergenic	flrt2	XM_017475412.1	20024	PREDICTED: leucine-rich repeat transmembrane protein FLRT2
peaks86414	2.00631	Distal Intergenic	flrt2	XM_017475413.1	-90094	PREDICTED: leucine-rich repeat transmembrane protein FLRT2
peaks52977	3.88121	Intron (XM_017467902.1/fnbp1l, intron 1 of 13)	fnbp1l	XM_017467903.1	24732	PREDICTED: formin-binding protein 1-like isoform X1
peaks79460	31.1554	Intron (XM_017474768.1/pigg, intron 12 of 12)	fnta	XM_017473687.1	102411	PREDICTED: protein farnesyltransferase/geranylgeranyltransferase type-1 subunit alpha
peaks37387	31.3462	Promoter (1-2kb)	fosb	XM_017466332.1	-1651	PREDICTED: protein fosB isoform X2
peaks93348	16.056	Promoter (<=1kb)	fosl2	XM_017476676.1	-9	PREDICTED: fos-related antigen 2
peaks23751	55.7675	Distal Intergenic	foxe1	XM_017464956.1	-6003	PREDICTED: forkhead box protein E1
peaks125677	12.9037	Promoter (<=1kb)	foxn2	XM_017484219.1	706	PREDICTED: forkhead box protein N2
peaks87020	4.51075	Exon (XM_017476182.1/foxn3, exon 3 of 7)	foxn3	XM_017476182.1	19248	PREDICTED: forkhead box protein N3 isoform X1
peaks25326	3.75553	Distal Intergenic	frem3	XM_017465055.1	-6679	PREDICTED: FRAS1-related extracellular matrix protein 3
peaks235661	20.0912	Promoter (<=1kb)	frg1	NM_001201054.1	0	protein FRG1
peaks5156	47.2279	Promoter (<=1kb)	frrs1	XM_017473802.1	0	PREDICTED: ferric-chelate reductase 1 isoform X1
peaks76618	66.3058	Promoter (<=1kb)	frs2	XM_017473626.1	0	PREDICTED: fibroblast growth factor receptor substrate 2 isoform X2
peaks54445	10.8438	Promoter (<=1kb)	fsbp	XM_017468261.1	0	PREDICTED: fibrinogen silencer-binding protein
peaks84557	4.11103	Intron (XM_017473381.1/fstl5, intron 6 of 15)	fstl5	XM_017473381.1	89220	PREDICTED: follistatin-related protein 5
peaks84627	2.47736	Distal Intergenic	fstl5	XM_017473381.1	-91653	PREDICTED: follistatin-related protein 5
peaks225139	34.6189	Promoter (<=1kb)	fto	XM_017458769.1	0	PREDICTED: alpha-ketoglutarate-dependent dioxygenase FTO isoform X3
peaks91818	58.5102	Promoter (<=1kb)	fuca2	XM_017476294.1	0	PREDICTED: plasma alpha-L-fucosidase
peaks12385	45.239	Promoter (<=1kb)	fus	XM_017495286.1	0	PREDICTED: RNA-binding protein FUS
peaks186794	45.355	Promoter (<=1kb)	fuz	XM_017495929.1	0	PREDICTED: protein fuzzy homolog
peaks88319	9.87506	Promoter (<=1kb)	g2e3	XM_017475310.1	0	PREDICTED: G2/M phase-specific E3 ubiquitin-protein ligase isoform X3
peaks129751	14.1722	Promoter (<=1kb)	g6pc	XM_017484432.1	0	PREDICTED: glucose-6-phosphatase
peaks102295	10.7635	Promoter (<=1kb)	gadd45b	NM_001201197.1	0	growth arrest and DNA damage-inducible protein GADD45 beta
peaks11040	3.0467	Intron (XM_017481918.1/kmt2c, intron 21 of 61)	galnt11	XM_017482002.1	83489	PREDICTED: polypeptide N-acetylgalactosaminyltransferase 11
peaks26551	3.90497	Promoter (2-3kb)	galnt2	XM_017464153.1	-2022	PREDICTED: polypeptide N-acetylgalactosaminyltransferase 2 isoform X2
peaks4882	13.6058	Promoter (<=1kb)	gapdh	NM_001201199.1	919	glyceraldehyde-3-phosphate dehydrogenase
peaks219926	4.61774	Exon (XM_017457895.1/gart, exon 11 of 22)	gart	XM_017457895.1	11965	PREDICTED: trifunctional purine biosynthetic protein adenosine-3
peaks186869	8.89587	Distal Intergenic	gata6	XM_017496384.1	13518	PREDICTED: transcription factor GATA-6 isoform X1
peaks74156	23.8859	Intron (XM_017472583.1/gba2, intron 4 of 15)	gba2	XM_017472583.1	10771	PREDICTED: non-lysosomal glucosylceramidase
peaks114725	2.58635	Intron (XM_017481864.1/iqca1, intron 13 of 19)	gbx2	XM_017481074.1	-25251	PREDICTED: homeobox protein GBX-2
peaks16615	28.4117	Promoter (<=1kb)	gcdh	XM_017456527.1	0	PREDICTED: glutaryl-CoA dehydrogenase, mitochondrial
peaks211421	28.4361	Intron (XM_017454861.1/gcgr, intron 1 of 13)	gcgr	XM_017454863.1	-19364	PREDICTED: glucagon receptor
peaks86619	96.247	Promoter (<=1kb)	gch1	XM_017475777.1	112	PREDICTED: GTP cyclohydrolase 1
peaks113233	4.03567	Distal Intergenic	gdf5	XM_017479397.1	21621	PREDICTED: growth/differentiation factor 5
peaks148204	49.5371	Promoter (<=1kb)	gdi1	XM_017487909.1	755	PREDICTED: rab GDP dissociation inhibitor alpha
peaks69942	10.9879	Promoter (1-2kb)	gipc2	XM_017472328.1	1262	PREDICTED: PDZ domain-containing protein GIPC2
peaks187240	2.70296	Promoter (1-2kb)	glmn	XM_017495458.1	1598	PREDICTED: glomulin
peaks77454	5.84189	Downstream (1-2kb)	glod5	XM_017475263.1	3157	PREDICTED: glyoxalase domain-containing protein 5
peaks125143	6.81602	Distal Intergenic	glrx3	XM_017484363.1	86597	PREDICTED: glutaredoxin-3
peaks112329	9.80002	Promoter (<=1kb)	glyctk	XM_017480623.1	0	PREDICTED: glycerate kinase
peaks218407	6.39207	Intron (XM_017456030.1/LOC108257896, intron 11 of 12)	gmds	XM_017456031.1	-4159	PREDICTED: GDP-mannose 4,6 dehydratase isoform X1
peaks119130	17.0008	Distal Intergenic	gmeb1	XM_017482477.1	-3133	PREDICTED: glucocorticoid modulatory element-binding protein 1
peaks194413	8.39964	Promoter (<=1kb)	gnl3l	XM_017450971.1	0	PREDICTED: guanine nucleotide-binding protein-like 3-like protein
peaks41951	35.243	Promoter (<=1kb)	golim4	XM_017466270.1	0	PREDICTED: Golgi integral membrane protein 4 isoform X3
peaks179964	6.98002	Promoter (<=1kb)	golt1b	XM_017493955.1	0	PREDICTED: vesicle transport protein GOT1B
peaks223972	5.80754	Distal Intergenic	gpank1	XM_017457770.1	10672	PREDICTED: G patch domain and ankyrin repeat-containing protein 1
peaks171032	4.9499	Exon (XM_017492957.1/gpat3, exon 4 of 13)	gpat3	XM_017492957.1	8593	PREDICTED: glycerol-3-phosphate acyltransferase 3
peaks171035	18.1316	Promoter (<=1kb)	gpat3	XM_017492957.1	0	PREDICTED: glycerol-3-phosphate acyltransferase 3
peaks45100	6.53108	Intron (XM_017465752.1/wtip, intron 3 of 8)	gpi	XM_017465750.1	28758	PREDICTED: glucose-6-phosphate isomerase
peaks48115	11.5359	Promoter (<=1kb)	gpkow	XM_017468238.1	0	PREDICTED: G patch domain and KOW motifs-containing protein isoform X2
peaks123138	3.7737	Distal Intergenic	gpr26	XM_017482964.1	-3794	PREDICTED: G-protein coupled receptor 26
peaks177072	64.4016	Promoter (1-2kb)	gpr85	XM_017493826.1	-1801	PREDICTED: probable G-protein coupled receptor 85
peaks46760	6.8568	Promoter (<=1kb)	gpx8	XR_001812549.1	939	PREDICTED: probable glutathione peroxidase 8
peaks1000	10.9879	Intron (XM_017466581.1/grb10, intron 1 of 16)	grb10	XM_017466581.1	3527	PREDICTED: growth factor receptor-bound protein 10 isoform X1
peaks52143	2.90896	Intron (XR_001812792.1/grid2, intron 2 of 16)	grid2	XM_017468976.1	244570	PREDICTED: glutamate receptor ionotropic, delta-2
peaks135266	4.48046	Intron (XM_017484743.1/grm8, intron 3 of 10)	grm8	XM_017484743.1	55058	PREDICTED: metabotropic glutamate receptor 8
peaks62049	7.44738	Intron (XM_017469640.1/gsk3b, intron 1 of 10)	gsk3b	XM_017469640.1	18690	PREDICTED: glycogen synthase kinase-3 beta isoform X1
peaks32828	3.08775	Promoter (<=1kb)	gsta3	NM_001200608.1	-80	glutathione S-transferase, alpha tandem duplicate 1
peaks61857	17.1264	Promoter (<=1kb)	gtf2e1	XM_017469603.1	780	PREDICTED: general transcription factor IIE subunit 1
peaks230841	7.4413	Promoter (<=1kb)	gtf2ird1	XM_017460618.1	2	PREDICTED: general transcription factor II-I repeat domain-containing protein 1 isoform X3
peaks166939	9.40319	Promoter (<=1kb)	gtf3c5	XM_017493512.1	0	PREDICTED: general transcription factor 3C polypeptide 5
peaks2216	29.5077	Promoter (<=1kb)	gtpbp10	XM_017467932.1	0	PREDICTED: GTP-binding protein 10 isoform X1
peaks110909	6.39305	Intron (XM_017479569.1/h6pd, intron 1 of 4)	h6pd	XM_017479569.1	3086	PREDICTED: GDH/6PGL endoplasmic bifunctional protein
peaks139049	18.1316	Promoter (<=1kb)	hdac10	XM_017484845.1	0	PREDICTED: histone deacetylase 10 isoform X2
peaks214030	6.53108	Intron (XM_017456017.1/tpd52l1, intron 4 of 5)	hddc2	NM_001201037.1	9443	HD domain-containing protein 2
peaks224802	17.4491	Distal Intergenic	heatr3	XM_017458474.1	-69616	PREDICTED: HEAT repeat-containing protein 3
peaks25689	64.8133	Promoter (<=1kb)	herc3	XM_017463501.1	0	PREDICTED: probable E3 ubiquitin-protein ligase HERC3
peaks105575	37.3503	Promoter (<=1kb)	hes1	XM_017480605.1	0	PREDICTED: transcription factor HES-1
peaks183499	6.90229	Intron (XM_017495435.1/LOC108280459, intron 6 of 24)	hes6	NM_001201020.1	30267	hes family bHLH transcription factor 6
peaks203224	7.91476	Promoter (<=1kb)	hgd	NM_001200879.1	0	homogentisate 1,2-dioxygenase
peaks211396	7.07665	Promoter (1-2kb)	hgs	XM_017454139.1	1732	PREDICTED: hepatocyte growth factor-regulated tyrosine kinase substrate isoform X10
peaks235409	3.81316	Promoter (<=1kb)	hgsnat	XM_017460943.1	-373	PREDICTED: heparan-alpha-glucosaminide N-acetyltransferase
peaks151436	45.9457	Promoter (<=1kb)	hint1	NM_001201301.1	0	histidine triad nucleotide-binding protein 1
peaks157172	64.3512	Promoter (<=1kb)	hmgb1	XM_017491680.1	0	PREDICTED: high mobility group protein B1
peaks123131	203.464	Distal Intergenic	hmx3	XM_017482976.1	-17034	PREDICTED: homeobox protein HMX3
peaks46797	25.9994	Promoter (2-3kb)	hnf1a	XM_017466887.1	2059	PREDICTED: hepatocyte nuclear factor 1-alpha isoform X1
peaks150575	42.3175	Promoter (<=1kb)	hnrnpdl	XM_017488847.1	0	PREDICTED: heterogeneous nuclear ribonucleoprotein D-like isoform X2
peaks48222	66.9244	Promoter (<=1kb)	hnrnpk	XM_017468408.1	0	PREDICTED: heterogeneous nuclear ribonucleoprotein K isoform X3
peaks229676	43.432	Promoter (<=1kb)	hoga1	XM_017459221.1	0	PREDICTED: 4-hydroxy-2-oxoglutarate aldolase, mitochondrial
peaks121733	3.75553	Promoter (1-2kb)	hook2	XM_017480891.1	-1861	PREDICTED: protein Hook homolog 2
peaks191516	91.6249	Promoter (<=1kb)	hp1bp3	XM_017450944.1	0	PREDICTED: heterochromatin protein 1-binding protein 3 isoform X1
peaks133852	13.372	Promoter (<=1kb)	hps5	XM_017485484.1	0	PREDICTED: Hermansky-Pudlak syndrome 5 protein
peaks213899	33.0616	Promoter (<=1kb)	hsf2	XM_017456146.1	0	PREDICTED: heat shock factor protein 2
peaks178552	75.3697	Promoter (<=1kb)	hsp90b1	XM_017494265.1	0	PREDICTED: endoplasmin
peaks157883	19.4312	Promoter (<=1kb)	hspa13	XM_017490452.1	0	PREDICTED: heat shock 70 kDa protein 13
peaks234524	42.4332	Promoter (<=1kb)	hspa5	XM_017460312.1	0	PREDICTED: 78 kDa glucose-regulated protein
peaks77966	12.6596	Promoter (<=1kb)	hspa9	XM_017474721.1	0	PREDICTED: stress-70 protein, mitochondrial
peaks1255	18.1316	Promoter (<=1kb)	ice1	XM_017468005.1	0	PREDICTED: little elongation complex subunit 1
peaks1256	14.5035	Intron (XM_017468005.1/ice1, intron 4 of 21)	ice1	XM_017468005.1	3541	PREDICTED: little elongation complex subunit 1
peaks164717	7.42896	Intron (XM_017490160.1/igsf11, intron 1 of 6)	igsf11	XM_017490160.1	38271	PREDICTED: immunoglobulin superfamily member 11 isoform X1
peaks170455	5.04277	Intron (XM_017493590.1/il7r, intron 9 of 11)	il7r	XM_017493591.1	5426	PREDICTED: interleukin-7 receptor subunit alpha isoform X4
peaks77017	56.6305	Promoter (<=1kb)	immt	XM_017474391.1	0	PREDICTED: MICOS complex subunit MIC60 isoform X1
peaks195369	79.4684	Promoter (<=1kb)	imp4	XM_017452411.1	0	PREDICTED: U3 small nucleolar ribonucleoprotein protein IMP4
peaks25461	3.44071	Distal Intergenic	inpp4b	XM_017463589.1	-49222	PREDICTED: type II inositol 3,4-bisphosphate 4-phosphatase isoform X5
peaks25477	1.96749	Distal Intergenic	inpp4b	XM_017463589.1	-12544	PREDICTED: type II inositol 3,4-bisphosphate 4-phosphatase isoform X5
peaks27738	37.7969	Distal Intergenic	inpp5a	XM_017464166.1	-20618	PREDICTED: type I inositol 1,4,5-trisphosphate 5-phosphatase isoform X2
peaks157932	12.1522	Intron (XM_017490449.1/LOC108277648, intron 1 of 15)	inppl1	XM_017490446.1	10442	PREDICTED: phosphatidylinositol 3,4,5-trisphosphate 5-phosphatase 2
peaks107612	4.61774	Promoter (2-3kb)	insl5	XM_017479628.1	2819	PREDICTED: insulin-like peptide INSL5
peaks120798	145.359	Promoter (<=1kb)	ints3	XM_017482321.1	0	PREDICTED: integrator complex subunit 3 isoform X1
peaks113403	26.592	Promoter (<=1kb)	ints6	XM_017479408.1	0	PREDICTED: integrator complex subunit 6
peaks210282	2.12162	Promoter (<=1kb)	ints8	XM_017454247.1	178	PREDICTED: integrator complex subunit 8 isoform X3
peaks204536	4.89659	Exon (XM_017453243.1/invs, exon 11 of 19)	invs	XM_017453246.1	28294	PREDICTED: inversin isoform X3
peaks193126	65.8215	Promoter (<=1kb)	ippk	XM_017450164.1	0	PREDICTED: inositol-pentakisphosphate 2-kinase
peaks114740	2.71672	Intron (XM_017481864.1/iqca1, intron 5 of 19)	iqca1	XM_017481864.1	7863	PREDICTED: IQ and AAA domain-containing protein 1
peaks131365	19.4916	Promoter (<=1kb)	irf9	XM_017483518.1	611	PREDICTED: interferon regulatory factor 9
peaks131366	11.3737	Promoter (<=1kb)	irf9	XM_017483518.1	18	PREDICTED: interferon regulatory factor 9
peaks62325	6.28275	Distal Intergenic	irs2	XM_017470405.1	-15782	PREDICTED: insulin receptor substrate 2
peaks235504	6.83492	Promoter (<=1kb)	isk1	NM_001201064.1	-92	serine protease inhibitor Kazal-type 4 precursor
peaks89808	12.8317	Intron (XM_017477252.1/itgb1bp1, intron 1 of 6)	itgb1bp1	XM_017477252.1	3218	PREDICTED: integrin beta-1-binding protein 1
peaks66546	1.93826	Intron (XM_017469048.1/itgbl1, intron 7 of 10)	itgbl1	XM_017469048.1	35218	PREDICTED: integrin beta-like protein 1
peaks175203	8.94774	Promoter (1-2kb)	itih2	XM_017494239.1	1669	PREDICTED: inter-alpha-trypsin inhibitor heavy chain H2 isoform X2
peaks189135	22.1625	Promoter (<=1kb)	itih3	XM_017450299.1	0	PREDICTED: inter-alpha-trypsin inhibitor heavy chain H3 isoform X2
peaks189139	11.5359	Promoter (2-3kb)	itih3	XM_017450294.1	-2169	PREDICTED: inter-alpha-trypsin inhibitor heavy chain H3 isoform X2
peaks180868	5.05957	Promoter (2-3kb)	iws1	XM_017495828.1	2449	PREDICTED: LOW QUALITY PROTEIN: protein IWS1 homolog
peaks141711	18.1316	Distal Intergenic	iyd	XM_017486879.1	-5166	PREDICTED: iodotyrosine deiodinase 1
peaks141395	33.0616	Promoter (<=1kb)	kansl2	XM_017487164.1	0	PREDICTED: KAT8 regulatory NSL complex subunit 2 isoform X3
peaks96778	53.4592	Promoter (<=1kb)	kars	XM_017478107.1	0	PREDICTED: lysine--tRNA ligase isoform X2
peaks178404	4.47915	Distal Intergenic	kcnd2	XM_017493701.1	-29331	PREDICTED: potassium voltage-gated channel subfamily D member 2 isoform X1
peaks237650	10.5754	Intron (XM_017461539.1/kcnip2, intron 1 of 7)	kcnip2	XM_017461538.1	-21047	PREDICTED: Kv channel-interacting protein 2 isoform X1
peaks237657	5.67092	Promoter (1-2kb)	kcnip2	XM_017461538.1	1879	PREDICTED: Kv channel-interacting protein 2 isoform X1
peaks28700	3.20774	Intron (XM_017464352.1/rims1, intron 16 of 28)	kcnq5	XM_017464360.1	-25959	PREDICTED: potassium voltage-gated channel subfamily KQT member 5 isoform X1
peaks35510	5.37159	Intron (XM_017465357.1/kcp, intron 5 of 36)	kcp	XM_017465357.1	7854	PREDICTED: kielin/chordin-like protein
peaks70127	3.08039	Exon (XM_017471557.1/kdsr, exon 5 of 10)	kdsr	XM_017471557.1	4291	PREDICTED: 3-ketodihydrosphingosine reductase isoform X3
peaks45090	64.0018	Promoter (<=1kb)	kiaa0355	XM_017465747.1	0	PREDICTED: uncharacterized protein KIAA0355 homolog
peaks11915	35.4402	Promoter (<=1kb)	kiaa0556	XM_017478377.1	0	PREDICTED: LOW QUALITY PROTEIN: protein KIAA0556 homolog
peaks176477	63.8895	Promoter (<=1kb)	kiaa0930	XM_017494594.1	0	PREDICTED: uncharacterized protein KIAA0930 homolog
peaks204219	2.47736	Promoter (<=1kb)	kiaa1429	XM_017453552.1	57	PREDICTED: protein virilizer homolog isoform X1
peaks157734	1.71913	Exon (XM_017491079.1/pds5b, exon 21 of 34)	kiaa1456	XM_017490166.1	-16594	PREDICTED: probable tRNA methyltransferase 9-like protein
peaks49243	12.9272	Promoter (<=1kb)	kiaa2013	XM_017467099.1	0	PREDICTED: uncharacterized protein KIAA2013 homolog
peaks87083	32.5051	Promoter (<=1kb)	kif13b	XM_017476351.1	0	PREDICTED: kinesin-like protein KIF13B isoform X1
peaks67577	8.19562	Promoter (<=1kb)	kif2c	XM_017473194.1	92	PREDICTED: kinesin-like protein KIF2C isoform X2
peaks155558	3.21278	Intron (XM_017488389.1/kirrel3, intron 1 of 15)	kirrel3	XM_017488389.1	29767	PREDICTED: kin of IRRE-like protein 3
peaks74341	6.70517	Intron (XM_017471240.1/pacs1, intron 2 of 20)	klc2	XM_017471290.1	-28430	PREDICTED: kinesin light chain 2
peaks218215	66.9775	Promoter (<=1kb)	klf11	XM_017456089.1	294	PREDICTED: Krueppel-like factor 11
peaks199568	3.24971	Intron (XM_017451800.1/LOC108255677, intron 12 of 24)	klf9	XM_017452309.1	-42024	PREDICTED: Krueppel-like factor 9
peaks144745	6.61121	Intron (XM_017487890.1/klhdc8b, intron 3 of 6)	klhdc8b	XM_017487890.1	29306	PREDICTED: kelch domain-containing protein 8B
peaks183372	38.4099	Promoter (<=1kb)	klhl24	XM_017496138.1	0	PREDICTED: kelch-like protein 24
peaks80843	3.41459	Distal Intergenic	klhl4	XM_017474085.1	86870	PREDICTED: kelch-like protein 4 isoform X2
peaks11068	13.8015	Intron (XM_017481918.1/kmt2c, intron 5 of 61)	kmt2c	XM_017481918.1	60004	PREDICTED: histone-lysine N-methyltransferase 2C isoform X1
peaks27468	3.67173	Intron (XM_017465058.1/kndc1, intron 2 of 29)	kndc1	XM_017465058.1	8662	PREDICTED: protein very KIND isoform X4
peaks220113	10.4496	Intron (XM_017456851.1/knstrn, intron 5 of 7)	knstrn	XM_017456850.1	3589	PREDICTED: small kinetochore-associated protein
peaks202176	59.3461	Promoter (<=1kb)	kpna1	XR_001810286.1	32	PREDICTED: importin subunit alpha-5
peaks120177	2.47736	Distal Intergenic	kpna6	XM_017481287.1	-136882	PREDICTED: importin subunit alpha-7
peaks230221	22.4021	Promoter (<=1kb)	kptn	XM_017459581.1	0	PREDICTED: kaptin
peaks16410	1.81313	Promoter (1-2kb)	kri1	XM_017461959.1	1647	PREDICTED: protein KRI1 homolog
peaks116252	14.4581	Distal Intergenic	kynu	XM_017481781.1	41783	PREDICTED: kynureninase
peaks146774	4.13836	5' UTR	l1cam	XM_017487844.1	8775	PREDICTED: neural cell adhesion molecule L1 isoform X3
peaks216538	10.6628	Promoter (<=1kb)	l3hypdh	XM_017456130.1	0	PREDICTED: trans-3-hydroxy-L-proline dehydratase
peaks22548	9.00744	Promoter (<=1kb)	lats1	XM_017453868.1	0	PREDICTED: serine/threonine-protein kinase LATS1
peaks148562	9.49155	Exon (XM_017488832.1/slc27a4, exon 11 of 13)	lcn2	XM_017488831.1	-5654	PREDICTED: neutrophil gelatinase-associated lipocalin
peaks137256	14.4613	Promoter (<=1kb)	ldha	NM_001201288.1	724	L-lactate dehydrogenase A chain
peaks16402	27.7694	Promoter (1-2kb)	ldlr	XM_017492528.1	1698	PREDICTED: low-density lipoprotein receptor
peaks211992	2.28824	Intron (XM_017454936.1/ldlrad4, intron 2 of 4)	ldlrad4	XM_017454936.1	3414	PREDICTED: low-density lipoprotein receptor class A domain-containing protein 4
peaks180063	18.184	Intron (XM_017493975.1/lhfpl3, intron 1 of 3)	lhfpl3	XM_017493975.1	7249	PREDICTED: lipoma HMGIC fusion partner-like 3 protein
peaks180064	16.9964	Intron (XM_017493975.1/lhfpl3, intron 1 of 3)	lhfpl3	XM_017493975.1	9841	PREDICTED: lipoma HMGIC fusion partner-like 3 protein
peaks48897	1.87585	Distal Intergenic	lhx2	XM_017467071.1	77042	PREDICTED: LIM/homeobox protein Lhx2 isoform X2
peaks48908	2.19404	Distal Intergenic	lhx2	XM_017467071.1	113037	PREDICTED: LIM/homeobox protein Lhx2 isoform X2
peaks240114	20.0912	Promoter (<=1kb)	lig1	XM_017461880.1	0	-
peaks196242	10.9879	Promoter (<=1kb)	limk2	XM_017451452.1	0	PREDICTED: LIM domain kinase 2 isoform X2
peaks160678	24.8993	Promoter (<=1kb)	lin37	NM_001200491.1	0	PREDICTED: protein lin-37 homolog isoform X2
peaks213371	3.9117	Promoter (2-3kb)	lin9	XM_017456265.1	-2392	PREDICTED: protein lin-9 homolog isoform X2
peaks233896	18.0145	Promoter (<=1kb)	lman2l	XM_017460632.1	532	PREDICTED: VIP36-like protein
peaks214932	6.47028	Intron (XM_017456216.1/lnx1, intron 2 of 10)	lnx1	XM_017456216.1	27166	PREDICTED: E3 ubiquitin-protein ligase LNX isoform X1
peaks229394	6.4142	Distal Intergenic	LOC100304486	XM_017458368.1	-4361	PREDICTED: parathyroid hormone 2 receptor
peaks12947	17.4769	Promoter (<=1kb)	LOC100304518	NM_001200104.1	-437	60S ribosomal protein L3
peaks191687	14.949	Promoter (<=1kb)	LOC100304536	NM_001200119.1	0	60S ribosomal protein L22
peaks191688	4.07326	Promoter (1-2kb)	LOC100304536	NM_001200119.1	1222	60S ribosomal protein L22
peaks134714	1.55253	Intron (NM_001200151.1/LOC100304569, intron 3 of 4)	LOC100304569	NM_001200151.1	4649	40S ribosomal protein S17
peaks67536	5.69772	Distal Intergenic	LOC100304647	NM_001200207.1	52048	leukocyte immune-type receptor 3 precursor
peaks242171	5.67946	Exon (NM_001200207.1_1/LOC100304647_1, exon 3 of 3)	LOC100304647_1	NM_001200207.1_1	9193	-
peaks91284	5.67092	Intron (XM_017476112.1/tonsl, intron 24 of 27)	LOC100304648	NM_001200208.1	9759	NK-lysin type 1 precursor
peaks91298	3.08775	Promoter (2-3kb)	LOC100304695	NM_001200218.1	2321	NK-lysin type 2 precursor
peaks100653	6.885	Promoter (<=1kb)	LOC100304758	XM_017477520.1	-718	PREDICTED: immediate early response gene 5 protein
peaks58211	17.4209	Distal Intergenic	LOC100305017	XM_017469925.1	-15141	PREDICTED: insulin-like growth factor-binding protein 2-B
peaks202127	28.9215	Promoter (2-3kb)	LOC100305039	NM_001200276.1	-2798	transcription factor IIIA
peaks74389	10.1384	Intron (XM_017471266.1/LOC108267273, intron 7 of 22)	LOC100305067	XM_017470961.1	-3368	PREDICTED: leukocyte immune-type receptor 2 isoform X1
peaks74390	18.6537	Intron (XM_017471266.1/LOC108267273, intron 7 of 22)	LOC100305067	XM_017470961.1	-5774	PREDICTED: leukocyte immune-type receptor 2 isoform X1
peaks91293	2.82556	Distal Intergenic	LOC100305074	NM_001200303.1	-11523	NK-lysin type 3 precursor
peaks91296	9.68	Distal Intergenic	LOC100305074	NM_001200303.1	-15780	NK-lysin type 3 precursor
peaks74398	4.54298	Intron (XM_017471266.1/LOC108267273, intron 7 of 22)	LOC100305115	XM_017471307.1	-5396	PREDICTED: uncharacterized protein LOC100305115
peaks149491	3.21487	Intron (XM_017488233.1/LOC100335032, intron 10 of 16)	LOC100335032	NM_001200324.1	12230	PREDICTED: myeloperoxidase isoform X1
peaks241295	20.758	Distal Intergenic	LOC100379167	XM_017462171.1	-4804	-
peaks166656	4.00049	Distal Intergenic	LOC100415908	NM_001200331.1	-8782	CD8a molecule precursor
peaks188586	19.9334	Intron (XM_017450090.1/LOC108254780, intron 1 of 5)	LOC108254780	XM_017450090.1	7398	PREDICTED: ras-related protein Rab-7a
peaks23000	13.8459	Promoter (<=1kb)	LOC108254838	XM_017450270.1	-262	PREDICTED: Down syndrome cell adhesion molecule-like isoform X2
peaks194042	2.04164	Intron (XM_017450369.1/LOC108254916, intron 27 of 28)	LOC108254917	XM_017450372.1	19839	PREDICTED: CMP-N-acetylneuraminate-beta-galactosamide-alpha-2,3-sialyltransferase 2-like
peaks23002	4.20897	Promoter (2-3kb)	LOC108254952	XR_001809991.1	2914	-
peaks189093	6.4142	Exon (XM_017450783.1/LOC108255103, exon 19 of 21)	LOC108254977	XM_017450528.1	-12672	PREDICTED: protein kinase C delta type-like
peaks189516	19.3411	Promoter (<=1kb)	LOC108254984	XR_001809999.1	0	-
peaks191324	27.056	Distal Intergenic	LOC108254990	XM_017450545.1	-9645	PREDICTED: parathymosin-like isoform X2
peaks190899	12.6596	Promoter (<=1kb)	LOC108255000	XM_017450559.1	0	PREDICTED: SOSS complex subunit B1-A-like
peaks190917	12.0931	Promoter (<=1kb)	LOC108255101	XM_017450778.1	-188	PREDICTED: NGFI-A-binding protein 2-like isoform X3
peaks190391	4.09031	Downstream (2-3kb)	LOC108255152	XR_001810033.1	6347	-
peaks192680	2.97694	Intron (XM_017450924.1/LOC108255172, intron 2 of 17)	LOC108255172	XM_017450924.1	24192	PREDICTED: semaphorin-3D-like
peaks192994	15.012	Exon (XM_017450951.1/LOC108255189, exon 7 of 18)	LOC108255189	XM_017450951.1	6321	PREDICTED: glutaminase kidney isoform, mitochondrial-like isoform X3
peaks191787	4.85851	Distal Intergenic	LOC108255204	XM_017450972.1	-45984	PREDICTED: immunoglobulin superfamily member 21-like
peaks190877	68.7431	Promoter (<=1kb)	LOC108255212	XM_017450978.1	0	PREDICTED: ubiquitin-conjugating enzyme E2 variant 1
peaks191633	2.90896	Intron (XM_017496500.1/LOC108280988, intron 2 of 6)	LOC108255254	XM_017451077.1	-45908	PREDICTED: protein FAM212B-like isoform X2
peaks189678	5.67092	Intron (XM_017451081.1/LOC108255255, intron 2 of 20)	LOC108255255	XM_017451081.1	54331	PREDICTED: cadherin-4-like isoform X5
peaks189737	28.5259	Promoter (1-2kb)	LOC108255275	XM_017451111.1	-1644	PREDICTED: DNA-binding protein inhibitor ID-1-like
peaks194224	33.58	Distal Intergenic	LOC108255282	XM_017451139.1	-8134	PREDICTED: TBC1 domain family member 10A-like isoform X4
peaks194227	6.12222	Promoter (2-3kb)	LOC108255282	XM_017451139.1	-2929	PREDICTED: TBC1 domain family member 10A-like isoform X4
peaks23585	5.25129	Distal Intergenic	LOC108255307	XM_017451188.1	-16382	PREDICTED: adhesion G-protein coupled receptor G2-like isoform X5
peaks199445	3.87601	Intron (XM_017451293.1/LOC108255364, intron 14 of 21)	LOC108255364	XM_017451293.1	23783	PREDICTED: kinesin-like calmodulin-binding protein homolog
peaks194502	14.3077	Distal Intergenic	LOC108255394	XM_017451335.1	-4934	PREDICTED: transmembrane protein 132D-like
peaks200196	6.25751	Promoter (<=1kb)	LOC108255415	XM_017451353.1	916	PREDICTED: uncharacterized protein LOC108255415
peaks200499	18.7778	Intron (XM_017451375.1/LOC108255434, intron 3 of 7)	LOC108255440	XM_017451384.1	10242	PREDICTED: uncharacterized protein LOC108255440 isoform X3
peaks200503	4.48046	Promoter (<=1kb)	LOC108255444	XR_001810090.1	324	-
peaks194859	5.91426	Distal Intergenic	LOC108255456	XR_001810095.1	-11278	-
peaks194696	3.41163	Promoter (2-3kb)	LOC108255464	XM_017451402.1	-2415	PREDICTED: oxysterol-binding protein 2-like isoform X2
peaks194674	1066.12	Distal Intergenic	LOC108255468	XR_001810100.1	62975	-
peaks196301	63.0586	Promoter (<=1kb)	LOC108255499	XM_017451459.1	0	PREDICTED: calcium/calmodulin-dependent protein kinase type II delta 1 chain-like isoform X5
peaks196312	7.95981	Exon (XM_017451494.1/LOC108255506, exon 4 of 8)	LOC108255504	XM_017451489.1	-3113	PREDICTED: gelsolin-like isoform X2
peaks195845	27.7867	Promoter (<=1kb)	LOC108255521	XM_017451522.1	0	PREDICTED: cytoskeleton-associated protein 2-like isoform X2
peaks200217	5.92738	Promoter (<=1kb)	LOC108255570	XM_017451630.1	0	PREDICTED: uncharacterized protein LOC108255570 isoform X2
peaks200016	4.6532	Intron (XM_017451635.1/LOC108255571, intron 2 of 5)	LOC108255571	XM_017451635.1	5387	PREDICTED: BOLA class I histocompatibility antigen, alpha chain BL3-7-like isoform X1
peaks200018	5.37159	Promoter (1-2kb)	LOC108255571	XM_017451635.1	1859	PREDICTED: BOLA class I histocompatibility antigen, alpha chain BL3-7-like isoform X1
peaks200096	6.53108	Promoter (2-3kb)	LOC108255573	XM_017451638.1	-2737	PREDICTED: BOLA class I histocompatibility antigen, alpha chain BL3-7-like isoform X5
peaks200074	4.36711	Exon (XM_017451648.1/LOC108255576, exon 3 of 7)	LOC108255576	XM_017451648.1	4455	PREDICTED: BOLA class I histocompatibility antigen, alpha chain BL3-7-like isoform X1
peaks200075	41.8231	Promoter (2-3kb)	LOC108255576	XM_017451648.1	2316	PREDICTED: BOLA class I histocompatibility antigen, alpha chain BL3-7-like isoform X1
peaks200106	4.20897	Distal Intergenic	LOC108255587	XM_017451670.1	-10975	PREDICTED: uncharacterized protein LOC108255587 isoform X2
peaks200070	3.32013	3' UTR	LOC108255588	XM_017451671.1	3255	PREDICTED: uncharacterized protein LOC108255588
peaks200071	8.04662	Downstream (2-3kb)	LOC108255588	XM_017451671.1	3952	PREDICTED: uncharacterized protein LOC108255588
peaks200093	14.4433	Intron (XM_017451609.1/LOC108255567, intron 10 of 13)	LOC108255595	XM_017451680.1	5235	PREDICTED: uncharacterized protein LOC108255595 isoform X2
peaks200040	15.012	Promoter (<=1kb)	LOC108255606	XM_017451693.1	0	PREDICTED: polyubiquitin-like
peaks200202	26.9226	Intron (XM_017451700.1/LOC108255611, intron 4 of 4)	LOC108255609	XM_017451698.1	-14456	PREDICTED: uncharacterized protein LOC108255609
peaks200203	8.88841	Intron (XM_017451700.1/LOC108255611, intron 4 of 4)	LOC108255609	XM_017451698.1	-17963	PREDICTED: uncharacterized protein LOC108255609
peaks200205	13.2349	Intron (XM_017451700.1/LOC108255611, intron 4 of 4)	LOC108255611	XM_017451700.1	12409	PREDICTED: uncharacterized protein LOC108255611
peaks200245	1.80144	Exon (XM_017451565.1/LOC108255548, exon 28 of 34)	LOC108255612	XM_017451701.1	-8144	PREDICTED: probable phospholipid-transporting ATPase IM
peaks200224	19.8097	Promoter (<=1kb)	LOC108255625	XR_001810127.1	-210	-
peaks200303	4.39377	Exon (XM_017451713.1/mybbp1a, exon 15 of 27)	LOC108255647	XM_017451750.1	-6446	PREDICTED: uncharacterized protein LOC108255647
peaks200371	4.80495	Exon (XM_017451723.1/LOC108255635, exon 10 of 18)	LOC108255655	XR_001810145.1	-3406	-
peaks196946	9.26903	Promoter (<=1kb)	LOC108255670	XR_001810147.1	604	-
peaks199748	5.26046	Intron (XM_017451208.1/unc5d, intron 2 of 16)	LOC108255678	XM_017451802.1	-82195	PREDICTED: tumor necrosis factor receptor superfamily member 10B-like isoform X4
peaks199780	18.9195	Promoter (<=1kb)	LOC108255682	XM_017451812.1	71	PREDICTED: histone H2B 1/2-like
peaks198932	89.5216	Promoter (<=1kb)	LOC108255693	XM_017451825.1	0	PREDICTED: rab5 GDP/GTP exchange factor-like
peaks199851	7.40563	Exon (XM_017451876.1/LOC108255713, exon 6 of 23)	LOC108255713	XM_017451876.1	6333	PREDICTED: zinc metalloproteinase-disintegrin-like crotastatin
peaks199696	4.11103	Distal Intergenic	LOC108255724	XM_017451891.1	-65604	PREDICTED: deoxynucleoside triphosphate triphosphohydrolase SAMHD1-like
peaks194788	3.14736	Intron (XM_017451914.1/arhgap25, intron 8 of 10)	LOC108255743	XM_017451918.1	-5838	PREDICTED: bone morphogenetic protein 10-like
peaks194796	17.3924	Distal Intergenic	LOC108255743	XM_017451918.1	9160	PREDICTED: bone morphogenetic protein 10-like
peaks199586	1.92531	Distal Intergenic	LOC108255755	XM_017451945.1	13198	PREDICTED: chymotrypsin-like elastase family member 2A
peaks199491	12.2692	Promoter (<=1kb)	LOC108255775	XM_017451974.1	0	PREDICTED: AN1-type zinc finger protein 5-like
peaks196105	1.67192	Promoter (<=1kb)	LOC108255825	XM_017452085.1	0	PREDICTED: TNF receptor-associated factor 2-like
peaks195027	2.73478	Exon (XM_017452164.1/LOC108255859, exon 7 of 15)	LOC108255858	XR_001810182.1	-11714	-
peaks199001	10.2442	Intron (XM_017452219.1/LOC108255881, intron 4 of 12)	LOC108255881	XM_017452220.1	6602	PREDICTED: phosphatidylinositol 4,5-bisphosphate 5-phosphatase A-like isoform X3
peaks195852	37.1778	Promoter (<=1kb)	LOC108255943	XM_017452329.1	0	PREDICTED: histone H2A.V
peaks199355	36.0604	Exon (XM_017452333.1/LOC108255945, exon 24 of 41)	LOC108255945	XM_017452337.1	19352	PREDICTED: transient receptor potential cation channel subfamily M member 6-like isoform X4
peaks199105	4.48046	Promoter (<=1kb)	LOC108256031	XM_017452502.1	86	PREDICTED: N-lysine methyltransferase KMT5A-A-like
peaks199082	58.2593	Promoter (2-3kb)	LOC108256054	XM_017452548.1	2559	PREDICTED: deoxyguanosine kinase, mitochondrial-like
peaks201651	3.01681	Promoter (2-3kb)	LOC108256124	XM_017452687.1	-2595	PREDICTED: peptidase inhibitor 15-A-like
peaks202350	2.91566	Distal Intergenic	LOC108256133	XM_017452699.1	51890	PREDICTED: E3 ubiquitin-protein ligase TRIM39-like isoform X2
peaks203563	2.35375	Distal Intergenic	LOC108256157	XM_017452737.1	-9688	PREDICTED: receptor-type tyrosine-protein phosphatase H-like
peaks205902	4.55436	Distal Intergenic	LOC108256161	XM_017452741.1	-78618	PREDICTED: CUB and sushi domain-containing protein 3-like, partial
peaks205912	2.19404	Distal Intergenic	LOC108256161	XM_017452741.1	-39716	PREDICTED: CUB and sushi domain-containing protein 3-like, partial
peaks203993	2.19404	Intron (XM_017452815.1/vps13b, intron 3 of 61)	LOC108256210	XM_017452836.1	-11729	PREDICTED: uncharacterized protein LOC108256210
peaks203901	41.4088	Promoter (<=1kb)	LOC108256220	XR_001810244.1	0	-
peaks206478	10.8402	Promoter (<=1kb)	LOC108256231	XM_017452861.1	-66	PREDICTED: GRAM domain-containing protein 1A-like isoform X4
peaks206322	47.2289	Promoter (<=1kb)	LOC108256260	XM_017452909.1	0	PREDICTED: protein lifeguard 1-like
peaks206370	3.58208	Intron (XM_017452949.1/LOC108256279, intron 11 of 13)	LOC108256279	XM_017452949.1	31847	PREDICTED: LOW QUALITY PROTEIN: serine/threonine-protein kinase Nek11-like
peaks206406	7.78453	Promoter (<=1kb)	LOC108256289	XM_017452957.1	0	PREDICTED: ribonuclease P protein subunit p25-like protein isoform X3
peaks206430	20.2102	Promoter (2-3kb)	LOC108256292	XM_017452968.1	2780	PREDICTED: beta-1,4-galactosyltransferase 3-like
peaks206250	13.8354	Promoter (<=1kb)	LOC108256294	XM_017452977.1	0	PREDICTED: deoxyribonuclease-2-alpha-like isoform X2
peaks206271	14.0938	Promoter (<=1kb)	LOC108256298	XM_017452985.1	321	PREDICTED: FXYD domain-containing ion transport regulator 3-like isoform X1
peaks201935	21.0038	Downstream (1-2kb)	LOC108256306	XM_017452999.1	-4469	PREDICTED: uncharacterized protein LOC108256306
peaks206288	23.4931	Promoter (<=1kb)	LOC108256309	XM_017453014.1	0	PREDICTED: NACHT, LRR and PYD domains-containing protein 12-like isoform X3
peaks205819	59.0477	Promoter (<=1kb)	LOC108256339	XM_017453082.1	0	PREDICTED: bromodomain-containing protein 2-like isoform X3
peaks205478	58.6115	Distal Intergenic	LOC108256363	XM_017453142.1	26562	PREDICTED: protein argonaute-1
peaks203487	31.7427	Promoter (<=1kb)	LOC108256388	XM_017453201.1	411	PREDICTED: phospholipase D1-like
peaks203490	8.10698	Intron (XM_017453202.1/LOC108256388, intron 2 of 26)	LOC108256388	XM_017453202.1	4312	PREDICTED: phospholipase D1-like
peaks203491	96.8756	Intron (XM_017453202.1/LOC108256388, intron 2 of 26)	LOC108256388	XM_017453202.1	3346	PREDICTED: phospholipase D1-like
peaks202654	2.10665	Intron (XM_017453401.1/LOC108256479, intron 2 of 24)	LOC108256479	XM_017453401.1	34594	PREDICTED: contactin-associated protein-like 2
peaks202730	23.69	Promoter (<=1kb)	LOC108256481	XM_017453403.1	0	PREDICTED: protein transport protein Sec61 subunit gamma
peaks202684	4.11103	Intron (XM_017453401.1/LOC108256479, intron 20 of 24)	LOC108256483	XR_001810312.1	13552	-
peaks202703	22.1123	Distal Intergenic	LOC108256483	XR_001810312.1	-53676	-
peaks16731	31.8811	Promoter (1-2kb)	LOC108256494	XM_017453427.1	1060	PREDICTED: growth factor receptor-bound protein 2
peaks19207	7.41915	Promoter (<=1kb)	LOC108256545	XM_017453535.1	0	PREDICTED: catenin beta-1-like
peaks201951	2.41179	Promoter (1-2kb)	LOC108256550	XM_017453530.1	-1152	PREDICTED: uncharacterized protein LOC108256550 isoform X2
peaks205279	19.2726	Promoter (<=1kb)	LOC108256604	XM_017453652.1	92	PREDICTED: Krueppel-like factor 10
peaks201216	4.61774	Intron (XM_017452733.1/pkd1l1, intron 35 of 45)	LOC108256622	XR_001810334.1	11149	-
peaks205208	38.2431	Promoter (<=1kb)	LOC108256651	XM_017453727.1	0	PREDICTED: zinc-binding protein A33-like isoform X1
peaks202584	33.399	Promoter (<=1kb)	LOC108256664	XR_001810341.1	0	PREDICTED: uncharacterized protein LOC108256664 isoform X3
peaks204711	19.174	Promoter (<=1kb)	LOC108256719	XR_001810345.1	0	-
peaks210964	6.75452	Intron (XM_017453970.1/LOC108256764, intron 7 of 7)	LOC108256764	XM_017453970.1	21617	PREDICTED: TBC1 domain family member 20-like
peaks22420	35.2252	Promoter (<=1kb)	LOC108256770	XM_017453978.1	0	PREDICTED: LOW QUALITY PROTEIN: influenza virus NS1A-binding protein homolog A-like
peaks22470	3.62047	Intron (XR_001810407.1/LOC108257063, intron 4 of 4)	LOC108256778	XM_017454022.1	-5297	PREDICTED: neogenin-like isoform X5
peaks207010	89.6715	Intron (XM_017454013.1/LOC108256793, intron 2 of 5)	LOC108256793	XM_017454013.1	5089	PREDICTED: uncharacterized protein LOC108256793
peaks207012	10.7257	Distal Intergenic	LOC108256793	XM_017454013.1	-4814	PREDICTED: uncharacterized protein LOC108256793
peaks211362	5.04277	Intron (XM_017454097.1/slc27a1, intron 11 of 11)	LOC108256874	XM_017454110.1	8744	PREDICTED: zinc-binding protein A33-like
peaks22831	56.4896	Promoter (<=1kb)	LOC108256891	XM_017454153.1	0	PREDICTED: phospholipase ABHD3-like isoform X1
peaks210711	38.9751	Promoter (<=1kb)	LOC108256911	XM_017454182.1	0	PREDICTED: serine/threonine-protein phosphatase 6 regulatory ankyrin repeat subunit A-like isoform X1
peaks207053	6.61121	Promoter (1-2kb)	LOC108256961	XM_017454285.1	1960	PREDICTED: hemoglobin subunit alpha-2-like
peaks207014	26.2423	Promoter (<=1kb)	LOC108256964	XR_001810374.1	817	-
peaks211207	3.21982	Exon (XM_017454356.1/LOC108257003, exon 6 of 33)	LOC108257003	XM_017454358.1	16396	PREDICTED: neurogenic locus notch homolog protein 2-like isoform X2
peaks206668	57.3826	Exon (XM_017454383.1/LOC108257015, exon 8 of 17)	LOC108257015	XM_017454383.1	7778	PREDICTED: tax1-binding protein 1 homolog A-like
peaks206660	7.68909	Intron (XM_017454384.1/LOC108257016, intron 1 of 4)	LOC108257016	XR_001810391.1	7410	PREDICTED: juxtaposed with another zinc finger protein 1-like
peaks211801	3.08039	Distal Intergenic	LOC108257034	XM_017454430.1	12368	PREDICTED: cytochrome b561
peaks212263	16.6563	Promoter (2-3kb)	LOC108257046	XM_017454446.1	-2051	PREDICTED: uncharacterized protein LOC108257046
peaks206604	34.0837	Promoter (<=1kb)	LOC108257102	XM_017454519.1	0	PREDICTED: E3 ubiquitin-protein ligase MGRN1-like isoform X2
peaks21478	30.2777	Distal Intergenic	LOC108257177	XR_001810423.1	-3982	-
peaks210856	1.83991	Intron (XM_017454742.1/rapgef5, intron 6 of 25)	LOC108257197	XR_001810426.1	19279	-
peaks20174	15.6207	Promoter (2-3kb)	LOC108257222	XR_001810427.1	-2345	-
peaks212026	34.5357	Intron (XM_017454923.1/grhl2, intron 1 of 15)	LOC108257314	XR_001810435.1	-4811	-
peaks212022	3.67097	Intron (XM_017454923.1/grhl2, intron 8 of 15)	LOC108257320	XR_001810441.1	-4838	-
peaks207510	5.36032	Distal Intergenic	LOC108257335	XM_017455005.1	-4203	PREDICTED: actin-binding Rho-activating protein-like
peaks209861	7.68909	Distal Intergenic	LOC108257376	XM_017455094.1	-4539	PREDICTED: granulins-like isoform X1
peaks206720	2.41179	Promoter (<=1kb)	LOC108257465	XM_017455265.1	0	PREDICTED: uncharacterized protein LOC108257465
peaks207006	40.2438	Promoter (2-3kb)	LOC108257480	XR_001810470.1	2278	-
peaks211521	4.08867	3' UTR	LOC108257500	XM_017455321.1	-4236	PREDICTED: potassium channel subfamily T member 2-like isoform X4
peaks215298	11.4412	Intron (XR_001810483.1/LOC108257540, intron 3 of 3)	LOC108257540	XR_001810483.1	7418	-
peaks217361	3.7737	Distal Intergenic	LOC108257543	XM_017455408.1	-38053	PREDICTED: alpha-(1,6)-fucosyltransferase-like
peaks23318	56.6453	Promoter (<=1kb)	LOC108257613	XM_017455531.1	0	PREDICTED: tripartite motif-containing protein 16-like isoform X1
peaks217250	4.49532	Intron (XM_017455529.1/LOC108257619, intron 1 of 1)	LOC108257619	XM_017455529.1	64580	PREDICTED: transmembrane protein 121
peaks23099	5.67946	Promoter (<=1kb)	LOC108257623	XM_017455550.1	64	PREDICTED: tripartite motif-containing protein 16-like protein isoform X2
peaks218309	4.11103	Distal Intergenic	LOC108257627	XR_001810495.1	-5194	-
peaks216120	3.75553	Intron (XM_017455545.1/LOC108257628, intron 8 of 9)	LOC108257628	XM_017455545.1	27340	PREDICTED: low density lipoprotein receptor adapter protein 1-B-like isoform X1
peaks212542	3.08775	Intron (XM_017455549.1/LOC108257632, intron 2 of 6)	LOC108257632	XM_017455549.1	13313	PREDICTED: zinc finger protein 41-like
peaks212761	34.6189	Promoter (<=1kb)	LOC108257670	XM_017455598.1	0	PREDICTED: uncharacterized protein LOC108257670 isoform X2
peaks212681	10.9171	Intron (XM_017455581.1/ylpm1, intron 20 of 20)	LOC108257676	XM_017455608.1	-16983	PREDICTED: potassium channel subfamily K member 5-like isoform X2
peaks218539	3.44031	Distal Intergenic	LOC108257701	XM_017455634.1	13747	PREDICTED: leucine-rich repeat-containing protein 15-like
peaks214563	2.13676	Promoter (1-2kb)	LOC108257744	XM_017455735.1	-1683	PREDICTED: left-right determination factor 2-like isoform X2
peaks214673	7.12919	Intron (XM_017456116.1/LOC108257943, intron 5 of 42)	LOC108257943	XM_017456115.1	-7397	PREDICTED: myomegalin-like isoform X5
peaks23465	8.67388	Promoter (<=1kb)	LOC108257969	XR_001810582.1	560	-
peaks216033	6.4142	Promoter (1-2kb)	LOC108258093	XM_017456459.1	-1166	PREDICTED: protein FAM167A-like
peaks216610	2.7375	Distal Intergenic	LOC108258161	XM_017456618.1	19225	PREDICTED: chloride intracellular channel protein 4-like
peaks215881	22.946	Intron (XM_017456632.1/LOC108258170, intron 2 of 15)	LOC108258170	XM_017456632.1	7123	PREDICTED: cadherin-2
peaks212517	3.75553	Promoter (<=1kb)	LOC108258202	XM_017456684.1	50	PREDICTED: zinc finger protein 436-like
peaks212396	5.23636	Promoter (<=1kb)	LOC108258223	XM_017456747.1	-882	PREDICTED: uncharacterized protein LOC108258223 isoform X1
peaks212403	3.08775	Intron (XM_017456734.1/LOC108258220, intron 5 of 8)	LOC108258223	XM_017456751.1	3874	PREDICTED: uncharacterized protein LOC108258223 isoform X1
peaks20684	4.20897	Distal Intergenic	LOC108258224	XR_001810629.1	-9092	-
peaks212509	2.48601	Distal Intergenic	LOC108258235	XR_001810630.1	5874	-
peaks213331	41.5181	Promoter (<=1kb)	LOC108258240	XR_001810634.1	0	-
peaks221494	2.57814	Distal Intergenic	LOC108258285	XM_017456817.1	-14815	PREDICTED: VPS10 domain-containing receptor SorCS3-like
peaks219839	4.15085	Distal Intergenic	LOC108258309	XR_001810640.1	108090	-
peaks219840	7.39822	Distal Intergenic	LOC108258309	XR_001810640.1	106534	-
peaks219841	3.08039	Distal Intergenic	LOC108258309	XR_001810640.1	103045	-
peaks219842	6.25751	Distal Intergenic	LOC108258309	XR_001810640.1	101470	-
peaks219868	5.26046	Promoter (<=1kb)	LOC108258309	XR_001810640.1	57	-
peaks220989	4.48046	3' UTR	LOC108258331	XM_017456887.1	90610	PREDICTED: transmembrane protein FAM155A-like
peaks219723	10.3233	Intron (XM_017456967.1/LOC108258363, intron 1 of 11)	LOC108258363	XM_017456967.1	6293	PREDICTED: interferon-induced protein 44-like isoform X6
peaks219579	24.6714	Promoter (1-2kb)	LOC108258371	XM_017456986.1	-1907	PREDICTED: monocyte to macrophage differentiation factor 2-like isoform X2
peaks219583	2.41179	Exon (XM_017456986.1/LOC108258371, exon 6 of 8)	LOC108258371	XM_017456987.1	5269	PREDICTED: monocyte to macrophage differentiation factor 2-like isoform X2
peaks219567	4.39694	Distal Intergenic	LOC108258383	XR_001810661.1	45774	-
peaks221315	6.09459	Distal Intergenic	LOC108258388	XR_001810666.1	23771	-
peaks218910	1.68841	Distal Intergenic	LOC108258397	XM_017457009.1	39673	PREDICTED: macrophage mannose receptor 1-like
peaks223385	5.03795	Exon (XM_017457077.1/zfyve27, exon 11 of 14)	LOC108258460	XM_017457113.1	-3598	PREDICTED: golgin subfamily A member 7B-like isoform X3
peaks222110	14.2	5' UTR	LOC108258483	XM_017457144.1	3214	PREDICTED: ras-associated and pleckstrin homology domains-containing protein 1-like isoform X5
peaks222082	21.4318	Promoter (<=1kb)	LOC108258504	XM_017457186.1	0	PREDICTED: tetraspanin-1-like
peaks218915	4.60481	Distal Intergenic	LOC108258513	XR_001810687.1	26257	-
peaks222933	5.04277	Distal Intergenic	LOC108258523	XM_017457210.1	-25143	PREDICTED: gremlin-2-like
peaks222986	1.57512	3' UTR	LOC108258531	XR_001810692.1	9001	-
peaks219014	25.612	Promoter (<=1kb)	LOC108258572	XR_001810706.1	386	-
peaks223261	46.4109	Promoter (<=1kb)	LOC108258583	XM_017457291.1	0	PREDICTED: transportin-2-like isoform X2
peaks223262	38.863	Exon (XM_017457291.1/LOC108258583, exon 5 of 25)	LOC108258583	XM_017457292.1	4573	PREDICTED: transportin-2-like isoform X2
peaks223264	2.87804	Intron (XM_017457291.1/LOC108258583, intron 11 of 24)	LOC108258583	XM_017457292.1	7350	PREDICTED: transportin-2-like isoform X2
peaks220510	8.69978	Promoter (1-2kb)	LOC108258588	XM_017457304.1	-1701	PREDICTED: coagulation factor X-like
peaks218965	3.25659	Exon (XM_017457390.1/LOC108258630, exon 11 of 12)	LOC108258630	XM_017457390.1	6124	PREDICTED: interferon-induced GTP-binding protein Mx1-like isoform X2
peaks223645	60.2975	Intron (XM_017457570.1/LOC108258729, intron 1 of 25)	LOC108258729	XM_017457571.1	3283	PREDICTED: adhesion G protein-coupled receptor L1-like isoform X3
peaks223700	6.66957	Promoter (<=1kb)	LOC108258737	XM_017457603.1	499	PREDICTED: breast cancer anti-estrogen resistance protein 3-like isoform X3
peaks223817	5.84962	Exon (XM_017457605.1/LOC108258739, exon 12 of 20)	LOC108258739	XM_017457605.1	3264	PREDICTED: putative RNA exonuclease NEF-sp
peaks223721	5.31447	Promoter (<=1kb)	LOC108258789	XM_017457706.1	0	PREDICTED: microfibril-associated glycoprotein 4-like isoform X3
peaks219755	5.48421	Exon (XM_017457016.1/LOC108258405, exon 6 of 11)	LOC108258866	XM_017457823.1	-7132	PREDICTED: Krueppel-like factor 7
peaks219804	6.98002	Distal Intergenic	LOC108258873	XM_017457840.1	68215	PREDICTED: receptor tyrosine-protein kinase erbB-4-like
peaks222903	31.2543	Intron (XM_017457847.1/LOC108258878, intron 1 of 11)	LOC108258878	XM_017457847.1	7091	PREDICTED: nuclear factor 1 X-type-like isoform X5
peaks220576	4.25935	Intron (XM_017458021.1/LOC108258954, intron 6 of 6)	LOC108258955	XM_017458023.1	3728	PREDICTED: cell surface A33 antigen-like isoform X3
peaks220577	2.88494	Intron (XM_017458021.1/LOC108258954, intron 6 of 6)	LOC108258955	XM_017458023.1	5567	PREDICTED: cell surface A33 antigen-like isoform X3
peaks220571	49.6407	Promoter (<=1kb)	LOC108258956	XR_001810785.1	0	-
peaks222659	98.4868	Promoter (<=1kb)	LOC108258958	XM_017458027.1	0	PREDICTED: cyclic AMP-responsive element-binding protein 1-like
peaks220841	16.861	Promoter (<=1kb)	LOC108258973	XM_017458042.1	0	PREDICTED: interleukin-5 receptor subunit alpha-like
peaks219372	1.67192	Distal Intergenic	LOC108259032	XR_001810803.1	49688	-
peaks222402	30.0453	Promoter (<=1kb)	LOC108259041	XM_017458174.1	0	PREDICTED: WW domain binding protein 1-like isoform X1
peaks219070	7.92392	Distal Intergenic	LOC108259056	XR_001810805.1	-11075	-
peaks219072	5.94152	Distal Intergenic	LOC108259056	XR_001810805.1	-18905	-
peaks220962	18.7778	Promoter (2-3kb)	LOC108259085	XM_017458258.1	-2957	PREDICTED: uncharacterized protein LOC108259085 isoform X2
peaks226612	2.57814	Distal Intergenic	LOC108259100	XM_017458310.1	-72382	PREDICTED: neural-cadherin-like isoform X1
peaks18282	26.4401	Distal Intergenic	LOC108259106	XM_017458322.1	-7561	PREDICTED: prolyl endopeptidase-like
peaks224971	10.4496	Distal Intergenic	LOC108259182	XR_001810836.1	-38253	-
peaks224151	26.3308	Distal Intergenic	LOC108259184	XR_001810837.1	36566	-
peaks226660	2.90896	Distal Intergenic	LOC108259186	XR_001810840.1	-35100	-
peaks226731	46.8924	Promoter (<=1kb)	LOC108259192	XM_017458414.1	0	PREDICTED: paired amphipathic helix protein Sin3a-like isoform X2
peaks226752	1.67192	Distal Intergenic	LOC108259209	XR_001810850.1	25746	-
peaks227896	18.7779	Intron (XM_017458454.1/LOC108259210, intron 5 of 15)	LOC108259210	XM_017458453.1	-4826	PREDICTED: cadherin-1-like isoform X7
peaks228779	17.0836	Intron (XR_001810859.1/LOC108259253, intron 2 of 4)	LOC108259253	XR_001810859.1	4668	-
peaks228780	12.8755	Promoter (1-2kb)	LOC108259253	XR_001810860.1	-1422	-
peaks228781	3.11393	Distal Intergenic	LOC108259253	XR_001810860.1	-4081	-
peaks228782	10.9605	Distal Intergenic	LOC108259253	XR_001810860.1	-4804	-
peaks228783	2.38031	Distal Intergenic	LOC108259253	XR_001810860.1	-6010	-
peaks229298	51.415	Promoter (<=1kb)	LOC108259264	XM_017458574.1	0	PREDICTED: R3H domain-containing protein 1-like isoform X1
peaks227928	37.7969	Promoter (<=1kb)	LOC108259320	XR_001810874.1	0	-
peaks13544	10.1979	Promoter (<=1kb)	LOC108259325	XM_017458711.1	765	PREDICTED: monocarboxylate transporter 7-like
peaks227051	3.25659	Distal Intergenic	LOC108259330	XM_017458724.1	-6044	PREDICTED: leucine-rich repeat-containing protein 4C-like
peaks229613	5.85661	Intron (XM_017458330.1/il1rapl1, intron 6 of 11)	LOC108259337	XM_017458732.1	110103	PREDICTED: nuclear receptor subfamily 0 group B member 1-like
peaks224485	6.98002	Distal Intergenic	LOC108259355	XM_017458777.1	7437	PREDICTED: uncharacterized protein LOC108259355
peaks227584	29.4798	Promoter (<=1kb)	LOC108259381	XM_017458836.1	0	PREDICTED: atlastin-2-like isoform X1
peaks228828	2.3552	Intron (XM_017458864.1/LOC108259395, intron 8 of 8)	LOC108259395	XM_017458864.1	13160	PREDICTED: myosin-10-like isoform X2
peaks229188	28.6623	Exon (XM_017458402.1/LOC108259173, exon 8 of 25)	LOC108259443	XM_017458966.1	19047	PREDICTED: uncharacterized protein LOC108259443 isoform X2
peaks229192	14.5035	Intron (XM_017458402.1/LOC108259173, intron 13 of 24)	LOC108259443	XM_017458966.1	38678	PREDICTED: uncharacterized protein LOC108259443 isoform X2
peaks229193	11.3259	Intron (XM_017458402.1/LOC108259173, intron 13 of 24)	LOC108259443	XM_017458966.1	39884	PREDICTED: uncharacterized protein LOC108259443 isoform X2
peaks229196	5.03385	Intron (XM_017458402.1/LOC108259173, intron 13 of 24)	LOC108259445	XM_017458969.1	41907	PREDICTED: B-cell receptor CD22-like
peaks228551	13.2495	Intron (XM_017459006.1/LOC108259481, intron 1 of 21)	LOC108259481	XM_017459004.1	-4894	PREDICTED: contactin-associated protein-like 5 isoform X5
peaks228497	4.42917	Promoter (2-3kb)	LOC108259532	XR_001810912.1	2584	PREDICTED: transcription factor 15-like isoform X1
peaks228540	7.92392	Distal Intergenic	LOC108259544	XM_017459133.1	14377	PREDICTED: protein S100-B-like
peaks228469	23.8255	Promoter (<=1kb)	LOC108259555	XR_001810934.1	0	-
peaks226995	3.91072	Promoter (1-2kb)	LOC108259584	XM_017459182.1	1455	PREDICTED: ras association domain-containing protein 7-like
peaks13493	1.92531	Intron (XM_017458570.1/LOC108259249, intron 3 of 5)	LOC108259631	XR_001810959.1	3248	-
peaks224010	3.08039	Distal Intergenic	LOC108259670	XM_017459324.1	-13416	PREDICTED: cytochrome b-c1 complex subunit Rieske, mitochondrial
peaks226956	2.30131	Intron (XM_017459331.1/LOC108259674, intron 3 of 22)	LOC108259674	XM_017459331.1	42055	PREDICTED: serine/threonine-protein kinase BRSK2-like
peaks231599	3.43638	Distal Intergenic	LOC108259714	XM_017459418.1	-6314	PREDICTED: fibrinogen C domain-containing protein 1-like isoform X2
peaks233094	4.00384	3' UTR	LOC108259720	XM_017459424.1	-13215	PREDICTED: uncharacterized protein LOC108259720 isoform X1
peaks230689	2.45312	Intron (XM_017459444.1/LOC108259734, intron 1 of 7)	LOC108259734	XM_017459444.1	3939	PREDICTED: D(2)-like dopamine receptor
peaks17726	2.48853	Distal Intergenic	LOC108259743	XR_001810999.1	-12833	-
peaks229854	26.4335	Promoter (2-3kb)	LOC108259759	XM_017459485.1	2829	PREDICTED: neuroligin-3-like
peaks234082	17.6158	Distal Intergenic	LOC108259782	XM_017459503.1	-12628	PREDICTED: transmembrane channel-like protein 2
peaks234544	57.3679	Intron (XM_017459505.1/LOC108259785, intron 1 of 17)	LOC108259785	XM_017459505.1	15548	PREDICTED: regulator of G-protein signaling 3-like
peaks235317	38.026	Distal Intergenic	LOC108259799	XM_017459515.1	-6973	PREDICTED: discs large homolog 1-like protein isoform X1
peaks23720	4.04603	Intron (LOC108259793/LOC108259793, intron 2 of 2)	LOC108259804	LOC108259804	4743	-
peaks230370	3.02079	Promoter (1-2kb)	LOC108259852	XR_001811014.1	1206	-
peaks234335	18.4341	Distal Intergenic	LOC108259911	XR_001811024.1	3744	-
peaks232761	5.04277	Distal Intergenic	LOC108259961	XM_017459809.1	66132	PREDICTED: ubiquitin-associated and SH3 domain-containing protein B-like
peaks230030	5.04277	Distal Intergenic	LOC108260016	XR_001811042.1	11578	-
peaks230031	7.92392	Promoter (2-3kb)	LOC108260016	XR_001811042.1	2087	-
peaks230037	28.565	Promoter (<=1kb)	LOC108260027	XM_017459940.1	113	PREDICTED: histone H3-like
peaks230079	14.6468	Promoter (2-3kb)	LOC108260039	XR_001811048.1	-2528	-
peaks233370	30.3085	5' UTR	LOC108260064	XM_017460012.1	3554	PREDICTED: scavenger receptor cysteine-rich domain-containing group B protein-like
peaks233367	6.90229	Promoter (2-3kb)	LOC108260068	XM_017460015.1	-2651	PREDICTED: GTPase IMAP family member 4-like isoform X2
peaks232990	7.59379	Intron (XM_017460035.1/atp2a3, intron 8 of 20)	LOC108260080	XR_001811067.1	29342	-
peaks235132	2.43973	Intron (XM_017460154.1/ephb4, intron 1 of 16)	LOC108260142	XM_017460185.1	-18173	PREDICTED: calpain-5-like isoform X2
peaks16815	26.6694	Promoter (<=1kb)	LOC108260160	XM_017460254.1	8	PREDICTED: target of Myb protein 1-like isoform X2
peaks234971	53.7278	Promoter (<=1kb)	LOC108260169	XM_017460239.1	0	PREDICTED: ADP/ATP translocase 2-like
peaks234980	1.81313	Intron (XR_001811086.1/LOC108260211, intron 1 of 1)	LOC108260211	XR_001811086.1	7849	-
peaks235185	25.3555	Promoter (<=1kb)	LOC108260213	XR_001811091.1	0	-
peaks232034	6.13775	Intron (XM_017460343.1/c28h9orf172, intron 1 of 3)	LOC108260243	XR_001811108.1	-11863	-
peaks231181	40.9993	Promoter (<=1kb)	LOC108260245	XM_017460348.1	-490	PREDICTED: selenoprotein W-like
peaks234145	7.4413	Promoter (<=1kb)	LOC108260264	XM_017460386.1	0	PREDICTED: transmembrane protein 150A-like
peaks233178	2.25805	Exon (XM_017460683.1/cit, exon 32 of 49)	LOC108260270	XM_017460401.1	45071	PREDICTED: myotubularin-related protein 3-like isoform X6
peaks234887	26.9	Intron (XM_017460424.1/LOC108260284, intron 2 of 13)	LOC108260284	XM_017460424.1	9687	PREDICTED: uncharacterized protein LOC108260284
peaks232569	2.52953	Promoter (2-3kb)	LOC108260316	XM_017460504.1	2820	PREDICTED: uncharacterized protein LOC108260316
peaks234436	77.0537	Promoter (<=1kb)	LOC108260323	XM_017460518.1	0	PREDICTED: methyl-CpG-binding domain protein 2-like
peaks235302	51.9686	Promoter (<=1kb)	LOC108260348	XM_017460583.1	0	PREDICTED: 7SK snRNA methylphosphate capping enzyme-like
peaks233269	15.012	Promoter (<=1kb)	LOC108260398	XM_017460668.1	0	PREDICTED: 4-hydroxyphenylpyruvate dioxygenase
peaks233273	8.39964	3' UTR	LOC108260398	XM_017460668.1	13595	PREDICTED: 4-hydroxyphenylpyruvate dioxygenase
peaks230476	3.96771	Promoter (<=1kb)	LOC108260402	XM_017460678.1	0	PREDICTED: ceramide-1-phosphate transfer protein-like isoform X1
peaks230427	3.08039	Intron (XM_017459495.1/LOC108259769, intron 15 of 18)	LOC108260434	XM_017460734.1	-4551	PREDICTED: uncharacterized protein LOC108260434 isoform X4
peaks229795	29.7486	Promoter (<=1kb)	LOC108260442	XR_001811146.1	-509	-
peaks229801	8.87035	Downstream (1-2kb)	LOC108260443	XM_017460749.1	6892	PREDICTED: myelin proteolipid protein-like
peaks231543	4.61821	Distal Intergenic	LOC108260458	XM_017460776.1	-119485	PREDICTED: protein CutA homolog isoform X3
peaks235346	7.1984	Distal Intergenic	LOC108260478	XM_017460806.1	-22850	PREDICTED: protocadherin-18-like isoform X1
peaks239841	19.4312	Distal Intergenic	LOC108260519	XM_017460890.1	9079	PREDICTED: uncharacterized protein LOC108260519
peaks14510	27.2287	Promoter (<=1kb)	LOC108260527	XM_017460916.1	0	PREDICTED: ADP-ribosylation factor-like protein 5B
peaks235386	46.2161	Exon (XM_017460942.1/LOC108260557, exon 4 of 47)	LOC108260557	XM_017460942.1	4609	PREDICTED: LOW QUALITY PROTEIN: ankyrin-2-like
peaks238143	5.23636	Exon (XM_017460962.1/LOC108260577, exon 9 of 50)	LOC108260577	XM_017460962.1	61030	PREDICTED: ATP-binding cassette sub-family A member 1-like
peaks238145	2.21697	Intron (XM_017460962.1/LOC108260577, intron 7 of 49)	LOC108260577	XM_017460962.1	59077	PREDICTED: ATP-binding cassette sub-family A member 1-like
peaks239843	6.72118	Promoter (1-2kb)	LOC108260589	XM_017460975.1	1250	PREDICTED: uncharacterized protein LOC108260589
peaks235389	10.0657	Promoter (<=1kb)	LOC108260679	XM_017461117.1	-126	PREDICTED: C-X-C motif chemokine 2-like
peaks235390	5.80754	Promoter (<=1kb)	LOC108260679	XM_017461117.1	376	PREDICTED: C-X-C motif chemokine 2-like
peaks235398	2.7375	Exon (XM_017461119.1/LOC108260680, exon 5 of 9)	LOC108260680	XM_017461119.1	3923	PREDICTED: serine/threonine-protein phosphatase 2A 55 kDa regulatory subunit B beta isoform-like
peaks235444	20.5218	Distal Intergenic	LOC108260682	XM_017461120.1	12869	PREDICTED: protocadherin-7-like
peaks235496	38.4721	Distal Intergenic	LOC108260689	XM_017461136.1	-9356	PREDICTED: beta-1,4-galactosyltransferase 1-like
peaks235497	35.7025	Distal Intergenic	LOC108260689	XM_017461136.1	-4047	PREDICTED: beta-1,4-galactosyltransferase 1-like
peaks235402	1.91613	Promoter (<=1kb)	LOC108260690	XM_017461137.1	86	PREDICTED: protocadherin-7-like, partial
peaks235495	6.39275	Distal Intergenic	LOC108260691	XM_017461138.1	-7408	PREDICTED: stimulated by retinoic acid gene 6 protein homolog
peaks235405	2.32742	Promoter (2-3kb)	LOC108260692	XM_017461139.1	-2151	PREDICTED: intelectin-like
peaks235406	12.6424	Promoter (<=1kb)	LOC108260692	XM_017461139.1	0	PREDICTED: intelectin-like
peaks235404	8.1809	Promoter (1-2kb)	LOC108260693	XM_017461140.1	-1546	PREDICTED: intelectin-like
peaks239973	4.56122	Promoter (2-3kb)	LOC108260820	XR_001811256.1	-2224	-
peaks238875	2.4199	Intron (XM_017461428.1/ptprd, intron 12 of 44)	LOC108260825	XR_001811257.1	-29959	-
peaks238876	3.7737	Intron (XM_017461428.1/ptprd, intron 12 of 44)	LOC108260825	XR_001811257.1	-27193	-
peaks236515	2.76603	Promoter (1-2kb)	LOC108260833	XM_017461462.1	-1158	PREDICTED: fibroblast growth factor-binding protein 2-like
peaks235521	9.5125	Promoter (<=1kb)	LOC108260848	XM_017461497.1	0	PREDICTED: LOW QUALITY PROTEIN: pre-mRNA 3\\'-end-processing factor FIP1-like
peaks238574	3.02018	Intron (XM_017461810.1/LOC108261005, intron 16 of 21)	LOC108260854	XM_017461503.1	235372	PREDICTED: mitogen-activated protein kinase kinase kinase 11-like
peaks238609	2.62949	Intron (XM_017461810.1/LOC108261005, intron 16 of 21)	LOC108260854	XM_017461503.1	148420	PREDICTED: mitogen-activated protein kinase kinase kinase 11-like
peaks237807	28.3209	Promoter (<=1kb)	LOC108260856	XM_017461504.1	116	PREDICTED: apolipoprotein L3-like isoform X2
peaks236552	3.55384	Exon (XM_017461614.1/LOC108260905, exon 7 of 14)	LOC108260905	XM_017461615.1	7445	PREDICTED: tyrosine-protein phosphatase non-receptor type 9-like isoform X2
peaks17227	12.7121	Promoter (<=1kb)	LOC108260935	XM_017461667.1	0	PREDICTED: uncharacterized protein LOC108260935
peaks235747	7.40784	Promoter (<=1kb)	LOC108260949	XM_017461694.1	-737	PREDICTED: uncharacterized protein LOC108260949
peaks235748	4.87526	Promoter (1-2kb)	LOC108260949	XM_017461694.1	-1384	PREDICTED: uncharacterized protein LOC108260949
peaks235743	2.2205	3' UTR	LOC108260950	XM_017461696.1	5880	PREDICTED: uncharacterized protein LOC108260950
peaks23605	15.9078	Promoter (<=1kb)	LOC108260991	XM_017461789.1	0	PREDICTED: proto-oncogene c-Fos-like
peaks235357	21.2542	Distal Intergenic	LOC108260992	XM_017461787.1	29926	PREDICTED: ETS-related transcription factor Elf-2-like isoform X2
peaks16272	41.0808	Promoter (<=1kb)	LOC108261002	XM_017461815.1	0	PREDICTED: chromobox protein homolog 8-like isoform X2
peaks238549	4.7051	Intron (XM_017461810.1/LOC108261005, intron 14 of 21)	LOC108261006	XR_001811304.1	-288139	-
peaks240099	15.6207	Promoter (<=1kb)	LOC108261048	XM_017461864.1	-13	PREDICTED: carboxy-terminal kinesin 2-like
peaks240181	3.93376	Intron (XM_017461878.1/LOC108261056, intron 19 of 19)	LOC108261056	XM_017461876.1	93065	-
peaks240508	8.8267	Distal Intergenic	LOC108261086	LOC108261086	-7710	-
peaks240509	17.1088	Distal Intergenic	LOC108261086	LOC108261086	-8423	-
peaks240515	12.8833	Distal Intergenic	LOC108261088	XM_017461956.1	22390	-
peaks240541	3.7737	Intron (XM_017461974.1/LOC108261095, intron 2 of 7)	LOC108261095	XM_017461974.1	6397	-
peaks240610	1.96749	Promoter (1-2kb)	LOC108261106	XM_017461984.1	1796	-
peaks240637	5.56879	Intron (XM_017461988.1/LOC108261111, intron 1 of 7)	LOC108261111	XM_017461988.1	5019	-
peaks240640	18.8586	Promoter (1-2kb)	LOC108261111	XM_017461988.1	-1921	-
peaks240615	8.39387	Distal Intergenic	LOC108261114	XR_001811329.1	-12517	-
peaks240672	42.0701	Intron (XM_017461990.1/LOC108261117, intron 1 of 1)	LOC108261117	XM_017461990.1	4871	PREDICTED: protein NLRC3-like
peaks240667	3.35286	Distal Intergenic	LOC108261118	XR_001811331.1	-10396	-
peaks240699	3.00944	Distal Intergenic	LOC108261128	XM_017462001.1	-4971	-
peaks240735	111.949	Promoter (<=1kb)	LOC108261135	XM_017462014.1	-108	PREDICTED: uncharacterized protein LOC108261135 isoform X3
peaks240820	4.00049	Downstream (<1kb)	LOC108261161	XR_001811356.1	-7482	-
peaks240846	6.09459	Distal Intergenic	LOC108261164	XM_017462052.1	11781	-
peaks240851	20.758	Intron (XM_017462056.1/LOC108261167, intron 4 of 4)	LOC108261168	XR_001811361.1	10590	-
peaks240855	82.0316	Promoter (<=1kb)	LOC108261168	XR_001811361.1	0	-
peaks240865	15.3278	Downstream (1-2kb)	LOC108261169	XR_001811364.1	3993	-
peaks240866	10.0162	Downstream (1-2kb)	LOC108261169	XR_001811364.1	3344	-
peaks240897	5.26046	Distal Intergenic	LOC108261175	XM_017462065.1	30539	-
peaks240955	15.3114	Promoter (<=1kb)	LOC108261177	XR_001811369.1	-930	-
peaks240948	7.05946	Promoter (1-2kb)	LOC108261178	XM_017462067.1	1839	-
peaks240949	7.39906	Promoter (<=1kb)	LOC108261178	XM_017462067.1	138	-
peaks240941	8.27112	Promoter (<=1kb)	LOC108261181	XM_017462069.1	-355	-
peaks240942	7.00877	Promoter (<=1kb)	LOC108261181	XM_017462069.1	315	-
peaks240938	23.708	Promoter (<=1kb)	LOC108261183	XR_001811371.1	0	-
peaks241008	1.83991	Promoter (<=1kb)	LOC108261196	XR_001811389.1	373	PREDICTED: TBC1 domain family member 10A-like
peaks241121	24.6932	Distal Intergenic	LOC108261218	XR_001811401.1	-9369	-
peaks241207	5.48421	Promoter (1-2kb)	LOC108261238	XM_017462130.1	-1069	PREDICTED: uncharacterized protein LOC108261238 isoform X1
peaks241209	3.08039	Promoter (<=1kb)	LOC108261238	XM_017462130.1	0	PREDICTED: uncharacterized protein LOC108261238 isoform X1
peaks241236	6.13775	Promoter (<=1kb)	LOC108261242	XM_017462138.1	-892	PREDICTED: E3 ubiquitin/ISG15 ligase TRIM25-like isoform X2
peaks241234	5.23636	Promoter (<=1kb)	LOC108261244	XM_017462142.1	150	PREDICTED: E3 ubiquitin/ISG15 ligase TRIM25-like
peaks241235	6.61121	Promoter (1-2kb)	LOC108261244	XM_017462142.1	1632	PREDICTED: E3 ubiquitin/ISG15 ligase TRIM25-like
peaks241233	18.7509	Promoter (1-2kb)	LOC108261245	XR_001811410.1	1924	-
peaks241397	3.44031	Distal Intergenic	LOC108261288	XM_017462193.1	14032	-
peaks241398	13.3568	Distal Intergenic	LOC108261289	XR_001811426.1	19224	-
peaks241399	5.23636	Distal Intergenic	LOC108261289	XR_001811426.1	16976	-
peaks241400	107.43	Distal Intergenic	LOC108261289	XR_001811426.1	13419	-
peaks241401	4.14279	Distal Intergenic	LOC108261289	XR_001811426.1	9926	-
peaks241402	15.3299	Distal Intergenic	LOC108261289	XR_001811426.1	8922	-
peaks241403	24.1655	Distal Intergenic	LOC108261289	XR_001811426.1	6917	-
peaks241404	4.80541	Distal Intergenic	LOC108261289	XR_001811426.1	6433	-
peaks241405	10.5296	Promoter (1-2kb)	LOC108261289	XR_001811426.1	1563	-
peaks241415	5.48421	Promoter (2-3kb)	LOC108261294	XR_001811427.1	-2355	-
peaks241416	6.90229	Promoter (1-2kb)	LOC108261294	XR_001811427.1	1838	-
peaks241447	3.81659	Distal Intergenic	LOC108261300	XM_017462200.1	-5044	PREDICTED: uncharacterized protein LOC108261300
peaks241451	9.19471	Exon (XM_017462203.1/LOC108261302, exon 8 of 11)	LOC108261302	XM_017462203.1	3724	PREDICTED: uncharacterized protein LOC108261302 isoform X1
peaks241453	192.134	Promoter (<=1kb)	LOC108261302	XM_017462209.1	-487	PREDICTED: uncharacterized protein LOC108261302 isoform X1
peaks241458	4.80876	Promoter (2-3kb)	LOC108261306	XR_001811429.1	-2180	-
peaks241459	7.60218	Promoter (1-2kb)	LOC108261306	XR_001811429.1	-1476	-
peaks241460	11.5359	Promoter (<=1kb)	LOC108261306	XR_001811429.1	-497	-
peaks241462	18.1316	Distal Intergenic	LOC108261307	XR_001811430.1	5176	-
peaks241465	7.60218	Promoter (2-3kb)	LOC108261309	XR_001811440.1	2210	-
peaks241573	5.67946	Distal Intergenic	LOC108261335	XR_001811448.1	-8862	-
peaks241576	8.2373	Promoter (<=1kb)	LOC108261335	XR_001811448.1	-635	-
peaks241579	49.2108	Promoter (<=1kb)	LOC108261337	XR_001811450.1	-243	-
peaks14680	7.32917	Distal Intergenic	LOC108261365	XM_017462267.1	-65638	PREDICTED: corticotropin-releasing factor receptor 1-like isoform X1
peaks241646	8.39964	Distal Intergenic	LOC108261371	XR_001811472.1	10479	-
peaks241698	2.90896	Promoter (<=1kb)	LOC108261393	XM_017462288.1	642	PREDICTED: nuclear factor 7, brain-like
peaks241720	27.056	Promoter (<=1kb)	LOC108261402	XR_001811480.1	0	-
peaks241771	27.1878	Downstream (2-3kb)	LOC108261431	XM_017462326.1	9824	-
peaks241772	12.6443	Downstream (1-2kb)	LOC108261431	XM_017462326.1	8929	-
peaks241774	72.4655	Intron (XM_017462326.1/LOC108261431, intron 1 of 1)	LOC108261431	XM_017462326.1	3603	-
peaks241806	6.26443	Intron (XR_001811489.1/LOC108261438, intron 1 of 1)	LOC108261438	XR_001811489.1	5817	-
peaks241821	7.92392	Distal Intergenic	LOC108261442	XR_001811494.1	-3823	-
peaks241823	17.9392	Promoter (1-2kb)	LOC108261442	XR_001811494.1	-1945	-
peaks241845	4.86351	Distal Intergenic	LOC108261450	XR_001811498.1	-11571	-
peaks241846	31.5264	Distal Intergenic	LOC108261450	XR_001811498.1	-8860	-
peaks241847	10.4496	Distal Intergenic	LOC108261450	XR_001811498.1	-3106	-
peaks241891	7.68357	Promoter (<=1kb)	LOC108261469	LOC108261469	517	-
peaks241903	18.6537	Promoter (<=1kb)	LOC108261473	XM_017462344.1	0	-
peaks241950	1.83991	Intron (XM_017462361.1/LOC108261494, intron 1 of 3)	LOC108261494	XM_017462361.1	3776	-
peaks241955	12.0493	Promoter (<=1kb)	LOC108261502	LOC108261502	92	-
peaks242019	7.1984	Intron (XM_017462377.1/LOC108261522, intron 1 of 3)	LOC108261522	XM_017462377.1	4502	PREDICTED: junctional adhesion molecule-like, partial
peaks242050	3.62047	Promoter (2-3kb)	LOC108261528	XR_001811525.1	2075	-
peaks242098	83.9443	Distal Intergenic	LOC108261537	XR_001811527.1	5514	-
peaks242138	5.06868	Distal Intergenic	LOC108261544	XR_001811530.1	-5566	-
peaks242139	8.89587	Distal Intergenic	LOC108261544	XR_001811530.1	-7929	-
peaks242266	4.61774	Distal Intergenic	LOC108261586	XM_017462422.1	-5465	-
peaks242311	11.5359	Promoter (<=1kb)	LOC108261609	LOC108261609	80	-
peaks242389	5.76909	Distal Intergenic	LOC108261628	XM_017462448.1	3542	-
peaks242390	4.97594	Distal Intergenic	LOC108261628	XM_017462448.1	4788	-
peaks242391	8.89587	Distal Intergenic	LOC108261628	XM_017462448.1	5457	-
peaks242403	5.67092	Promoter (<=1kb)	LOC108261634	XM_017462454.1	0	-
peaks242415	11.3259	Distal Intergenic	LOC108261642	XM_017462462.1	-4466	-
peaks242447	8.11933	Promoter (1-2kb)	LOC108261656	XR_001811576.1	-1201	-
peaks242448	11.5359	Promoter (<=1kb)	LOC108261656	XR_001811576.1	0	-
peaks242528	22.7995	Promoter (<=1kb)	LOC108261678	XM_017462493.1	0	PREDICTED: uncharacterized protein LOC108261678
peaks242530	19.4312	Promoter (2-3kb)	LOC108261679	XR_001811587.1	2461	-
peaks242564	14.8205	Promoter (<=1kb)	LOC108261689	XM_017462500.1	770	-
peaks242655	13.8189	Promoter (<=1kb)	LOC108261717	XR_001811601.1	46	-
peaks242667	5.26046	Promoter (<=1kb)	LOC108261724	XR_001811610.1	341	-
peaks242668	13.8189	Promoter (<=1kb)	LOC108261724	XR_001811610.1	902	-
peaks242694	8.39964	Promoter (<=1kb)	LOC108261738	XR_001811618.1	0	-
peaks242697	260.572	Promoter (2-3kb)	LOC108261739	XR_001811619.1	2215	-
peaks242766	34.6189	Promoter (<=1kb)	LOC108261761	XR_001811638.1	286	-
peaks242800	17.7548	Promoter (1-2kb)	LOC108261772	XR_001811647.1	1123	-
peaks242969	13.2349	Promoter (1-2kb)	LOC108261819	XR_001811666.1	1766	-
peaks243050	63.077	Promoter (<=1kb)	LOC108261844	XR_001811672.1	-262	-
peaks243051	12.6596	Promoter (<=1kb)	LOC108261844	XR_001811672.1	0	-
peaks243063	20.758	Promoter (<=1kb)	LOC108261848	XM_017462617.1	957	-
peaks243253	24.8993	Promoter (1-2kb)	LOC108261923	XR_001811698.1	1403	-
peaks243299	15.3074	Promoter (<=1kb)	LOC108261936	XM_017462672.1	54	-
peaks243329	9.56374	Promoter (<=1kb)	LOC108261950	XR_001811718.1	-93	-
peaks243393	12.6443	Promoter (<=1kb)	LOC108261972	XM_017462685.1	-40	-
peaks243472	152.439	Promoter (<=1kb)	LOC108262007	XR_001811742.1	13	-
peaks243732	31.5264	Promoter (<=1kb)	LOC108262087	XR_001811763.1	394	-
peaks243739	6.09459	Promoter (1-2kb)	LOC108262091	XR_001811765.1	1032	-
peaks243948	13.2349	Promoter (<=1kb)	LOC108262162	XM_017462781.1	568	-
peaks244068	218.634	Promoter (<=1kb)	LOC108262202	XR_001811801.1	611	-
peaks27961	12.0931	Promoter (<=1kb)	LOC108262224	XM_017462813.1	0	PREDICTED: interferon-inducible GTPase 5-like
peaks244295	178.617	Promoter (<=1kb)	LOC108262281	XM_017462830.1	0	-
peaks244339	5.67092	Promoter (<=1kb)	LOC108262294	XR_001811837.1	121	-
peaks244441	488.416	Promoter (<=1kb)	LOC108262323	XR_001811849.1	0	-
peaks244490	19.3771	Promoter (<=1kb)	LOC108262337	XM_017462858.1	129	-
peaks244967	4.11103	Promoter (<=1kb)	LOC108262491	XR_001811900.1	271	-
peaks24369	2.73478	Distal Intergenic	LOC108262605	XR_001811941.1	-66496	-
peaks245536	450.098	Promoter (<=1kb)	LOC108262657	XR_001811959.1	10	-
peaks35294	17.4929	Promoter (2-3kb)	LOC108262756	XM_017463055.1	2875	PREDICTED: calcium uniporter protein, mitochondrial-like
peaks35295	22.1123	Promoter (1-2kb)	LOC108262756	XM_017463055.1	-1091	PREDICTED: calcium uniporter protein, mitochondrial-like
peaks26442	20.2028	Promoter (<=1kb)	LOC108262771	XM_017463088.1	0	PREDICTED: sarcoplasmic/endoplasmic reticulum calcium ATPase 2-like isoform X2
peaks26534	2.8563	Promoter (1-2kb)	LOC108262783	XR_001812012.1	1194	PREDICTED: zinc finger and BTB domain-containing protein 17-like
peaks26491	1.83991	Distal Intergenic	LOC108262797	XM_017463133.1	-3409	PREDICTED: beta-crystallin B1-like
peaks27409	7.47963	Distal Intergenic	LOC108262815	XM_017463159.1	-15488	PREDICTED: heparan sulfate glucosamine 3-O-sulfotransferase 1-like
peaks25251	24.2934	Promoter (<=1kb)	LOC108262828	XM_017463176.1	0	PREDICTED: ATP-binding cassette sub-family E member 1-like
peaks26174	5.45062	Distal Intergenic	LOC108262852	XM_017463211.1	-35872	PREDICTED: homeobox protein HMX1-like
peaks29069	3.41459	Intron (XM_017463253.1/LOC108262902, intron 16 of 16)	LOC108262901	XM_017463252.1	12025	PREDICTED: leucine-rich repeat, immunoglobulin-like domain and transmembrane domain-containing protein 1
peaks31096	3.44031	3' UTR	LOC108262908	XM_017463260.1	3970	PREDICTED: rap guanine nucleotide exchange factor 2-like
peaks25986	24.1929	Promoter (<=1kb)	LOC108262968	XM_017463328.1	0	PREDICTED: caspase-6-like
peaks25735	16.6575	Promoter (<=1kb)	LOC108262969	XR_001812049.1	205	-
peaks27180	17.4929	Promoter (<=1kb)	LOC108262974	XR_001812054.1	0	-
peaks24503	5.26046	Intron (XM_017463393.1/wdr17, intron 15 of 27)	LOC108263022	XR_001812063.1	3201	-
peaks24508	3.67351	Intron (XM_017463393.1/wdr17, intron 15 of 27)	LOC108263023	XR_001812064.1	-10093	-
peaks9683	3.41459	Distal Intergenic	LOC108263074	XM_017463516.1	11014	PREDICTED: lymphocyte antigen 86-like
peaks9684	6.49486	Distal Intergenic	LOC108263074	XM_017463516.1	13172	PREDICTED: lymphocyte antigen 86-like
peaks35200	4.37577	Promoter (<=1kb)	LOC108263081	XR_001812082.1	-179	-
peaks34584	1.61541	Intron (XM_017462790.1/LOC108262175, intron 4 of 8)	LOC108263096	XM_017463554.1	-20927	PREDICTED: uncharacterized protein LOC108263096 isoform X3
peaks12067	10.9064	Distal Intergenic	LOC108263130	XM_017463627.1	-20825	PREDICTED: fibroblast growth factor 19-like, partial
peaks27262	18.4521	Promoter (2-3kb)	LOC108263168	XR_001812103.1	2493	-
peaks33180	13.2349	Distal Intergenic	LOC108263177	XM_017463706.1	3374	PREDICTED: glycine N-acyltransferase-like protein 3
peaks32304	27.056	Intron (XM_017463713.1/LOC108263178, intron 1 of 23)	LOC108263178	XM_017463713.1	14613	PREDICTED: CSC1-like protein 2 isoform X2
peaks34240	65.4397	Promoter (<=1kb)	LOC108263214	XM_017463797.1	0	PREDICTED: microsomal glutathione S-transferase 3-like
peaks35271	323.721	Distal Intergenic	LOC108263232	XM_017463852.1	-3224	PREDICTED: cytochrome c oxidase assembly protein COX16 homolog, mitochondrial isoform X1
peaks35274	13.3125	Intron (NM_001200771.1/tspan14, intron 1 of 7)	LOC108263235	XM_017463854.1	-5816	PREDICTED: transmembrane protein 121-like
peaks29427	12.8024	Promoter (<=1kb)	LOC108263271	XM_017463917.1	0	PREDICTED: probable palmitoyltransferase ZDHHC16 isoform X1
peaks27947	8.39964	Promoter (<=1kb)	LOC108263287	XM_017463946.1	-797	PREDICTED: interferon-inducible GTPase 5-like isoform X2
peaks31122	16.861	Exon (XM_017464224.1/dync2li1, exon 13 of 13)	LOC108263445	XR_001812165.1	-3444	-
peaks30393	32.8335	Promoter (<=1kb)	LOC108263463	XM_017464263.1	0	PREDICTED: sideroflexin-1-like
peaks25993	34.5826	Promoter (1-2kb)	LOC108263503	XM_017464366.1	-1190	PREDICTED: uncharacterized protein LOC108263503 isoform X2
peaks25989	5.67092	Promoter (2-3kb)	LOC108263506	XM_017464376.1	-2207	PREDICTED: GTPase IMAP family member 4-like
peaks26818	33.0956	Promoter (<=1kb)	LOC108263510	XM_017464383.1	0	PREDICTED: isoaspartyl peptidase/L-asparaginase-like
peaks30370	28.5235	Intron (XM_017464399.1/LOC108263518, intron 1 of 3)	LOC108263519	XM_017464403.1	5190	PREDICTED: zinc finger protein 501-like isoform X2
peaks30387	20.0912	Distal Intergenic	LOC108263526	XM_017464416.1	-3544	PREDICTED: S-adenosylmethionine synthase-like isoform X2
peaks46	17.6418	Promoter (<=1kb)	LOC108263531	XM_017464431.1	509	PREDICTED: retinol-binding protein 1-like
peaks26103	6.34743	Promoter (<=1kb)	LOC108263532	XM_017464429.1	176	PREDICTED: short coiled-coil protein B-like isoform X2
peaks30263	15.012	Promoter (<=1kb)	LOC108263543	XM_017464453.1	0	PREDICTED: interferon-induced protein with tetratricopeptide repeats 5-like
peaks30759	3.57325	Promoter (2-3kb)	LOC108263592	XM_017464573.1	-2531	PREDICTED: fibroblast growth factor receptor 3 isoform X7
peaks34168	41.7728	Promoter (<=1kb)	LOC108263614	XR_001812214.1	0	PREDICTED: KH domain-containing, RNA-binding, signal transduction-associated protein 1-like
peaks34928	10.2607	Promoter (<=1kb)	LOC108263623	XR_001812218.1	0	-
peaks91	4.15085	Intron (XM_017464672.1/LOC108263642, intron 10 of 12)	LOC108263633	XM_017464662.1	-3498	PREDICTED: DNA-directed RNA polymerase II subunit RPB1-like
peaks24275	6.54229	Intron (XM_017464779.1/LOC108263713, intron 3 of 7)	LOC108263713	XM_017464778.1	5594	PREDICTED: deoxycytidylate deaminase-like isoform X3
peaks30061	5.6771	Promoter (2-3kb)	LOC108263740	XM_017464825.1	-2175	PREDICTED: calcium-activated potassium channel subunit alpha-1 isoform X9
peaks24116	100.648	Intron (XM_017464931.1/LOC108263784, intron 13 of 14)	LOC108263788	XM_017464936.1	-6378	PREDICTED: histone-lysine N-methyltransferase PRDM9-like
peaks23894	22.8088	Promoter (<=1kb)	LOC108263789	XM_017464938.1	0	PREDICTED: zinc finger and SCAN domain-containing protein 2-like isoform X1
peaks24103	2.53746	Exon (XM_017464916.1/zfp91, exon 7 of 12)	LOC108263804	XM_017464960.1	7433	PREDICTED: uncharacterized protein LOC108263804
peaks24032	2.7375	Distal Intergenic	LOC108263815	XR_001812275.1	107606	-
peaks24046	61.8085	Distal Intergenic	LOC108263815	XR_001812275.1	61975	-
peaks29776	2.90896	Distal Intergenic	LOC108263820	XM_017464983.1	9222	PREDICTED: zinc finger BED domain-containing protein 1-like
peaks30921	33.0224	Promoter (1-2kb)	LOC108263826	XM_017464991.1	1429	PREDICTED: peroxisome proliferator-activated receptor gamma coactivator-related protein 1-like
peaks478	13.667	Promoter (2-3kb)	LOC108263838	XM_017465021.1	-2233	PREDICTED: phosphoenolpyruvate carboxykinase, cytosolic
peaks487	4.86351	Promoter (<=1kb)	LOC108263890	XM_017465076.1	11	PREDICTED: transmembrane protein 14C-like
peaks36418	6.53108	Promoter (<=1kb)	LOC108263910	XM_017465133.1	110	PREDICTED: macrophage mannose receptor 1-like
peaks36420	4.86351	Promoter (<=1kb)	LOC108263911	XR_001812286.1	-907	-
peaks36422	6.98002	Promoter (<=1kb)	LOC108263911	XR_001812286.1	796	-
peaks36423	8.39964	Promoter (1-2kb)	LOC108263913	XR_001812288.1	-1010	-
peaks36431	2.50561	Distal Intergenic	LOC108263914	XR_001812289.1	-36178	-
peaks44023	3.34301	Distal Intergenic	LOC108263937	XM_017465165.1	51587	PREDICTED: leucine-rich repeat-containing protein 4-like
peaks38901	4.86529	Intron (XM_017465198.1/mgat4c, intron 1 of 3)	LOC108263962	XM_017465201.1	56300	PREDICTED: epidermal growth factor receptor kinase substrate 8-like protein 2 isoform X2
peaks37317	2.56413	Promoter (1-2kb)	LOC108263969	XM_017465209.1	-1896	PREDICTED: galactosylgalactosylxylosylprotein 3-beta-glucuronosyltransferase 1 isoform X1
peaks43714	3.95074	Promoter (2-3kb)	LOC108263977	XM_017465235.1	2093	PREDICTED: metabotropic glutamate receptor 3-like isoform X2
peaks40922	9.92121	Distal Intergenic	LOC108264020	XR_001812324.1	45661	-
peaks46211	55.3207	Intron (XM_017466036.1/LOC108264472, intron 3 of 44)	LOC108264044	XM_017465350.1	-3019	PREDICTED: NACHT, LRR and PYD domains-containing protein 12-like
peaks46213	17.5144	Exon (XM_017466036.1/LOC108264472, exon 8 of 45)	LOC108264044	XM_017465350.1	6642	PREDICTED: NACHT, LRR and PYD domains-containing protein 12-like
peaks46215	14.4035	Exon (XM_017466036.1/LOC108264472, exon 9 of 45)	LOC108264044	XM_017465350.1	8143	PREDICTED: NACHT, LRR and PYD domains-containing protein 12-like
peaks45198	1.59682	3' UTR	LOC108264088	XM_017465389.1	22826	PREDICTED: tyrosine-protein kinase CSK
peaks45453	3.62047	Promoter (2-3kb)	LOC108264094	XM_017465396.1	2366	PREDICTED: extracellular calcium-sensing receptor-like
peaks45495	5.67092	Promoter (<=1kb)	LOC108264106	XM_017465408.1	-428	PREDICTED: extracellular calcium-sensing receptor-like
peaks46460	24.2272	Distal Intergenic	LOC108264148	XM_017465451.1	-3560	PREDICTED: ribonuclease inhibitor-like
peaks46461	24.8978	Distal Intergenic	LOC108264148	XM_017465451.1	-5088	PREDICTED: ribonuclease inhibitor-like
peaks46462	30.1393	Distal Intergenic	LOC108264148	XM_017465451.1	-5770	PREDICTED: ribonuclease inhibitor-like
peaks35437	31.5264	Promoter (<=1kb)	LOC108264180	XM_017465512.1	0	PREDICTED: ADP-ribosylation factor 5
peaks40117	4.48046	Distal Intergenic	LOC108264221	XR_001812356.1	-53279	-
peaks36115	31.255	Promoter (<=1kb)	LOC108264246	XM_017465595.1	0	PREDICTED: cytochrome c oxidase subunit 4 isoform 1, mitochondrial isoform X2
peaks43214	1.96749	Distal Intergenic	LOC108264252	XR_001812364.1	-145069	-
peaks43304	2.90896	Distal Intergenic	LOC108264252	XR_001812364.1	115711	-
peaks40510	2.2264	Intron (XM_017465602.1/rasgrf1, intron 14 of 22)	LOC108264257	XM_017465603.1	104108	PREDICTED: DNA-directed RNA polymerase II subunit RPB1-like
peaks40529	1.94479	Intron (XM_017465602.1/rasgrf1, intron 21 of 22)	LOC108264257	XM_017465603.1	158685	PREDICTED: DNA-directed RNA polymerase II subunit RPB1-like
peaks40547	1.67192	Distal Intergenic	LOC108264258	XR_001812366.1	146440	-
peaks40599	3.2504	Distal Intergenic	LOC108264259	XR_001812367.1	10001	-
peaks40637	3.93506	Distal Intergenic	LOC108264260	XR_001812369.1	-9476	-
peaks40773	33.4981	Promoter (<=1kb)	LOC108264281	XR_001812378.1	0	-
peaks45874	1.62565	Intron (XM_017465737.1/LOC108264314, intron 2 of 3)	LOC108264314	XM_017465738.1	64260	PREDICTED: carbohydrate sulfotransferase 8-like
peaks740	6.72118	Promoter (1-2kb)	LOC108264329	XM_017465771.1	-1506	PREDICTED: glutathione S-transferase kappa 1-like isoform X2
peaks44533	7.01754	Promoter (<=1kb)	LOC108264339	XM_017465770.1	930	PREDICTED: sodium- and chloride-dependent GABA transporter 2-like isoform X2
peaks41694	3.81659	Distal Intergenic	LOC108264344	XR_001812386.1	-36665	PREDICTED: NACHT, LRR and PYD domains-containing protein 8-like
peaks41701	18.0443	Distal Intergenic	LOC108264345	XR_001812390.1	13202	-
peaks39190	16.0017	Intron (XM_017465853.1/LOC108264382, intron 1 of 5)	LOC108264383	XR_001812407.1	-4561	-
peaks36793	4.02582	Promoter (1-2kb)	LOC108264397	XM_017465872.1	-1454	PREDICTED: SH2 domain-containing adapter protein B-like isoform X5
peaks42227	1.92531	Distal Intergenic	LOC108264417	XR_001812417.1	-3671	-
peaks46165	46.0042	Promoter (<=1kb)	LOC108264472	XM_017466036.1	0	PREDICTED: uncharacterized protein LOC108264472
peaks46249	72.1322	Promoter (<=1kb)	LOC108264502	XM_017466107.1	0	PREDICTED: anti-apoptotic protein NR13-like
peaks46285	8.00436	Intron (XM_017466036.1/LOC108264472, intron 19 of 44)	LOC108264505	XM_017466114.1	-11655	PREDICTED: cAMP-regulated phosphoprotein 19-like
peaks46287	73.5379	Exon (XM_017465350.1/LOC108264044, exon 9 of 12)	LOC108264505	XM_017466114.1	-19022	PREDICTED: cAMP-regulated phosphoprotein 19-like
peaks46288	14.6669	Exon (XM_017465350.1/LOC108264044, exon 9 of 12)	LOC108264505	XM_017466114.1	-20070	PREDICTED: cAMP-regulated phosphoprotein 19-like
peaks46207	30.7672	Intron (XM_017466036.1/LOC108264472, intron 3 of 44)	LOC108264515	XR_001812438.1	-6162	-
peaks46401	6.52877	Intron (XM_017466036.1/LOC108264472, intron 29 of 44)	LOC108264516	XR_001812439.1	-5314	-
peaks46454	11.0944	Promoter (2-3kb)	LOC108264520	XR_001812445.1	2493	-
peaks46296	3.7737	Promoter (1-2kb)	LOC108264521	XR_001812446.1	1882	-
peaks46297	10.3283	Intron (XM_017466036.1/LOC108264472, intron 24 of 44)	LOC108264521	XR_001812446.1	8403	-
peaks46426	7.09958	Promoter (1-2kb)	LOC108264522	XR_001812447.1	1299	-
peaks46428	30.1902	Intron (XM_017466036.1/LOC108264472, intron 41 of 44)	LOC108264522	XR_001812447.1	6683	-
peaks46429	59.5572	Intron (XM_017466036.1/LOC108264472, intron 41 of 44)	LOC108264522	XR_001812447.1	7564	-
peaks46147	5.23636	Exon (XM_017465449.1/LOC108264146, exon 2 of 4)	LOC108264524	XR_001812450.1	-3825	-
peaks36645	17.6447	Promoter (<=1kb)	LOC108264538	XM_017466150.1	0	PREDICTED: pyruvate kinase PKM isoform X1
peaks40301	7.40563	Distal Intergenic	LOC108264619	XR_001812470.1	-59274	-
peaks41736	29.7366	Promoter (<=1kb)	LOC108264655	XR_001812484.1	0	-
peaks44935	11.5359	Intron (XM_017466433.1/LOC108264679, intron 1 of 21)	LOC108264679	XM_017466433.1	12618	PREDICTED: GRAM domain-containing protein 1B-like isoform X3
peaks44949	3.46417	Intron (XM_017466433.1/LOC108264679, intron 3 of 21)	LOC108264679	XM_017466436.1	13099	PREDICTED: GRAM domain-containing protein 1B-like isoform X3
peaks1030	27.056	Promoter (<=1kb)	LOC108264686	XM_017466484.1	0	PREDICTED: protein cordon-bleu-like isoform X1
peaks42198	2.77526	Distal Intergenic	LOC108264687	XR_001812488.1	-6458	-
peaks42187	3.62502	Distal Intergenic	LOC108264689	XR_001812490.1	-19019	-
peaks42969	35.4194	Distal Intergenic	LOC108264692	XM_017466448.1	-9565	PREDICTED: phosphatidylinositol 4-phosphate 3-kinase C2 domain-containing subunit alpha-like
peaks43014	2.47736	Downstream (<1kb)	LOC108264693	XR_001812496.1	55319	-
peaks45323	5.32135	Promoter (<=1kb)	LOC108264696	XM_017466453.1	0	PREDICTED: protein FAM219B-like isoform X2
peaks36738	14.9341	Promoter (<=1kb)	LOC108264700	XM_017466463.1	114	PREDICTED: immunoglobulin superfamily member 1-like isoform X1
peaks36739	8.65041	Promoter (2-3kb)	LOC108264700	XR_001812502.1	-2646	PREDICTED: immunoglobulin superfamily member 1-like isoform X1
peaks36740	29.6445	Promoter (<=1kb)	LOC108264700	XM_017466462.1	0	PREDICTED: immunoglobulin superfamily member 1-like isoform X1
peaks36736	6.61121	Promoter (<=1kb)	LOC108264701	XM_017466467.1	-187	PREDICTED: uncharacterized protein LOC108264701
peaks36737	38.1867	Promoter (<=1kb)	LOC108264703	XM_017466470.1	0	PREDICTED: uncharacterized protein LOC108264703 isoform X1
peaks36744	11.5359	Promoter (1-2kb)	LOC108264704	XM_017466473.1	-1330	PREDICTED: interferon-induced transmembrane protein 3-like
peaks45223	45.864	Promoter (2-3kb)	LOC108264711	XM_017466488.1	-2016	PREDICTED: cytochrome P450 1A1
peaks44893	14.4114	Intron (XM_017466550.1/LOC108264733, intron 1 of 6)	LOC108264733	XM_017466550.1	19205	PREDICTED: CXADR-like membrane protein
peaks45209	14.4114	Promoter (<=1kb)	LOC108264744	XR_001812515.1	0	-
peaks38098	2.91598	Intron (XM_017466664.1/LOC108264794, intron 3 of 9)	LOC108264794	XM_017466664.1	9588	PREDICTED: protein arginine N-methyltransferase 8-B-like
peaks41866	2.7019	Intron (XM_017466794.1/LOC108264858, intron 5 of 23)	LOC108264858	XM_017466795.1	60932	PREDICTED: SH3 and multiple ankyrin repeat domains protein 2-like isoform X2
peaks51527	9.0031	Distal Intergenic	LOC108264882	XM_017466851.1	-13014	PREDICTED: alpha-1A adrenergic receptor-like
peaks46852	84.9306	Distal Intergenic	LOC108264921	XM_017466928.1	19681	PREDICTED: GDNF family receptor alpha-2-like
peaks46817	5.94152	Exon (XM_017466920.1/msi1, exon 11 of 15)	LOC108264924	XM_017466933.1	9141	PREDICTED: T-cell surface glycoprotein CD8 alpha chain-like
peaks51076	2.94046	Intron (XM_017466956.1/LOC108264953, intron 13 of 19)	LOC108264953	XM_017466956.1	164130	PREDICTED: ERC protein 2-like
peaks51083	1.67192	Intron (XM_017466956.1/LOC108264953, intron 11 of 19)	LOC108264953	XM_017466956.1	148213	PREDICTED: ERC protein 2-like
peaks55747	5.04277	5' UTR	LOC108264963	XM_017466976.1	6075	PREDICTED: sodium- and chloride-dependent taurine transporter-like isoform X2
peaks1425	8.64694	Promoter (1-2kb)	LOC108265002	XR_001812568.1	-1741	-
peaks1427	23.4931	Distal Intergenic	LOC108265002	XR_001812597.1	8624	-
peaks51007	1.83236	Distal Intergenic	LOC108265003	XR_001812569.1	-26588	PREDICTED: protein Wnt-5a-like
peaks49253	2.41179	Exon (XM_017467107.1/clcn6, exon 22 of 23)	LOC108265035	XM_017467106.1	9176	PREDICTED: natriuretic peptides A-like
peaks48341	15.5965	Promoter (<=1kb)	LOC108265088	XM_017467197.1	0	PREDICTED: E3 ubiquitin-protein ligase NEURL3-like
peaks56025	2.73478	Distal Intergenic	LOC108265090	XR_001812610.1	66145	-
peaks56038	37.2338	Distal Intergenic	LOC108265090	XR_001812610.1	23696	-
peaks51229	5.24384	Distal Intergenic	LOC108265138	XR_001812625.1	27700	-
peaks51238	8.54437	Downstream (<1kb)	LOC108265138	XR_001812625.1	7184	-
peaks46682	4.81523	Intron (XM_017467282.1/LOC108265145, intron 8 of 15)	LOC108265145	XM_017467282.1	8810	PREDICTED: importin-11-like
peaks46683	5.04277	Exon (XM_017467282.1/LOC108265145, exon 10 of 16)	LOC108265145	XM_017467282.1	10176	PREDICTED: importin-11-like
peaks47004	1.78088	Exon (XM_017467292.1/LOC108265155, exon 30 of 36)	LOC108265154	XM_017467291.1	-17852	PREDICTED: alpha-2-macroglobulin-P-like, partial
peaks56513	2.29024	Exon (XM_017467332.1/LOC108265205, exon 5 of 24)	LOC108265205	XM_017467332.1	3042	PREDICTED: voltage-dependent R-type calcium channel subunit alpha-1E-like, partial
peaks50491	4.00049	Distal Intergenic	LOC108265281	XR_001812658.1	358897	-
peaks56218	2.50273	Intron (XM_017467437.1/sema6b, intron 3 of 13)	LOC108265285	XM_017467438.1	-67996	PREDICTED: nuclear receptor ROR-beta-like
peaks56173	44.3932	Promoter (<=1kb)	LOC108265288	XM_017467445.1	0	PREDICTED: protein ABHD17A-like isoform X2
peaks1878	2.20612	Distal Intergenic	LOC108265289	XM_017467448.1	-16653	PREDICTED: zinc finger protein 423-like
peaks56263	12.1301	Promoter (<=1kb)	LOC108265291	XR_001812659.1	208	-
peaks47205	2.72133	Intron (XM_017467466.1/LOC108265299, intron 1 of 4)	LOC108265299	XM_017467466.1	4925	PREDICTED: uncharacterized protein LOC108265299 isoform X1
peaks47195	48.4318	Exon (XM_017467481.1/LOC108265305, exon 3 of 4)	LOC108265305	XM_017467481.1	3483	PREDICTED: actin-related protein 2/3 complex subunit 5-like protein
peaks1832	9.19471	Intron (XM_017467486.1/LOC108265306, intron 4 of 7)	LOC108265306	XM_017467486.1	4006	PREDICTED: uncharacterized protein LOC108265306 isoform X1
peaks1836	4.86351	Distal Intergenic	LOC108265306	XM_017467504.1	-9028	PREDICTED: uncharacterized protein LOC108265306 isoform X1
peaks56631	12.6443	Intron (XM_017468791.1/kcnn1, intron 3 of 10)	LOC108265315	XM_017467503.1	-22817	PREDICTED: occludin-like
peaks56647	5.12984	Promoter (1-2kb)	LOC108265316	XM_017467505.1	1647	PREDICTED: butyrophilin subfamily 3 member A1-like
peaks46943	2.58323	Promoter (<=1kb)	LOC108265329	XM_017467532.1	-574	PREDICTED: dual specificity protein phosphatase 26-like
peaks51593	19.4312	Promoter (<=1kb)	LOC108265403	XR_001812682.1	-7	-
peaks53963	51.1881	Promoter (<=1kb)	LOC108265420	XM_017467707.1	0	PREDICTED: tyrosine-protein phosphatase non-receptor type 1-like
peaks55006	3.08775	Distal Intergenic	LOC108265446	XR_001812692.1	76560	-
peaks56439	44.3932	Promoter (<=1kb)	LOC108265463	XM_017467804.1	0	PREDICTED: rho-related GTP-binding protein RhoA-A
peaks2183	14.4114	Promoter (<=1kb)	LOC108265481	XM_017467842.1	0	PREDICTED: uncharacterized protein LOC108265481
peaks56579	34.3793	Intron (XM_017467908.1/LOC108265512, intron 8 of 11)	LOC108265512	XM_017467908.1	8543	PREDICTED: very low-density lipoprotein receptor-like isoform X4
peaks47536	19.4524	Intron (XM_017468012.1/LOC108265551, intron 8 of 28)	LOC108265551	XM_017468013.1	11567	PREDICTED: serine/threonine-protein kinase ULK1-like isoform X2
peaks56167	2.91529	3' UTR	LOC108265602	XM_017468132.1	6809	PREDICTED: AN1-type zinc finger protein 5-like isoform X2
peaks54462	10.9879	Exon (XM_017468184.1/mgll, exon 6 of 8)	LOC108265632	XR_001812722.1	-3828	-
peaks47369	2.46193	Downstream (<1kb)	LOC108265670	XM_017468244.1	20953	PREDICTED: TBC1 domain family member 10A-like
peaks2469	5.67946	Intron (XM_017468334.1/LOC108265703, intron 2 of 6)	LOC108265679	XM_017468263.1	31950	PREDICTED: uncharacterized protein LOC108265679
peaks2462	4.48046	Promoter (1-2kb)	LOC108265685	XM_017468275.1	-1473	PREDICTED: uncharacterized protein LOC108265685
peaks2450	6.09459	Downstream (2-3kb)	LOC108265691	XM_017468298.1	10500	PREDICTED: uncharacterized protein LOC108265691
peaks51189	29.3579	Promoter (<=1kb)	LOC108265714	XM_017468340.1	8	PREDICTED: helicase ARIP4-like isoform X5
peaks2475	4.54298	Intron (XM_017468432.1/LOC108265737, intron 1 of 3)	LOC108265737	XM_017468432.1	4615	PREDICTED: uncharacterized protein LOC108265737
peaks2477	1.83991	Promoter (2-3kb)	LOC108265737	XM_017468432.1	2999	PREDICTED: uncharacterized protein LOC108265737
peaks2467	19.3771	Intron (XM_017468334.1/LOC108265703, intron 2 of 6)	LOC108265779	XM_017468469.1	-39799	PREDICTED: uncharacterized mitochondrial protein AtMg00860-like
peaks2484	36.0815	Distal Intergenic	LOC108265809	XM_017468516.1	7690	PREDICTED: caspase-1-A-like
peaks50900	6.23572	Intron (XM_017468566.1/LOC108265828, intron 10 of 18)	LOC108265828	XM_017468566.1	39232	PREDICTED: B-cell linker protein-like
peaks50299	11.9414	Distal Intergenic	LOC108265886	XR_001812773.1	-47560	-
peaks47973	1.81313	Intron (XM_017468761.1/LOC108265915, intron 8 of 10)	LOC108265915	XM_017468760.1	6559	PREDICTED: indoleamine 2,3-dioxygenase 2-like isoform X2
peaks47977	5.67092	Intron (XM_017468761.1/LOC108265915, intron 10 of 10)	LOC108265915	XM_017468760.1	12080	PREDICTED: indoleamine 2,3-dioxygenase 2-like isoform X2
peaks52603	47.2528	Promoter (<=1kb)	LOC108265995	XM_017468912.1	0	PREDICTED: pancreatic progenitor cell differentiation and proliferation factor A-like
peaks2640	7.63798	Promoter (1-2kb)	LOC108266011	XM_017468946.1	-1089	PREDICTED: interleukin-6 receptor subunit alpha-like
peaks54044	3.44031	Distal Intergenic	LOC108266045	XM_017468999.1	14285	PREDICTED: thyrotropin-releasing hormone receptor-like
peaks57929	7.40919	Distal Intergenic	LOC108266093	XM_017469088.1	-6826	PREDICTED: thioredoxin domain-containing protein 3 homolog
peaks58253	6.53108	Distal Intergenic	LOC108266164	XM_017469201.1	16170	PREDICTED: protein FAM179B-like
peaks62465	1.92531	Distal Intergenic	LOC108266246	XM_017469332.1	-8711	PREDICTED: interferon-induced protein 44-like isoform X2
peaks63769	2.57814	Distal Intergenic	LOC108266267	XR_001812839.1	43698	-
peaks63988	4.79265	Distal Intergenic	LOC108266295	XR_001812857.1	69868	-
peaks56815	27.9615	Promoter (<=1kb)	LOC108266320	XM_017469431.1	0	PREDICTED: pituitary tumor-transforming gene 1 protein-interacting protein-like isoform X2
peaks66211	4.52058	Exon (XM_017469585.1/LOC108266382, exon 10 of 17)	LOC108266382	XM_017469585.1	10208	PREDICTED: MORC family CW-type zinc finger protein 3-like isoform X3
peaks66212	3.93828	Exon (XM_017469585.1/LOC108266382, exon 4 of 17)	LOC108266382	XM_017469585.1	4180	PREDICTED: MORC family CW-type zinc finger protein 3-like isoform X3
peaks65017	2.77526	Promoter (<=1kb)	LOC108266429	XM_017469732.1	0	PREDICTED: uncharacterized protein LOC108266429 isoform X1
peaks63330	16.4961	Distal Intergenic	LOC108266433	XM_017469743.1	-22560	PREDICTED: poly
peaks3062	13.2349	Intron (XM_017469846.1/LOC108266467, intron 8 of 12)	LOC108266467	XM_017469840.1	19396	PREDICTED: carcinoembryonic antigen-related cell adhesion molecule 1-like isoform X3
peaks64908	1.96749	Distal Intergenic	LOC108266478	XM_017469854.1	-9912	PREDICTED: collagen alpha-2(V) chain-like
peaks3055	13.1989	Promoter (<=1kb)	LOC108266480	XM_017469867.1	448	PREDICTED: carcinoembryonic antigen-related cell adhesion molecule 5-like
peaks57778	1.68841	Intron (XM_017469994.1/LOC108266540, intron 1 of 40)	LOC108266540	XM_017469995.1	-3672	PREDICTED: striated muscle preferentially expressed protein kinase-like isoform X4
peaks65531	10.7709	Distal Intergenic	LOC108266559	XM_017470036.1	-6761	PREDICTED: serine/threonine-protein kinase SIK2-like
peaks65547	72.888	Promoter (<=1kb)	LOC108266561	XM_017470040.1	0	PREDICTED: ubiquitin-conjugating enzyme E2 A-like isoform X2
peaks62121	3.21487	Promoter (1-2kb)	LOC108266567	XM_017470053.1	-1179	PREDICTED: nectin-3-like isoform X2
peaks62123	6.63637	Promoter (1-2kb)	LOC108266567	XM_017470052.1	1310	PREDICTED: nectin-3-like isoform X2
peaks62131	8.65041	Intron (XM_017470050.1/LOC108266567, intron 8 of 8)	LOC108266567	XM_017470052.1	32423	PREDICTED: nectin-3-like isoform X2
peaks62132	5.23636	3' UTR	LOC108266567	XM_017470052.1	34402	PREDICTED: nectin-3-like isoform X2
peaks64263	5.04277	Intron (XM_017470133.1/LOC108266599, intron 4 of 6)	LOC108266599	XM_017470133.1	6591	PREDICTED: transmembrane protein 50B-like isoform X2
peaks58604	12.0931	Promoter (<=1kb)	LOC108266729	XM_017470401.1	0	PREDICTED: keratin-associated protein 6-2-like isoform X2
peaks58605	3.41459	Promoter (1-2kb)	LOC108266729	XM_017470400.1	1425	PREDICTED: keratin-associated protein 6-2-like isoform X2
peaks2209	5.62951	Promoter (<=1kb)	LOC108266748	XM_017470436.1	0	PREDICTED: apolipoprotein A-IV-like
peaks61019	9.92121	Intron (XM_017470445.1/LOC108266753, intron 3 of 14)	LOC108266753	XM_017470445.1	24645	PREDICTED: amine oxidase
peaks58814	1.97847	Distal Intergenic	LOC108266812	XM_017470571.1	50905	PREDICTED: fibronectin-like
peaks57571	6.54641	Intron (XM_017469173.1/ccdc148, intron 14 of 14)	LOC108266825	XR_001812960.1	-6095	-
peaks63525	2.77526	Distal Intergenic	LOC108266849	XR_001812964.1	-31198	-
peaks66902	18.4341	Exon (XM_017470716.1/LOC108266891, exon 6 of 6)	LOC108266891	XM_017470716.1	3991	PREDICTED: E3 ubiquitin-protein ligase TRIM39-like
peaks66888	5.18693	3' UTR	LOC108266899	XM_017470725.1	3852	PREDICTED: tripartite motif-containing protein 35-like
peaks67090	9.56374	Distal Intergenic	LOC108266922	XR_001812974.1	6828	-
peaks63339	16.7935	Distal Intergenic	LOC108266936	XM_017470770.1	-21688	PREDICTED: rho-related GTP-binding protein RhoE
peaks63341	6.52293	Distal Intergenic	LOC108266936	XM_017470770.1	-17189	PREDICTED: rho-related GTP-binding protein RhoE
peaks60577	3.75553	Intron (XM_017470794.1/LOC108266954, intron 1 of 26)	LOC108266954	XM_017470794.1	16699	PREDICTED: diacylglycerol kinase beta-like
peaks61980	6.53108	Promoter (<=1kb)	LOC108266961	XM_017470799.1	740	PREDICTED: uncharacterized protein LOC108266961
peaks66679	37.1237	3' UTR	LOC108266968	XR_001812988.1	17383	-
peaks66856	10.2746	Intron (XM_017470818.1/LOC108266975, intron 3 of 9)	LOC108266975	XM_017470819.1	5753	PREDICTED: immunoglobulin-like domain-containing receptor 2 isoform X2
peaks58266	11.5717	Distal Intergenic	LOC108266982	XR_001812993.1	3136	-
peaks59870	4.10978	Intron (XM_017470894.1/LOC108267022, intron 3 of 25)	LOC108267022	XM_017470895.1	6267	PREDICTED: disintegrin and metalloproteinase domain-containing protein 23-like isoform X1
peaks58787	15.0823	Distal Intergenic	LOC108267042	XM_017470934.1	5421	PREDICTED: melanoregulin-like isoform X2
peaks76156	6.09459	Promoter (1-2kb)	LOC108267072	XM_017471008.1	1387	PREDICTED: uncharacterized protein LOC108267072 isoform X4
peaks76253	5.26046	Promoter (<=1kb)	LOC108267077	XM_017471020.1	0	PREDICTED: arf-GAP with coiled-coil, ANK repeat and PH domain-containing protein 2-like isoform X3
peaks76079	8.39964	Promoter (<=1kb)	LOC108267098	XM_017471067.1	0	PREDICTED: LOW QUALITY PROTEIN: zinc finger protein 850-like
peaks76162	8.70784	Promoter (2-3kb)	LOC108267106	XM_017471073.1	2470	PREDICTED: LOW QUALITY PROTEIN: uncharacterized protein LOC108267106
peaks76299	31.5544	Promoter (<=1kb)	LOC108267114	XM_017471078.1	0	PREDICTED: uncharacterized protein LOC108267114
peaks73500	7.80434	Promoter (<=1kb)	LOC108267120	XM_017471084.1	0	PREDICTED: uncharacterized protein LOC108267120
peaks75979	14.9755	Distal Intergenic	LOC108267134	XR_001813025.1	-3005	-
peaks68048	26.8929	Promoter (<=1kb)	LOC108267152	XM_017471139.1	-203	PREDICTED: probable G-protein coupled receptor 25
peaks3799	23.4931	Promoter (<=1kb)	LOC108267218	XM_017471217.1	-732	PREDICTED: complement C4-like
peaks67443	5.94152	Promoter (2-3kb)	LOC108267220	LOC108267220	2386	-
peaks67444	2.77385	Distal Intergenic	LOC108267221	LOC108267221	-6848	-
peaks67446	5.05388	Promoter (1-2kb)	LOC108267221	LOC108267221	-1687	-
peaks67447	6.90229	Promoter (<=1kb)	LOC108267221	LOC108267221	-631	-
peaks70426	54.5727	Promoter (1-2kb)	LOC108267237	XM_017471229.1	1266	PREDICTED: hippocampus abundant transcript 1 protein-like
peaks75539	11.5359	Promoter (<=1kb)	LOC108267254	XM_017471245.1	134	PREDICTED: E3 ubiquitin/ISG15 ligase TRIM25-like, partial
peaks74379	6.72118	Intron (XM_017471266.1/LOC108267273, intron 7 of 22)	LOC108267290	XM_017471310.1	-10950	PREDICTED: Fc receptor-like protein 5
peaks74380	3.7737	Exon (XM_017471265.1/LOC108267272, exon 27 of 41)	LOC108267290	XM_017471310.1	-15241	PREDICTED: Fc receptor-like protein 5
peaks74366	30.3282	Promoter (1-2kb)	LOC108267292	XR_001813053.1	1852	-
peaks74367	12.6443	Promoter (<=1kb)	LOC108267292	XR_001813053.1	187	-
peaks74394	4.09067	3' UTR	LOC108267293	XR_001813054.1	-9575	-
peaks74465	4.80876	Intron (XM_017471265.1/LOC108267272, intron 17 of 40)	LOC108267297	XR_001813059.1	16733	-
peaks74466	4.00049	Intron (XM_017471265.1/LOC108267272, intron 17 of 40)	LOC108267297	XR_001813059.1	11309	-
peaks74411	10.7257	Promoter (<=1kb)	LOC108267301	XR_001813065.1	-621	-
peaks74365	20.9212	Promoter (2-3kb)	LOC108267304	XR_001813068.1	2766	-
peaks74988	2.56356	Distal Intergenic	LOC108267314	XM_017471329.1	-22613	PREDICTED: cadherin-2-like isoform X2
peaks75054	7.57566	Distal Intergenic	LOC108267319	XM_017471343.1	-6372	PREDICTED: ubiquitin carboxyl-terminal hydrolase 29-like
peaks75057	4.11103	Downstream (2-3kb)	LOC108267319	XM_017471341.1	4186	PREDICTED: ubiquitin carboxyl-terminal hydrolase 29-like
peaks11522	4.34467	Promoter (<=1kb)	LOC108267341	XM_017471799.1	-780	PREDICTED: rho guanine nucleotide exchange factor 4-like isoform X7
peaks67450	10.7257	Distal Intergenic	LOC108267349	LOC108267349	-6526	-
peaks67454	4.62477	Promoter (2-3kb)	LOC108267349	LOC108267349	2847	-
peaks67461	18.7778	Distal Intergenic	LOC108267349	LOC108267349	30801	-
peaks67215	4.00049	Intron (XM_017471402.1/LOC108267352, intron 1 of 2)	LOC108267352	XM_017471402.1	5204	PREDICTED: high affinity immunoglobulin gamma Fc receptor I-like
peaks67474	6.32638	Distal Intergenic	LOC108267355	LOC108267355	3551	-
peaks68346	3.81659	Promoter (2-3kb)	LOC108267401	XM_017471443.1	2215	PREDICTED: myosin regulatory light polypeptide 9
peaks73102	2.77526	Intron (XM_017471236.1/LOC108267243, intron 2 of 7)	LOC108267412	XR_001813093.1	18385	-
peaks72209	8.65041	Intron (XR_001813103.1/LOC108267429, intron 7 of 7)	LOC108267429	XR_001813103.1	6912	PREDICTED: uncharacterized protein LOC108267429 isoform X3
peaks70364	15.6207	Promoter (<=1kb)	LOC108267456	XR_001813115.1	0	-
peaks70119	2.07087	Intron (XM_017471559.1/LOC108267470, intron 1 of 1)	LOC108267470	XM_017471559.1	17543	PREDICTED: apoptosis regulator Bcl-2-like
peaks70469	69.7418	Promoter (<=1kb)	LOC108267514	XM_017471628.1	0	PREDICTED: myosin regulatory light chain 12B-like
peaks70568	3.81659	Distal Intergenic	LOC108267515	XM_017471629.1	-19289	PREDICTED: ankyrin-2-like isoform X2
peaks70614	19.305	Intron (XM_017471640.1/LOC108267517, intron 2 of 17)	LOC108267517	XM_017471640.1	21680	PREDICTED: calcium/calmodulin-dependent protein kinase type II delta 1 chain isoform X3
peaks73416	87.1469	Promoter (<=1kb)	LOC108267559	XR_001813145.1	0	-
peaks4320	4.9499	Distal Intergenic	LOC108267589	XM_017471831.1	-14887	PREDICTED: E3 ubiquitin-protein ligase TRIM33-like
peaks71965	21.3707	Promoter (<=1kb)	LOC108267594	XM_017471834.1	0	PREDICTED: interferon-induced very large GTPase 1-like isoform X1
peaks70174	4.72032	Downstream (1-2kb)	LOC108267702	XM_017472042.1	22467	PREDICTED: rho GTPase-activating protein 21-like isoform X3
peaks70314	13.2495	Exon (XM_017472058.1/LOC108267713, exon 6 of 11)	LOC108267713	XM_017472058.1	3727	PREDICTED: putative ferric-chelate reductase 1
peaks70315	9.23631	Promoter (2-3kb)	LOC108267713	XM_017472058.1	-2633	PREDICTED: putative ferric-chelate reductase 1
peaks68073	41.2855	Promoter (<=1kb)	LOC108267737	XM_017472103.1	0	PREDICTED: chromodomain-helicase-DNA-binding protein 8-like
peaks68504	3.02079	Distal Intergenic	LOC108267759	XR_001813170.1	30908	-
peaks67666	3.77436	Distal Intergenic	LOC108267781	XR_001813178.1	-107013	-
peaks71756	2.01371	Intron (XM_017472268.1/LOC108267828, intron 12 of 12)	LOC108267828	XM_017472268.1	24407	PREDICTED: H(+)/Cl(-) exchange transporter 5-like
peaks71435	3.41459	Distal Intergenic	LOC108267919	XM_017472441.1	36791	PREDICTED: uncharacterized protein LOC108267919
peaks73907	3.75553	Intron (XM_017472507.1/LOC108267932, intron 2 of 7)	LOC108267936	XM_017472522.1	-16045	PREDICTED: E3 ubiquitin-protein ligase TRIM39-like
peaks73939	10.8908	Promoter (<=1kb)	LOC108267938	XM_017472526.1	887	PREDICTED: E3 ubiquitin-protein ligase TRIM39-like
peaks70411	9.3688	Promoter (<=1kb)	LOC108268008	XM_017472638.1	-469	PREDICTED: rho guanine nucleotide exchange factor 18-like
peaks70798	32.6504	Promoter (<=1kb)	LOC108268015	XM_017472643.1	0	PREDICTED: regulator of G-protein signaling 12-like
peaks69829	19.4312	Intron (XM_017472649.1/LOC108268019, intron 3 of 8)	LOC108268019	XM_017472650.1	3208	PREDICTED: procollagen C-endopeptidase enhancer 2-like isoform X3
peaks75387	9.29881	Promoter (2-3kb)	LOC108268024	XM_017472660.1	-2043	PREDICTED: insulin-like growth factor-binding protein 1 isoform X2
peaks69974	11.4705	Intron (XM_017472709.1/LOC108268045, intron 6 of 18)	LOC108268045	XM_017472708.1	5119	PREDICTED: importin-13-like isoform X4
peaks69466	1.68841	Intron (XM_017472732.1/LOC108268054, intron 11 of 16)	LOC108268055	XR_001813234.1	57131	-
peaks71278	22.7995	Promoter (<=1kb)	LOC108268063	XM_017472741.1	0	PREDICTED: coiled-coil domain-containing protein 149-like isoform X5
peaks75496	13.2349	Promoter (<=1kb)	LOC108268075	XM_017472763.1	247	PREDICTED: tripartite motif-containing protein 29-like
peaks75963	5.37159	Distal Intergenic	LOC108268118	XR_001813251.1	4114	-
peaks75964	6.72118	Downstream (2-3kb)	LOC108268118	XR_001813251.1	4673	-
peaks68740	3.36579	Promoter (2-3kb)	LOC108268135	XM_017472880.1	-2336	PREDICTED: delta-type opioid receptor-like
peaks68959	23.0101	Promoter (<=1kb)	LOC108268165	XM_017472964.1	0	PREDICTED: transcriptional repressor NF-X1-like isoform X2
peaks75703	11.4645	Intron (XM_017473020.1/LOC108268206, intron 4 of 27)	LOC108268211	XM_017473032.1	23100	PREDICTED: obscurin-like
peaks75730	32.6603	Promoter (<=1kb)	LOC108268225	XM_017473063.1	0	PREDICTED: leucine-rich repeat-containing protein 14-like isoform X2
peaks75513	10.7257	Promoter (<=1kb)	LOC108268227	XM_017473068.1	-483	PREDICTED: uncharacterized protein LOC108268227
peaks75868	8.65041	Exon (XM_017473020.1/LOC108268206, exon 17 of 28)	LOC108268231	XM_017473080.1	7170	PREDICTED: E3 ubiquitin-protein ligase TRIM39-like isoform X1
peaks75854	10.5941	Intron (XM_017473020.1/LOC108268206, intron 8 of 27)	LOC108268234	XM_017473090.1	-15263	PREDICTED: E3 ubiquitin-protein ligase TRIM39-like isoform X1
peaks75855	9.752	Intron (XM_017473020.1/LOC108268206, intron 8 of 27)	LOC108268234	XM_017473090.1	-16102	PREDICTED: E3 ubiquitin-protein ligase TRIM39-like isoform X1
peaks75856	2.02357	Intron (XM_017473020.1/LOC108268206, intron 8 of 27)	LOC108268234	XM_017473089.1	17314	PREDICTED: E3 ubiquitin-protein ligase TRIM39-like isoform X1
peaks75859	11.3506	Intron (XM_017473020.1/LOC108268206, intron 8 of 27)	LOC108268234	XM_017473089.1	12209	PREDICTED: E3 ubiquitin-protein ligase TRIM39-like isoform X1
peaks75860	23.4605	Exon (XM_017473020.1/LOC108268206, exon 10 of 28)	LOC108268234	XM_017473089.1	11087	PREDICTED: E3 ubiquitin-protein ligase TRIM39-like isoform X1
peaks75861	7.24039	Intron (XM_017473020.1/LOC108268206, intron 12 of 27)	LOC108268234	XM_017473089.1	7147	PREDICTED: E3 ubiquitin-protein ligase TRIM39-like isoform X1
peaks75725	25.4702	Intron (XM_017473020.1/LOC108268206, intron 4 of 27)	LOC108268246	XM_017473110.1	12343	PREDICTED: Fc receptor-like protein 5 isoform X1
peaks75626	13.8459	Intron (XM_017473020.1/LOC108268206, intron 4 of 27)	LOC108268256	XM_017473126.1	5350	PREDICTED: carcinoembryonic antigen-related cell adhesion molecule 5-like
peaks75627	12.9941	Promoter (1-2kb)	LOC108268256	XM_017473126.1	1863	PREDICTED: carcinoembryonic antigen-related cell adhesion molecule 5-like
peaks75511	12.5633	Promoter (1-2kb)	LOC108268263	XM_017473135.1	1130	PREDICTED: SUN domain-containing ossification factor-like
peaks75622	38.604	Promoter (<=1kb)	LOC108268272	XR_001813282.1	0	-
peaks85532	2.77526	Distal Intergenic	LOC108268400	XM_017473348.1	-61203	PREDICTED: leucine-rich repeat and immunoglobulin-like domain-containing nogo receptor-interacting protein 2
peaks4945	24.8993	Promoter (<=1kb)	LOC108268427	XM_017473394.1	0	PREDICTED: C-Jun-amino-terminal kinase-interacting protein 4-like isoform X2
peaks80674	1.96749	Distal Intergenic	LOC108268511	XR_001813328.1	-105176	-
peaks1558	3.25659	Intron (XM_017473580.1/LOC108268556, intron 29 of 84)	LOC108268556	XM_017473580.1	50623	PREDICTED: dynein heavy chain 5, axonemal-like
peaks80025	4.42176	Intron (XM_017474767.1/LOC108269155, intron 2 of 9)	LOC108268568	XR_001813333.1	-12018	-
peaks84887	12.6596	Promoter (<=1kb)	LOC108268611	XM_017473662.1	0	PREDICTED: putative monooxygenase p33MONOX
peaks83654	4.39694	Distal Intergenic	LOC108268645	XR_001813352.1	-17081	-
peaks84963	5.61709	Distal Intergenic	LOC108268758	LOC108268758	3080	-
peaks85068	2.47736	Promoter (<=1kb)	LOC108268767	XM_017473939.1	-366	PREDICTED: uncharacterized protein LOC108268767 isoform X1
peaks81823	4.83312	Intron (XM_017474681.1/LOC108269110, intron 10 of 24)	LOC108268822	XM_017474053.1	-56229	PREDICTED: uncharacterized protein LOC108268822
peaks86012	9.0031	Distal Intergenic	LOC108268860	XM_017474143.1	-43542	PREDICTED: protocadherin-1-like isoform X2
peaks11873	97.2781	Intron (XM_017474527.1/LOC108268894, intron 4 of 10)	LOC108268894	XM_017474612.1	5405	PREDICTED: NACHT, LRR and PYD domains-containing protein 12-like isoform X4
peaks11874	32.8222	Exon (XM_017474527.1/LOC108268894, exon 6 of 11)	LOC108268894	XM_017474612.1	6943	PREDICTED: NACHT, LRR and PYD domains-containing protein 12-like isoform X4
peaks11875	3.59694	Intron (XM_017474527.1/LOC108268894, intron 7 of 10)	LOC108268894	XM_017474612.1	11146	PREDICTED: NACHT, LRR and PYD domains-containing protein 12-like isoform X4
peaks83584	11.1128	Promoter (<=1kb)	LOC108268921	XR_001813389.1	0	PREDICTED: carbonic anhydrase 5B, mitochondrial-like isoform X2
peaks85979	185.132	Promoter (1-2kb)	LOC108268929	XM_017474297.1	-1378	PREDICTED: E3 ubiquitin-protein ligase RNF130-like
peaks85981	24.2487	Distal Intergenic	LOC108268929	XM_017474297.1	-18176	PREDICTED: E3 ubiquitin-protein ligase RNF130-like
peaks85949	18.6537	Distal Intergenic	LOC108268930	XR_001813390.1	60816	-
peaks81188	16.515	Intron (XM_017474300.1/LOC108268932, intron 1 of 12)	LOC108268932	XM_017474300.1	10274	PREDICTED: peroxisome proliferator-activated receptor gamma coactivator 1-beta-like isoform X1
peaks83039	15.6207	Promoter (<=1kb)	LOC108268949	XM_017474330.1	0	PREDICTED: adenosine deaminase CECR1-A-like
peaks81487	25.7947	Distal Intergenic	LOC108268958	XM_017474364.1	-3216	PREDICTED: golgin subfamily A member 5-like
peaks82843	5.1798	Promoter (2-3kb)	LOC108268991	XM_017474453.1	-2508	PREDICTED: liprin-beta-2-like isoform X13
peaks82861	3.08039	Promoter (1-2kb)	LOC108268993	XR_001813395.1	1742	-
peaks80594	31.7261	Promoter (<=1kb)	LOC108269010	XR_001813399.1	0	-
peaks76511	3.97428	Intron (XM_017474530.1/LOC108269034, intron 8 of 44)	LOC108269034	XM_017474530.1	10896	PREDICTED: LOW QUALITY PROTEIN: filamin-C-like
peaks84212	6.55447	Promoter (<=1kb)	LOC108269036	XM_017474532.1	0	PREDICTED: fructose-bisphosphate aldolase B
peaks78989	2.4199	Promoter (1-2kb)	LOC108269063	XM_017474584.1	-1153	PREDICTED: ligand of Numb protein X 2-like
peaks113	4.54298	Promoter (2-3kb)	LOC108269094	XM_017474660.1	2254	PREDICTED: protein NOV-like
peaks83558	3.41459	Distal Intergenic	LOC108269112	XM_017474691.1	-3301	PREDICTED: septin-7-like isoform X2
peaks82374	68.7431	Promoter (<=1kb)	LOC108269118	XM_017474697.1	37	PREDICTED: transmembrane protein 263-B-like
peaks81727	4.48046	Promoter (<=1kb)	LOC108269166	XM_017474795.1	0	PREDICTED: uncharacterized protein LOC108269166 isoform X3
peaks84510	32.7873	Promoter (<=1kb)	LOC108269199	XM_017474874.1	0	PREDICTED: dihydropteridine reductase-like
peaks5642	11.3031	Promoter (<=1kb)	LOC108269202	XR_001813433.1	0	PREDICTED: uncharacterized protein LOC108269202 isoform X1
peaks85299	3.72798	Distal Intergenic	LOC108269220	XM_017474939.1	226941	PREDICTED: protocadherin-10-like isoform X1
peaks84770	2.91763	Intron (XM_017474945.1/LOC108269222, intron 2 of 20)	LOC108269222	XM_017474945.1	39581	PREDICTED: A disintegrin and metalloproteinase with thrombospondin motifs 2-like isoform X3
peaks84771	3.05853	Intron (XM_017474945.1/LOC108269222, intron 2 of 20)	LOC108269222	XM_017474945.1	38919	PREDICTED: A disintegrin and metalloproteinase with thrombospondin motifs 2-like isoform X3
peaks5662	9.92121	Intron (XM_017474985.1/LOC108269240, intron 2 of 8)	LOC108269256	XR_001813439.1	8270	-
peaks79815	9.30832	Promoter (<=1kb)	LOC108269274	XM_017475034.1	0	PREDICTED: cytochrome P450 4V2
peaks80739	2.10722	Intron (XM_017475171.1/LOC108269347, intron 3 of 3)	LOC108269347	XM_017475170.1	21866	PREDICTED: protocadherin-11 X-linked-like isoform X2
peaks84801	4.54298	Promoter (<=1kb)	LOC108269363	XM_017475197.1	0	PREDICTED: matrix metalloproteinase-17-like
peaks84803	1.70922	Intron (XM_017475197.1/LOC108269363, intron 2 of 11)	LOC108269363	XM_017475197.1	3860	PREDICTED: matrix metalloproteinase-17-like
peaks84804	4.37667	Exon (XM_017475197.1/LOC108269363, exon 6 of 12)	LOC108269364	XM_017475198.1	-5810	PREDICTED: uncharacterized protein LOC108269364
peaks84805	2.88914	Promoter (2-3kb)	LOC108269364	XM_017475198.1	-2380	PREDICTED: uncharacterized protein LOC108269364
peaks82876	22.9859	Promoter (<=1kb)	LOC108269377	XM_017475222.1	0	PREDICTED: NADH-cytochrome b5 reductase 2-like isoform X2
peaks90527	24.8115	Promoter (<=1kb)	LOC108269483	XM_017475402.1	0	PREDICTED: early growth response protein 2b-like
peaks94279	2.75782	Intron (XM_017476353.1/ehbp1, intron 21 of 24)	LOC108269525	XM_017475469.1	-27003	PREDICTED: homeobox protein OTX1 B
peaks93552	2.79701	Distal Intergenic	LOC108269543	XR_001813489.1	16344	-
peaks93088	9.34193	Promoter (<=1kb)	LOC108269582	LOC108269582	589	-
peaks95486	11.1042	Promoter (<=1kb)	LOC108269684	XM_017475642.1	0	PREDICTED: multiple inositol polyphosphate phosphatase 1-like
peaks95130	9.77653	Intron (XM_017475649.1/aim1, intron 1 of 21)	LOC108269696	XR_001813524.1	-6115	-
peaks95158	4.9499	Distal Intergenic	LOC108269697	XR_001813525.1	8366	-
peaks95159	15.7683	Distal Intergenic	LOC108269697	XR_001813525.1	7789	-
peaks90217	50.4556	Promoter (<=1kb)	LOC108269727	XM_017475704.1	0	PREDICTED: cysteine-rich protein 2-like
peaks89894	2.65258	Distal Intergenic	LOC108269730	XR_001813543.1	-19138	-
peaks95370	32.0954	Promoter (<=1kb)	LOC108269747	XR_001813553.1	665	-
peaks95405	3.44031	Exon (XM_017475718.1/fam98a, exon 4 of 8)	LOC108269748	XR_001813554.1	-5694	-
peaks94778	19.8956	Exon (XM_017475747.1/LOC108269760, exon 4 of 16)	LOC108269760	XM_017475747.1	3345	PREDICTED: oxidation resistance protein 1-like
peaks89751	13.1988	Intron (XM_017475865.1/LOC108269814, intron 2 of 12)	LOC108269814	XM_017475865.1	38649	PREDICTED: membrane-bound O-acyltransferase domain-containing protein 2-like
peaks94540	4.11103	Distal Intergenic	LOC108269835	XM_017475912.1	-3798	PREDICTED: up-regulator of cell proliferation-like
peaks86215	589.578	Intron (XM_017475448.1/pacrg, intron 4 of 4)	LOC108269894	XM_017476021.1	-20291	PREDICTED: protein quaking-A isoform X3
peaks94224	20.8593	Promoter (<=1kb)	LOC108269904	XM_017476037.1	0	PREDICTED: N-acetyllactosaminide beta-1,3-N-acetylglucosaminyltransferase 2-like
peaks93021	28.0178	Promoter (<=1kb)	LOC108269999	XM_017476223.1	0	PREDICTED: presenilin-1-like isoform X2
peaks86540	2.7375	Promoter (2-3kb)	LOC108270006	XM_017476235.1	-2393	PREDICTED: glycoprotein endo-alpha-1,2-mannosidase-like
peaks93064	16.5362	Intron (LOC108270014/LOC108270014, intron 2 of 6)	LOC108270024	LOC108270024	21452	-
peaks89600	4.20897	Intron (XM_017476347.1/sh3yl1, intron 9 of 9)	LOC108270058	XM_017476343.1	25531	PREDICTED: NHS-like protein 1 isoform X3
peaks89820	44.2275	Promoter (<=1kb)	LOC108270063	XM_017476355.1	0	PREDICTED: disintegrin and metalloproteinase domain-containing protein 17-like isoform X2
peaks94381	2.29202	Intron (XM_017476358.1/LOC108270065, intron 7 of 9)	LOC108270066	XM_017476363.1	-8946	PREDICTED: ABC transporter G family member 20-like isoform X2
peaks87457	6.90229	Intron (XM_017476587.1/LOC108270174, intron 1 of 9)	LOC108270174	XM_017476587.1	6985	PREDICTED: alpha-(1,6)-fucosyltransferase-like
peaks88034	3.11159	Promoter (1-2kb)	LOC108270185	XM_017476600.1	1571	PREDICTED: myosin light chain 1/3, skeletal muscle isoform-like
peaks11906	7.09958	Promoter (1-2kb)	LOC108270211	XM_017476779.1	-1311	PREDICTED: histone-lysine N-methyltransferase, H3 lysine-36 specific-like isoform X3
peaks95058	1.83991	Distal Intergenic	LOC108270243	XR_001813647.1	-35423	-
peaks90135	3.90318	Intron (XM_017476843.1/LOC108270301, intron 3 of 21)	LOC108270301	XM_017476843.1	13302	PREDICTED: DNA (cytosine-5)-methyltransferase 3A-like isoform X5
peaks88439	33.8792	Promoter (1-2kb)	LOC108270345	XR_001813677.1	1750	-
peaks88440	24.5266	Exon (XR_001813677.1/LOC108270345, exon 2 of 2)	LOC108270345	XR_001813677.1	5639	-
peaks94457	14.4922	Promoter (2-3kb)	LOC108270362	XM_017476954.1	2141	PREDICTED: protein FAM13A-like isoform X1
peaks92349	70.1049	Promoter (<=1kb)	LOC108270411	XR_001813685.1	0	-
peaks94393	5.37159	Promoter (<=1kb)	LOC108270429	XM_017477121.1	0	PREDICTED: uncharacterized protein LOC108270429 isoform X2
peaks195	7.1984	3' UTR	LOC108270481	XM_017477234.1	-4479	PREDICTED: tumor necrosis factor receptor superfamily member 5-like
peaks102214	4.15085	Exon (XM_017478325.1/arid3a, exon 8 of 9)	LOC108270532	XM_017477336.1	-7073	PREDICTED: CTD small phosphatase-like protein 2 isoform X2
peaks97326	3.41459	Intron (XM_017477383.1/LOC108270560, intron 2 of 9)	LOC108270560	XM_017477383.1	4693	PREDICTED: neuronal acetylcholine receptor subunit alpha-7-like
peaks7502	13.8189	Promoter (<=1kb)	LOC108270649	XM_017477483.1	0	PREDICTED: cholesterol 7-alpha-monooxygenase-like isoform X2
peaks7503	16.861	Promoter (<=1kb)	LOC108270649	XM_017477478.1	-845	PREDICTED: cholesterol 7-alpha-monooxygenase-like isoform X2
peaks101910	2.90896	Intron (XM_017478480.1/naaladl2, intron 11 of 13)	LOC108270665	XR_001813723.1	-92911	-
peaks104217	2.94561	Distal Intergenic	LOC108270671	XR_001813729.1	17928	-
peaks104077	102.9	Promoter (<=1kb)	LOC108270676	XM_017477495.1	34	PREDICTED: E3 ubiquitin-protein ligase arih1l isoform X3
peaks11883	6.13775	Distal Intergenic	LOC108270697	XM_017477572.1	-11295	PREDICTED: protein NLRC3-like
peaks11884	3.75553	Distal Intergenic	LOC108270697	XM_017477572.1	-9768	PREDICTED: protein NLRC3-like
peaks11885	3.41459	Distal Intergenic	LOC108270697	XM_017477572.1	-5193	PREDICTED: protein NLRC3-like
peaks98590	15.6383	Promoter (<=1kb)	LOC108270701	XM_017477540.1	0	PREDICTED: furin-1-like
peaks98600	9.40319	Promoter (<=1kb)	LOC108270705	XM_017477544.1	0	PREDICTED: zinc transporter ZIP1-like
peaks102076	56.6743	Intron (XM_017477549.1/adgrl2, intron 5 of 20)	LOC108270718	XR_001813733.1	-64227	-
peaks98260	16.6862	Intron (XR_001813735.1/LOC108270725, intron 2 of 2)	LOC108270725	XR_001813735.1	10254	-
peaks103041	2.47736	Intron (XM_017477594.1/LOC108270734, intron 1 of 27)	LOC108270734	XM_017477594.1	25383	PREDICTED: thrombospondin type-1 domain-containing protein 7B-like
peaks103966	5.67092	Promoter (2-3kb)	LOC108270747	XM_017477635.1	-2134	PREDICTED: protein NLRC3-like isoform X3
peaks103634	12.0862	Distal Intergenic	LOC108270762	XM_017477662.1	-18431	PREDICTED: mucin-5AC-like
peaks103648	7.1984	Intron (XM_017477662.1/LOC108270762, intron 5 of 32)	LOC108270762	XM_017477662.1	25024	PREDICTED: mucin-5AC-like
peaks103317	14.1831	Promoter (1-2kb)	LOC108270797	XM_017477722.1	1762	PREDICTED: uncharacterized protein LOC108270797 isoform X1
peaks103406	7.91476	Promoter (2-3kb)	LOC108270816	XM_017477764.1	-2917	PREDICTED: homer protein homolog 3-like
peaks103801	20.1897	Downstream (2-3kb)	LOC108270831	XM_017477782.1	6218	PREDICTED: uncharacterized protein LOC108270831
peaks103274	9.4116	Intron (XM_017477810.1/LOC108270845, intron 1 of 13)	LOC108270845	XM_017477810.1	3358	PREDICTED: trafficking kinesin-binding protein 1-like
peaks103991	5.95263	Promoter (<=1kb)	LOC108270848	XR_001813745.1	69	-
peaks97572	3.85192	Promoter (1-2kb)	LOC108270970	XM_017478049.1	1139	PREDICTED: apoptosis regulator BAX-like
peaks101107	14.8861	Promoter (<=1kb)	LOC108271022	XM_017478178.1	-8	PREDICTED: midnolin-like
peaks97527	13.8189	Promoter (<=1kb)	LOC108271026	XM_017478196.1	56	PREDICTED: 40S ribosomal protein S17-like isoform X1
peaks100526	7.78295	Promoter (<=1kb)	LOC108271038	XR_001813787.1	588	-
peaks98741	3.57215	Intron (XM_017478287.1/lrrk1, intron 29 of 33)	LOC108271048	XR_001813793.1	-95511	-
peaks99842	12.3444	Distal Intergenic	LOC108271075	XM_017478320.1	-4102	PREDICTED: insulin receptor-like
peaks98358	21.3245	Intron (XM_017478356.1/LOC108271091, intron 1 of 20)	LOC108271091	XM_017478356.1	5811	PREDICTED: insulin-like growth factor 1 receptor
peaks101068	18.6618	Promoter (<=1kb)	LOC108271114	XM_017478403.1	0	PREDICTED: cold-inducible RNA-binding protein B-like isoform X2
peaks100077	16.2368	Exon (XM_017478437.1/LOC108271130, exon 6 of 15)	LOC108271130	XM_017478438.1	10382	PREDICTED: disintegrin and metalloproteinase domain-containing protein 10-like isoform X2
peaks100777	9.73318	Intron (XR_001813805.1/LOC108271135, intron 2 of 2)	LOC108271135	XR_001813805.1	3697	-
peaks11886	9.75288	Promoter (<=1kb)	LOC108271143	XR_001813807.1	0	-
peaks11887	4.39694	Promoter (<=1kb)	LOC108271143	XR_001813807.1	276	-
peaks11888	6.09459	Promoter (1-2kb)	LOC108271143	XR_001813807.1	1914	-
peaks96392	13.2349	Promoter (2-3kb)	LOC108271159	XM_017478505.1	2428	PREDICTED: Y+L amino acid transporter 2
peaks11877	8.23147	Exon (XM_017474527.1/LOC108268894, exon 9 of 11)	LOC108271179	XR_001813817.1	-5230	-
peaks11881	8.85233	Distal Intergenic	LOC108271179	XR_001813815.1	6241	-
peaks98014	20.758	Intron (XM_017478644.1/LOC108271228, intron 2 of 39)	LOC108271228	XM_017478647.1	-6184	PREDICTED: CLIP-associating protein 1-like isoform X8
peaks101245	20.5381	Promoter (<=1kb)	LOC108271234	XR_001813818.1	-42	-
peaks97358	10.1603	Intron (XM_017478698.1/LOC108271255, intron 1 of 8)	LOC108271255	XM_017478699.1	10784	PREDICTED: zinc finger protein 609-like isoform X2
peaks104659	40.0968	Promoter (<=1kb)	LOC108271433	XR_001813846.1	0	-
peaks100618	16.861	Promoter (<=1kb)	LOC108271439	XM_017479042.1	0	PREDICTED: nicotinamide riboside kinase 2-like isoform X2
peaks109944	3.90869	Promoter (<=1kb)	LOC108271527	XM_017479156.1	-817	PREDICTED: homeobox protein TGIF2-like isoform X2
peaks110464	4.35077	Intron (XM_017479188.1/LOC108271548, intron 1 of 4)	LOC108271548	XM_017479188.1	5014	PREDICTED: protein FAM19A2-like
peaks111347	4.86351	Intron (XM_017479206.1/LOC108271560, intron 1 of 11)	LOC108271560	XM_017479206.1	22396	PREDICTED: N-terminal EF-hand calcium-binding protein 1-like isoform X2
peaks106460	2.90154	Intron (XM_017479241.1/LOC108271581, intron 2 of 7)	LOC108271581	XM_017479241.1	6785	PREDICTED: BMP/retinoic acid-inducible neural-specific protein 3-like
peaks106468	3.08775	Intron (XM_017479241.1/LOC108271581, intron 4 of 7)	LOC108271581	XM_017479241.1	37688	PREDICTED: BMP/retinoic acid-inducible neural-specific protein 3-like
peaks106482	2.47736	Distal Intergenic	LOC108271581	XM_017479241.1	88097	PREDICTED: BMP/retinoic acid-inducible neural-specific protein 3-like
peaks8743	3.71361	Intron (XM_017479277.1/LOC108271601, intron 2 of 42)	LOC108271601	XM_017479289.1	17556	PREDICTED: collagen alpha-1(XVIII) chain-like isoform X3
peaks104837	24.8993	Intron (XM_017479280.1/LOC108271605, intron 2 of 9)	LOC108271605	XM_017479280.1	7588	PREDICTED: LOW QUALITY PROTEIN: zinc finger protein 850-like
peaks104841	6.09459	Intron (XM_017479280.1/LOC108271605, intron 5 of 9)	LOC108271605	XM_017479280.1	14221	PREDICTED: LOW QUALITY PROTEIN: zinc finger protein 850-like
peaks106387	5.97048	Intron (XM_017479285.1/LOC108271609, intron 5 of 8)	LOC108271609	XM_017479285.1	31194	PREDICTED: BMP/retinoic acid-inducible neural-specific protein 3-like
peaks106393	4.48046	Distal Intergenic	LOC108271609	XM_017479285.1	57555	PREDICTED: BMP/retinoic acid-inducible neural-specific protein 3-like
peaks106412	2.4199	Distal Intergenic	LOC108271609	XM_017479285.1	117531	PREDICTED: BMP/retinoic acid-inducible neural-specific protein 3-like
peaks112783	4.48046	Distal Intergenic	LOC108271619	XM_017479295.1	91522	PREDICTED: olfactory receptor 2AK2-like
peaks112792	5.58628	Distal Intergenic	LOC108271619	XM_017479295.1	72491	PREDICTED: olfactory receptor 2AK2-like
peaks113501	1.67652	Promoter (1-2kb)	LOC108271627	XM_017479301.1	-1948	PREDICTED: uncharacterized protein LOC108271627
peaks105886	22.4739	Promoter (<=1kb)	LOC108271638	XM_017479317.1	-377	PREDICTED: polymeric immunoglobulin receptor-like isoform X1
peaks105827	11.02	Promoter (<=1kb)	LOC108271647	XM_017479343.1	0	PREDICTED: cytoplasmic dynein 1 intermediate chain 2-like isoform X5
peaks105887	43.5138	Promoter (<=1kb)	LOC108271672	XR_001813879.1	-972	-
peaks105890	15.6207	Exon (XR_001813883.1/LOC108271676, exon 2 of 2)	LOC108271672	XR_001813878.1	-4702	-
peaks105894	12.0931	Intron (XM_017479317.1/LOC108271638, intron 7 of 12)	LOC108271676	XR_001813883.1	-8478	-
peaks105853	7.40563	Promoter (<=1kb)	LOC108271677	XR_001813884.1	531	-
peaks105613	12.7273	Distal Intergenic	LOC108271686	XM_017479398.1	-15875	PREDICTED: diencephalon/mesencephalon homeobox protein 1-B-like
peaks113259	50.9234	Intron (XR_001813892.1/LOC108271691, intron 4 of 5)	LOC108271691	XR_001813892.1	4347	PREDICTED: E3 ubiquitin-protein ligase UBR2-like isoform X1
peaks113303	2.92731	Distal Intergenic	LOC108271715	XR_001813912.1	-5039	-
peaks113317	13.03	Distal Intergenic	LOC108271715	XR_001813912.1	-59907	-
peaks112662	3.14497	Distal Intergenic	LOC108271720	XR_001813917.1	-8654	-
peaks112672	4.16137	Distal Intergenic	LOC108271720	XR_001813917.1	12005	-
peaks112675	6.22908	Distal Intergenic	LOC108271720	XR_001813917.1	16421	-
peaks104807	3.96791	Promoter (1-2kb)	LOC108271742	XR_001813924.1	1905	-
peaks104818	69.0431	Intron (XM_017479466.1/LOC108271743, intron 3 of 23)	LOC108271743	XR_001813925.1	3659	PREDICTED: ATP-dependent 6-phosphofructokinase, muscle type-like isoform X3
peaks105068	3.56737	Exon (XM_017479472.1/LOC108271747, exon 14 of 16)	LOC108271749	XM_017479476.1	-3954	PREDICTED: cyclic AMP-dependent transcription factor ATF-7-like isoform X2
peaks9038	5.26046	Distal Intergenic	LOC108271758	XM_017479494.1	-27479	PREDICTED: E3 ubiquitin-protein ligase HECW1-like isoform X6
peaks113142	20.2912	Promoter (<=1kb)	LOC108271769	XR_001813929.1	0	-
peaks109130	1.68841	Promoter (<=1kb)	LOC108271787	XR_001813935.1	0	-
peaks109139	2.47736	Distal Intergenic	LOC108271787	XR_001813935.1	30652	-
peaks110906	16.6775	Downstream (1-2kb)	LOC108271797	XM_017479574.1	-4243	PREDICTED: centromere protein S-like
peaks112923	6.09459	Intron (XM_017479579.1/LOC108271800, intron 9 of 22)	LOC108271800	XR_001813937.1	23566	PREDICTED: protein FAM65C-like
peaks9110	3.25659	Intron (XM_017479592.1/LOC108271803, intron 2 of 52)	LOC108271803	XR_001813941.1	13908	PREDICTED: piezo-type mechanosensitive ion channel component 2-like isoform X2
peaks112944	6.48285	Distal Intergenic	LOC108271805	XR_001813939.1	-3826	-
peaks11957	1.91253	Promoter (1-2kb)	LOC108271815	XR_001813944.1	-1031	-
peaks9166	38.006	Promoter (<=1kb)	LOC108271818	XM_017479626.1	0	PREDICTED: gamma-soluble NSF attachment protein-like
peaks112163	26.1343	Intron (XM_017479713.1/LOC108271853, intron 1 of 16)	LOC108271853	XM_017479714.1	5116	PREDICTED: sodium-coupled neutral amino acid transporter 3-like isoform X2
peaks112180	9.74429	Intron (XM_017479718.1/LOC108271854, intron 1 of 8)	LOC108271854	XM_017479717.1	9754	PREDICTED: guanine nucleotide-binding protein G(i) subunit alpha-2
peaks106247	4.86351	Distal Intergenic	LOC108271908	XM_017479843.1	275146	PREDICTED: reticulon-1-A-like
peaks106262	6.09459	Distal Intergenic	LOC108271908	XM_017479843.1	227339	PREDICTED: reticulon-1-A-like
peaks106318	19.4312	Promoter (<=1kb)	LOC108271908	XM_017479843.1	0	PREDICTED: reticulon-1-A-like
peaks105742	3.98518	Exon (XM_017479880.1/LOC108271920, exon 9 of 36)	LOC108271920	XM_017479880.1	18932	PREDICTED: collagen alpha-1(XXVIII) chain-like
peaks109909	5.67092	Distal Intergenic	LOC108271936	XM_017479921.1	-39140	PREDICTED: uncharacterized protein LOC108271936 isoform X1
peaks109884	2.47736	Intron (XM_017479922.1/LOC108271939, intron 12 of 12)	LOC108271939	XM_017479922.1	11699	PREDICTED: protein-glutamine gamma-glutamyltransferase 2-like
peaks107569	50.5866	Promoter (1-2kb)	LOC108271956	XR_001813961.1	1957	-
peaks9340	4.89541	Downstream (2-3kb)	LOC108271964	XR_001813963.1	9958	-
peaks111988	3.62047	Distal Intergenic	LOC108271986	XM_017480020.1	-33687	PREDICTED: voltage-dependent calcium channel subunit alpha-2/delta-2-like isoform X4
peaks107809	33.1353	Distal Intergenic	LOC108272003	XR_001813967.1	17482	-
peaks108879	15.0869	Promoter (<=1kb)	LOC108272029	XR_001813974.1	0	-
peaks111609	11.5877	Distal Intergenic	LOC108272039	XR_001813976.1	39624	-
peaks111612	2.19404	Distal Intergenic	LOC108272039	XR_001813976.1	35981	-
peaks111625	2.72572	Promoter (2-3kb)	LOC108272039	XR_001813976.1	2975	-
peaks110628	2.42556	Intron (XM_017480405.1/magi3, intron 1 of 21)	LOC108272109	XM_017480299.1	-60360	PREDICTED: CUB and sushi domain-containing protein 1-like isoform X2
peaks111867	43.065	Promoter (1-2kb)	LOC108272113	XR_001813994.1	1079	-
peaks110296	65.9332	Promoter (<=1kb)	LOC108272117	XM_017480311.1	0	PREDICTED: proliferation-associated protein 2G4-like isoform X1
peaks110884	3.21278	Intron (XM_017480342.1/LOC108272134, intron 2 of 29)	LOC108272134	XM_017480344.1	42488	PREDICTED: receptor-type tyrosine-protein phosphatase gamma-like isoform X3
peaks106680	4.54298	Intron (XM_017480176.1/LOC108272060, intron 8 of 11)	LOC108272166	XM_017480412.1	-7897	PREDICTED: mesoderm induction early response protein 1-like isoform X2
peaks105264	8.34316	Exon (XM_017480424.1/LOC108272174, exon 4 of 6)	LOC108272174	XM_017480426.1	9499	PREDICTED: CMRF35-like molecule 6 isoform X3
peaks105266	26.2546	Intron (XM_017480422.1/oca2, intron 19 of 22)	LOC108272174	XM_017480426.1	3426	PREDICTED: CMRF35-like molecule 6 isoform X3
peaks1686	5.5782	Distal Intergenic	LOC108272177	XM_017480448.1	-5759	PREDICTED: ataxin-1-like
peaks110680	9.92121	Distal Intergenic	LOC108272196	XM_017480466.1	-10710	PREDICTED: metabotropic glutamate receptor 4-like isoform X1
peaks104949	59.2463	Promoter (<=1kb)	LOC108272207	XM_017480488.1	0	PREDICTED: signal transducer and activator of transcription 3-like isoform X3
peaks104903	29.1195	Intron (XM_017480510.1/LOC108272216, intron 6 of 7)	LOC108272216	XM_017480510.1	23528	PREDICTED: vitamin D3 receptor B
peaks105030	6.98002	Promoter (<=1kb)	LOC108272223	XM_017480520.1	0	PREDICTED: gastrula zinc finger protein XlCGF7.1-like
peaks105001	6.98002	Distal Intergenic	LOC108272236	XM_017480537.1	3254	PREDICTED: zinc finger protein 135-like
peaks112283	11.7029	Intron (XM_017480554.1/LOC108272257, intron 1 of 10)	LOC108272257	XM_017480553.1	-4069	PREDICTED: caM kinase-like vesicle-associated protein
peaks106340	2.31226	Distal Intergenic	LOC108272283	XR_001814036.1	-25992	-
peaks113884	9.40319	Promoter (1-2kb)	LOC108272319	XR_001814044.1	-1204	-
peaks116190	1.98828	Intron (XM_017480701.1/LOC108272343, intron 6 of 34)	LOC108272343	XM_017480703.1	57669	PREDICTED: voltage-dependent T-type calcium channel subunit alpha-1I-like isoform X3
peaks116192	3.25659	Intron (XM_017480701.1/LOC108272343, intron 6 of 34)	LOC108272343	XM_017480703.1	62829	PREDICTED: voltage-dependent T-type calcium channel subunit alpha-1I-like isoform X3
peaks121103	2.45374	Promoter (2-3kb)	LOC108272361	XM_017480732.1	-2433	PREDICTED: cyclin-dependent kinase 5 activator 1-like
peaks119037	3.34609	Intron (XM_017480740.1/LOC108272369, intron 5 of 30)	LOC108272369	XM_017480740.1	189204	PREDICTED: receptor-type tyrosine-protein phosphatase U-like isoform X1
peaks113866	37.6048	Promoter (<=1kb)	LOC108272388	XR_001814060.1	0	-
peaks122488	4.49401	Promoter (<=1kb)	LOC108272399	XM_017480793.1	301	PREDICTED: glutamate receptor ionotropic, NMDA 2B-like
peaks118265	2.19404	Downstream (1-2kb)	LOC108272425	XR_001814065.1	-9907	-
peaks119981	4.9307	Distal Intergenic	LOC108272426	XM_017480844.1	88684	PREDICTED: neurexophilin-1
peaks116343	3.08775	Distal Intergenic	LOC108272429	XR_001814067.1	48562	-
peaks121501	46.6106	Promoter (<=1kb)	LOC108272467	XM_017480886.1	-76	PREDICTED: nuclear body protein SP140-like
peaks121526	8.87641	Distal Intergenic	LOC108272468	XM_017480887.1	-3887	PREDICTED: NACHT, LRR and PYD domains-containing protein 12-like
peaks122341	22.6273	Distal Intergenic	LOC108272478	XM_017480898.1	-12221	PREDICTED: zinc finger protein 665-like
peaks122491	7.1984	Exon (XM_017480925.1/LOC108272490, exon 3 of 6)	LOC108272490	XM_017480925.1	3675	PREDICTED: GTPase IMAP family member 8-like, partial
peaks117732	4.20897	Distal Intergenic	LOC108272541	XM_017481007.1	-5410	PREDICTED: choline transporter-like protein 2
peaks120861	36.1973	Promoter (<=1kb)	LOC108272570	XM_017481050.1	0	PREDICTED: protein NLRC3-like isoform X1
peaks120880	48.1746	Promoter (<=1kb)	LOC108272580	XM_017481065.1	0	PREDICTED: protein tyrosine phosphatase type IVA 3-like
peaks120864	7.91476	Exon (XM_017481045.1/LOC108272567, exon 4 of 17)	LOC108272584	XR_001814086.1	17701	-
peaks120471	1.92531	Distal Intergenic	LOC108272590	XR_001814091.1	63531	-
peaks121298	1.57512	Intron (XM_017481133.1/LOC108272626, intron 4 of 7)	LOC108272626	XM_017481137.1	7531	PREDICTED: uncharacterized protein LOC108272626 isoform X3
peaks117455	7.07266	Exon (XM_017481138.1/rptor, exon 34 of 36)	LOC108272629	XM_017481147.1	-6431	PREDICTED: platelet endothelial cell adhesion molecule-like isoform X5
peaks117437	3.44031	Exon (XM_017481141.1/rptor, exon 9 of 31)	LOC108272634	XR_001814106.1	-39775	-
peaks118374	33.8376	Promoter (<=1kb)	LOC108272662	XM_017481228.1	0	PREDICTED: mitochondrial import receptor subunit TOM40 homolog
peaks120234	57.5523	Promoter (<=1kb)	LOC108272688	XM_017481293.1	0	PREDICTED: probable histone deacetylase 1-B isoform X1
peaks118883	38.604	Promoter (<=1kb)	LOC108272729	XM_017481393.1	0	PREDICTED: phosphatase and actin regulator 4A-like isoform X1
peaks10786	74.4482	Promoter (<=1kb)	LOC108272730	XM_017481398.1	0	PREDICTED: deleted in autism protein 1 homolog
peaks114044	10.9879	Promoter (<=1kb)	LOC108272732	XM_017481412.1	-274	PREDICTED: charged multivesicular body protein 4b
peaks120763	7.4413	Promoter (<=1kb)	LOC108272740	XM_017481422.1	0	PREDICTED: sialidase-1-like
peaks10872	62.1301	Promoter (<=1kb)	LOC108272805	XM_017481601.1	0	PREDICTED: UPF0061 protein azo1574-like isoform X3
peaks121766	20.1887	Promoter (<=1kb)	LOC108272820	XM_017481600.1	-416	PREDICTED: traf2 and NCK-interacting protein kinase-like
peaks121768	6.034	Promoter (1-2kb)	LOC108272820	XM_017481600.1	1492	PREDICTED: traf2 and NCK-interacting protein kinase-like
peaks121461	2.73478	Promoter (1-2kb)	LOC108272859	XM_017481676.1	-1831	PREDICTED: nuclear body protein SP140-like protein
peaks121843	23.4931	Intron (XM_017481594.1/LOC108272815, intron 5 of 10)	LOC108272867	XR_001814175.1	17910	-
peaks118515	14.9326	Intron (XM_017481743.1/LOC108272905, intron 2 of 3)	LOC108272905	XM_017481743.1	5885	PREDICTED: thyrotroph embryonic factor-like
peaks118519	26.1883	Promoter (1-2kb)	LOC108272905	XM_017481743.1	1192	PREDICTED: thyrotroph embryonic factor-like
peaks118931	17.4929	Promoter (<=1kb)	LOC108272915	XM_017481774.1	0	PREDICTED: serine incorporator 1-like
peaks10953	3.7737	Promoter (2-3kb)	LOC108272932	XM_017481805.1	-2395	PREDICTED: annexin A13-like isoform X1
peaks122645	2.7375	Distal Intergenic	LOC108272945	XM_017481833.1	-5320	PREDICTED: GTPase IMAP family member 8-like
peaks116801	2.3444	Promoter (<=1kb)	LOC108272946	XM_017481834.1	0	PREDICTED: integral membrane protein GPR155-like isoform X3
peaks122096	5.82785	3' UTR	LOC108272985	XM_017481901.1	7599	PREDICTED: forkhead box protein K2-like
peaks122383	16.2368	Promoter (2-3kb)	LOC108273035	XR_001814223.1	2511	-
peaks121971	1.67192	Intron (XM_017481880.1/LOC108272973, intron 8 of 21)	LOC108273043	XR_001814232.1	-91835	-
peaks114028	7.24051	Promoter (<=1kb)	LOC108273057	XR_001814239.1	555	-
peaks116911	19.2333	Promoter (<=1kb)	LOC108273063	XM_017482033.1	-654	PREDICTED: xin actin-binding repeat-containing protein 2-like isoform X5
peaks115311	5.26046	Promoter (<=1kb)	LOC108273098	XM_017482115.1	0	PREDICTED: caspase-8-like isoform X3
peaks119173	23.4931	Distal Intergenic	LOC108273161	XM_017482215.1	20816	PREDICTED: cbp/p300-interacting transactivator 3-like
peaks120728	21.4318	Promoter (<=1kb)	LOC108273174	XM_017482246.1	0	PREDICTED: phosphatidylinositide phosphatase SAC1-B
peaks11199	3.41163	Intron (XM_017482197.1/vav3, intron 20 of 26)	LOC108273182	XR_001814263.1	-45377	-
peaks115831	18.4032	Distal Intergenic	LOC108273208	XM_017482317.1	-3188	PREDICTED: low-density lipoprotein receptor-like
peaks115832	10.8617	Promoter (1-2kb)	LOC108273208	XM_017482317.1	-1407	PREDICTED: low-density lipoprotein receptor-like
peaks117560	5.26046	Promoter (<=1kb)	LOC108273236	XM_017482380.1	0	PREDICTED: uncharacterized protein LOC108273236
peaks118417	44.0717	Promoter (<=1kb)	LOC108273297	XM_017482457.1	0	PREDICTED: upstream stimulatory factor 2-like
peaks119149	24.8993	Distal Intergenic	LOC108273315	XM_017482479.1	-30447	PREDICTED: CTP synthase 1
peaks114806	8.45625	Intron (XM_017480832.1/LOC108272416, intron 1 of 4)	LOC108273346	XM_017482516.1	-6454	PREDICTED: augurin-B-like
peaks120593	5.78972	Intron (XM_017482548.1/LOC108273366, intron 7 of 12)	LOC108273366	XM_017482549.1	9368	PREDICTED: non-canonical poly(A) RNA polymerase PAPD7-like isoform X2
peaks125388	3.25497	Intron (XM_017482584.1/LOC108273404, intron 2 of 20)	LOC108273404	XM_017482585.1	29381	PREDICTED: inactive ubiquitin carboxyl-terminal hydrolase 54-like isoform X1
peaks129582	3.20301	Exon (XM_017482601.1/LOC108273410, exon 24 of 34)	LOC108273411	XR_001814295.1	-31518	-
peaks126702	4.11103	Intron (XM_017482611.1/LOC108273414, intron 4 of 15)	LOC108273414	XM_017482613.1	-31405	PREDICTED: RNA binding protein fox-1 homolog 3-like isoform X2
peaks130907	3.08775	Intron (XM_017482623.1/LOC108273420, intron 8 of 9)	LOC108273420	XM_017482623.1	12795	PREDICTED: matrix metalloproteinase-25-like
peaks131388	2.41179	Promoter (<=1kb)	LOC108273450	XM_017482671.1	-267	PREDICTED: cadherin-20-like isoform X1
peaks128855	3.07156	Distal Intergenic	LOC108273499	XM_017482768.1	-18608	PREDICTED: germ cell-specific gene 1-like protein isoform X2
peaks124561	3.62047	Promoter (1-2kb)	LOC108273533	XM_017482807.1	1024	PREDICTED: olfactory receptor 14I1-like, partial
peaks124568	3.99663	Downstream (<1kb)	LOC108273533	XM_017482807.1	15075	PREDICTED: olfactory receptor 14I1-like, partial
peaks126349	3.25659	Promoter (<=1kb)	LOC108273536	XM_017482810.1	-770	PREDICTED: LOW QUALITY PROTEIN: serine/threonine-protein kinase H1 homolog
peaks128479	4.65238	Distal Intergenic	LOC108273540	XR_001814316.1	-5556	-
peaks130723	36.6702	Promoter (<=1kb)	LOC108273544	XM_017482816.1	203	PREDICTED: LOW QUALITY PROTEIN: protein NLRC3-like
peaks130725	3.62047	Promoter (1-2kb)	LOC108273544	XM_017482816.1	-1610	PREDICTED: LOW QUALITY PROTEIN: protein NLRC3-like
peaks130728	3.62047	Distal Intergenic	LOC108273544	XM_017482816.1	-6938	PREDICTED: LOW QUALITY PROTEIN: protein NLRC3-like
peaks130823	102.832	Intron (XM_017482817.1/LOC108273545, intron 1 of 28)	LOC108273545	XM_017482817.1	3035	PREDICTED: LOW QUALITY PROTEIN: uncharacterized protein LOC108273545
peaks123070	11.4845	Intron (XM_017482960.1/LOC108273610, intron 13 of 14)	LOC108273612	XM_017482963.1	4411	PREDICTED: uncharacterized protein LOC108273612 isoform X2
peaks123072	4.30982	Promoter (<=1kb)	LOC108273612	XM_017482962.1	0	PREDICTED: uncharacterized protein LOC108273612 isoform X2
peaks124582	3.75057	Promoter (1-2kb)	LOC108273666	XR_001814337.1	-1206	-
peaks130730	24.8993	3' UTR	LOC108273691	XM_017483093.1	5967	PREDICTED: protein NLRC3-like
peaks130736	61.3964	Promoter (<=1kb)	LOC108273691	XM_017483093.1	0	PREDICTED: protein NLRC3-like
peaks130756	4.39951	Intron (XM_017482817.1/LOC108273545, intron 17 of 28)	LOC108273694	XM_017483096.1	3692	PREDICTED: uncharacterized protein LOC108273694
peaks130760	13.2349	Intron (XM_017482817.1/LOC108273545, intron 17 of 28)	LOC108273694	XM_017483096.1	20366	PREDICTED: uncharacterized protein LOC108273694
peaks130762	4.46722	Intron (XM_017482817.1/LOC108273545, intron 14 of 28)	LOC108273694	XM_017483096.1	27319	PREDICTED: uncharacterized protein LOC108273694
peaks130750	80.4562	Intron (XM_017482817.1/LOC108273545, intron 17 of 28)	LOC108273696	XR_001814348.1	6993	-
peaks130751	74.9145	Intron (XM_017482817.1/LOC108273545, intron 17 of 28)	LOC108273696	XR_001814348.1	5258	-
peaks130737	29.2658	Promoter (<=1kb)	LOC108273697	XR_001814351.1	16	-
peaks130748	17.0738	Promoter (2-3kb)	LOC108273698	XR_001814353.1	2572	-
peaks130745	5.67946	Exon (XM_017482817.1/LOC108273545, exon 26 of 29)	LOC108273699	XR_001814354.1	-6623	-
peaks130746	88.9534	Intron (XM_017482817.1/LOC108273545, intron 23 of 28)	LOC108273699	XR_001814354.1	-4620	-
peaks130764	9.92121	Intron (XM_017482817.1/LOC108273545, intron 14 of 28)	LOC108273700	XR_001814355.1	-29152	-
peaks130769	9.00366	Promoter (<=1kb)	LOC108273700	XR_001814355.1	991	-
peaks126152	3.56166	Intron (XM_017483119.1/LOC108273705, intron 1 of 11)	LOC108273705	XM_017483120.1	-27733	PREDICTED: cadherin-12-like
peaks126290	3.86286	Distal Intergenic	LOC108273708	XR_001814357.1	-48519	-
peaks126311	17.4929	Distal Intergenic	LOC108273708	XR_001814356.1	7935	-
peaks131494	10.7257	Intron (XM_017483293.1/LOC108273772, intron 1 of 18)	LOC108273772	XM_017483293.1	5198	PREDICTED: uncharacterized protein LOC108273772
peaks122689	13.2349	Promoter (2-3kb)	LOC108273846	XM_017483469.1	2377	PREDICTED: interferon-induced very large GTPase 1-like
peaks122961	4.17292	Exon (XM_017483503.1/LOC108273866, exon 18 of 20)	LOC108273866	XM_017483503.1	18712	PREDICTED: LOW QUALITY PROTEIN: vinculin-like
peaks131584	2.10372	Promoter (2-3kb)	LOC108273885	XM_017483530.1	-2757	PREDICTED: protein atonal homolog 1-like
peaks130199	15.4298	Promoter (1-2kb)	LOC108273904	XM_017483579.1	-1126	PREDICTED: arginase, hepatic-like
peaks128065	6.88575	Promoter (<=1kb)	LOC108273914	XM_017483598.1	0	PREDICTED: thyrotroph embryonic factor-like isoform X1
peaks129049	3.08039	Promoter (1-2kb)	LOC108273920	XM_017483616.1	1925	PREDICTED: uncharacterized protein LOC108273920 isoform X3
peaks123527	6.03748	3' UTR	LOC108273938	XR_001814393.1	5075	-
peaks18331	16.4215	Intron (XM_017483672.1/LOC108273957, intron 1 of 16)	LOC108273957	XM_017483672.1	8120	PREDICTED: ephrin type-A receptor 7-like
peaks18340	42.1126	Distal Intergenic	LOC108273957	XM_017483672.1	-20045	PREDICTED: ephrin type-A receptor 7-like
peaks127539	22.0921	Intron (XM_017483692.1/LOC108273971, intron 1 of 8)	LOC108273971	XM_017483693.1	12463	PREDICTED: pro-neuregulin-3, membrane-bound isoform-like isoform X2
peaks131226	14.4114	Exon (XM_017483760.1/LOC108274005, exon 3 of 11)	LOC108274005	XM_017483760.1	8836	PREDICTED: double C2-like domain-containing protein alpha
peaks12208	19.8844	Distal Intergenic	LOC108274011	XM_017483777.1	15465	PREDICTED: ferritin, middle subunit-like
peaks122751	7.4413	Downstream (2-3kb)	LOC108274150	XM_017484068.1	3562	PREDICTED: C-type mannose receptor 2-like isoform X1
peaks122797	3.24125	Intron (XM_017484071.1/LOC108274152, intron 17 of 40)	LOC108274151	XM_017484070.1	-35523	PREDICTED: cdc42 effector protein 4-like
peaks125632	56.936	Promoter (<=1kb)	LOC108274192	XM_017484193.1	0	PREDICTED: suppressor of cytokine signaling 5-like
peaks131018	6.19324	Promoter (2-3kb)	LOC108274209	XM_017484220.1	-2867	PREDICTED: integrin alpha-M-like
peaks131019	20.6258	Promoter (2-3kb)	LOC108274210	XM_017484221.1	2792	PREDICTED: LOW QUALITY PROTEIN: protein NLRC3-like
peaks131021	15.8363	Promoter (<=1kb)	LOC108274210	XM_017484221.1	9	PREDICTED: LOW QUALITY PROTEIN: protein NLRC3-like
peaks131022	5.67946	Promoter (2-3kb)	LOC108274210	XM_017484221.1	-2230	PREDICTED: LOW QUALITY PROTEIN: protein NLRC3-like
peaks131023	27.0765	Distal Intergenic	LOC108274210	XM_017484221.1	-5659	PREDICTED: LOW QUALITY PROTEIN: protein NLRC3-like
peaks131024	11.7794	Downstream (2-3kb)	LOC108274210	XM_017484221.1	-7483	PREDICTED: LOW QUALITY PROTEIN: protein NLRC3-like
peaks124141	92.4743	Promoter (<=1kb)	LOC108274223	XM_017484236.1	28	PREDICTED: protoheme IX farnesyltransferase, mitochondrial
peaks122879	5.07535	Intron (XM_017484374.1/LOC108274289, intron 4 of 6)	LOC108274289	XM_017484374.1	9275	PREDICTED: otopetrin-2-like isoform X2
peaks126086	11.5359	Distal Intergenic	LOC108274331	XM_017484440.1	-22366	PREDICTED: skin secretory protein xP2-like
peaks125791	4.46689	Distal Intergenic	LOC108274349	XM_017484471.1	59448	PREDICTED: ankyrin repeat and SOCS box protein 3-like
peaks125804	7.00985	Distal Intergenic	LOC108274349	XM_017484471.1	30935	PREDICTED: ankyrin repeat and SOCS box protein 3-like
peaks131589	3.41163	Distal Intergenic	LOC108274354	XR_001814457.1	16455	-
peaks122984	9.40319	Promoter (<=1kb)	LOC108274367	XM_017484506.1	0	PREDICTED: legumain-like
peaks138026	4.21116	3' UTR	LOC108274483	XM_017484677.1	11028	PREDICTED: kyphoscoliosis peptidase-like
peaks20103	4.86351	Distal Intergenic	LOC108274501	XM_017484708.1	9542	PREDICTED: forkhead box protein J1-A-like
peaks137524	3.08039	Exon (XM_017485768.1/kcnip1, exon 7 of 9)	LOC108274504	XM_017484707.1	-10728	PREDICTED: claudin-23-like
peaks137720	6.09459	Distal Intergenic	LOC108274507	XM_017484712.1	-6933	PREDICTED: protocadherin beta-15-like
peaks16111	60.5293	Promoter (<=1kb)	LOC108274562	XR_001814494.1	0	-
peaks136154	2.10372	Intron (XM_017486008.1/LOC108275287, intron 10 of 10)	LOC108274568	XM_017484781.1	5576	PREDICTED: galanin receptor type 2-like
peaks138529	5.48421	Intron (XM_017484794.1/LOC108274582, intron 4 of 16)	LOC108274582	XM_017484794.1	12481	PREDICTED: solute carrier family 22 member 21-like
peaks133325	15.8058	Promoter (<=1kb)	LOC108274612	LOC108274612	329	-
peaks133318	7.28868	Intron (LOC108274611/LOC108274611, intron 3 of 3)	LOC108274613	LOC108274613	5367	-
peaks133320	11.2578	Promoter (1-2kb)	LOC108274613	LOC108274613	-1815	-
peaks133314	40.2332	Promoter (<=1kb)	LOC108274615	LOC108274615	0	-
peaks133344	20.0419	Promoter (<=1kb)	LOC108274617	LOC108274617	348	-
peaks133324	15.012	Promoter (<=1kb)	LOC108274618	LOC108274618	341	-
peaks133350	158.212	Promoter (1-2kb)	LOC108274619	LOC108274619	-1565	-
peaks133339	26.3308	Promoter (<=1kb)	LOC108274620	LOC108274620	-285	-
peaks133337	37.7969	Promoter (<=1kb)	LOC108274621	LOC108274621	0	-
peaks133326	14.0762	Promoter (<=1kb)	LOC108274623	XR_001814504.1	-550	-
peaks133327	4.03145	Promoter (2-3kb)	LOC108274623	XR_001814504.1	-2282	-
peaks133328	21.5682	Promoter (2-3kb)	LOC108274623	XR_001814504.1	-2877	-
peaks133330	47.3462	Distal Intergenic	LOC108274623	XR_001814504.1	-8326	-
peaks138860	58.5726	Promoter (<=1kb)	LOC108274642	XM_017484859.1	-203	PREDICTED: von Willebrand factor A domain-containing protein 5A-like isoform X1
peaks20089	7.39741	Distal Intergenic	LOC108274681	XM_017484930.1	8626	PREDICTED: uncharacterized protein LOC108274681
peaks20090	3.35061	Distal Intergenic	LOC108274681	XM_017484930.1	6539	PREDICTED: uncharacterized protein LOC108274681
peaks20091	3.33495	Distal Intergenic	LOC108274681	XM_017484930.1	5970	PREDICTED: uncharacterized protein LOC108274681
peaks134291	2.40691	Intron (XM_017484984.1/LOC108274707, intron 1 of 45)	LOC108274707	XM_017484985.1	7527	PREDICTED: unconventional myosin-IXa-like isoform X3
peaks136970	3.06538	Intron (XM_017485016.1/ptprj, intron 5 of 32)	LOC108274725	XM_017485017.1	38401	PREDICTED: receptor-type tyrosine-protein phosphatase eta-like isoform X1
peaks132158	9.56374	Exon (XM_017485192.1/LOC108274804, exon 14 of 15)	LOC108274804	XM_017485192.1	12245	PREDICTED: carnitine O-acetyltransferase-like
peaks131764	31.9805	Downstream (1-2kb)	LOC108274812	XM_017485205.1	4909	PREDICTED: A-kinase anchor protein 9-like, partial
peaks132112	66.8055	Intron (XM_017485170.1/LOC108274796, intron 8 of 11)	LOC108274918	XR_001814604.1	30163	-
peaks132113	408.031	Intron (XM_017485166.1/LOC108274796, intron 7 of 11)	LOC108274918	XR_001814604.1	11295	-
peaks138497	7.2264	Promoter (<=1kb)	LOC108274927	XM_017485346.1	629	PREDICTED: long-chain-fatty-acid--CoA ligase 1-like
peaks12278	48.3313	Exon (XM_017485352.1/LOC108274928, exon 5 of 18)	LOC108274928	XM_017485352.1	13633	PREDICTED: serine/threonine-protein kinase BRSK1-like
peaks12692	4.15085	Intron (XM_017496299.1/emc10, intron 6 of 6)	LOC108274956	XM_017485418.1	-3991	PREDICTED: tripartite motif-containing protein 16-like, partial
peaks136922	19.0733	Promoter (2-3kb)	LOC108274974	XM_017485452.1	2516	PREDICTED: MOB kinase activator 2-like isoform X1
peaks136149	77.3782	Promoter (<=1kb)	LOC108275086	XM_017485663.1	0	PREDICTED: lamina-associated polypeptide 2, isoforms beta/gamma-like isoform X1
peaks135078	42.3456	Promoter (<=1kb)	LOC108275160	XM_017485777.1	0	PREDICTED: uncharacterized protein LOC108275160
peaks133089	7.60495	Intron (XM_017485828.1/LOC108275193, intron 2 of 20)	LOC108275195	XR_001814654.1	-16120	-
peaks137355	21.4318	Promoter (<=1kb)	LOC108275199	XM_017485838.1	0	PREDICTED: WD40 repeat-containing protein SMU1
peaks133437	2.77526	Promoter (<=1kb)	LOC108275212	XM_017485863.1	62	PREDICTED: homocysteine-responsive endoplasmic reticulum-resident ubiquitin-like domain member 2 protein isoform X2
peaks139822	5.06157	Promoter (<=1kb)	LOC108275221	XR_001814659.1	-431	-
peaks8930	2.47736	Distal Intergenic	LOC108275267	XM_017486012.1	78495	PREDICTED: C-C chemokine receptor type 3-like
peaks134174	1.67192	Intron (XM_017486070.1/LOC108275317, intron 8 of 29)	LOC108275317	XM_017486069.1	9129	PREDICTED: integrin alpha-11-like isoform X2
peaks135063	33.4573	Intron (XM_017486089.1/LOC108275334, intron 10 of 23)	LOC108275334	XM_017486089.1	3964	PREDICTED: paramyosin-like isoform X4
peaks137029	10.4496	Promoter (<=1kb)	LOC108275360	XM_017486139.1	0	PREDICTED: 39S ribosomal protein L23, mitochondrial
peaks139702	17.7863	Promoter (<=1kb)	LOC108275404	XM_017486187.1	0	PREDICTED: tubby-related protein 3-like isoform X1
peaks134799	4.15085	Promoter (<=1kb)	LOC108275416	XM_017486213.1	981	PREDICTED: protein brambleberry-like isoform X2
peaks135730	4.11103	Intron (XM_017486246.1/LOC108275431, intron 13 of 15)	LOC108275431	XM_017486246.1	23109	PREDICTED: proprotein convertase subtilisin/kexin type 5-like
peaks135731	3.41459	Exon (XM_017486246.1/LOC108275431, exon 13 of 16)	LOC108275431	XM_017486246.1	21350	PREDICTED: proprotein convertase subtilisin/kexin type 5-like
peaks132247	2.49578	Promoter (1-2kb)	LOC108275440	XM_017486273.1	1648	PREDICTED: CMP-N-acetylneuraminate-beta-galactosamide-alpha-2,3-sialyltransferase 1-like
peaks132234	3.08775	Distal Intergenic	LOC108275441	XR_001814697.1	-35889	-
peaks148245	63.7435	Promoter (2-3kb)	LOC108275633	XM_017486537.1	2060	PREDICTED: troponin C, slow skeletal and cardiac muscles-like
peaks140335	8.40216	Intron (XM_017486559.1/plxna2, intron 31 of 31)	LOC108275666	XM_017486588.1	-28210	PREDICTED: uncharacterized protein LOC108275666
peaks142826	3.88172	Promoter (1-2kb)	LOC108275694	XM_017486616.1	-1042	PREDICTED: growth hormone secretagogue receptor type 1-like
peaks142815	22.9086	Promoter (<=1kb)	LOC108275695	XR_001814743.1	0	PREDICTED: 2-acylglycerol O-acyltransferase 2-A-like
peaks142836	17.875	Promoter (<=1kb)	LOC108275707	XM_017486633.1	0	PREDICTED: stress-associated endoplasmic reticulum protein 2-like
peaks142634	5.59103	3' UTR	LOC108275724	XM_017486644.1	8660	PREDICTED: CXXC-type zinc finger protein 4-like
peaks142621	36.9945	Promoter (<=1kb)	LOC108275727	XM_017486654.1	0	PREDICTED: PRELI domain-containing protein 1, mitochondrial-like
peaks141904	27.8492	Intron (XM_017486668.1/LOC108275736, intron 2 of 15)	LOC108275736	XM_017486668.1	4301	PREDICTED: ATP-binding cassette sub-family G member 2-like
peaks141165	2.10372	Intron (XM_017486679.1/LOC108275743, intron 8 of 21)	LOC108275743	XM_017486679.1	12430	PREDICTED: complement factor H-like isoform X4
peaks141144	1.68841	3' UTR	LOC108275745	XM_017486691.1	-18716	PREDICTED: C4b-binding protein alpha chain-like isoform X1
peaks141147	5.48421	Intron (XM_017486679.1/LOC108275743, intron 8 of 21)	LOC108275745	XM_017486691.1	-34131	PREDICTED: C4b-binding protein alpha chain-like isoform X1
peaks141148	12.0931	Intron (XM_017486679.1/LOC108275743, intron 8 of 21)	LOC108275748	XR_001814757.1	-31722	-
peaks141154	7.92392	Promoter (<=1kb)	LOC108275749	XR_001814759.1	309	-
peaks141252	10.2729	Promoter (1-2kb)	LOC108275771	XM_017486734.1	-1527	PREDICTED: tyrosine-protein kinase STYK1-like
peaks143126	4.20897	Distal Intergenic	LOC108275773	XM_017486740.1	-6933	PREDICTED: uncharacterized protein LOC108275773
peaks143127	4.20897	Distal Intergenic	LOC108275773	XM_017486740.1	-5030	PREDICTED: uncharacterized protein LOC108275773
peaks143151	16.5189	Intron (XM_017486741.1/LOC108275774, intron 2 of 8)	LOC108275774	XM_017486743.1	33992	PREDICTED: zinc finger protein 704-like isoform X3
peaks147480	1.92531	Distal Intergenic	LOC108275788	XM_017486775.1	-5584	PREDICTED: cadherin-like protein 26 isoform X2
peaks142379	22.7995	Promoter (<=1kb)	LOC108275804	XM_017486804.1	0	PREDICTED: ATP-binding cassette sub-family E member 1
peaks142398	12.9925	Exon (XM_017486811.1/LOC108275812, exon 5 of 7)	LOC108275812	XM_017486811.1	3850	PREDICTED: protein phosphatase 1K, mitochondrial-like
peaks141593	7.60218	Promoter (1-2kb)	LOC108275864	XM_017486917.1	1162	PREDICTED: arf-GAP with GTPase, ANK repeat and PH domain-containing protein 1-like isoform X2
peaks144110	4.11103	Promoter (<=1kb)	LOC108275898	XR_001814784.1	0	-
peaks12948	12.7597	Promoter (<=1kb)	LOC108275911	XM_017487044.1	0	PREDICTED: histone acetyltransferase KAT7-like isoform X3
peaks140992	2.90561	Downstream (1-2kb)	LOC108275925	XM_017487060.1	-35961	PREDICTED: somatostatin receptor type 4-like
peaks140993	6.32415	3' UTR	LOC108275925	XM_017487060.1	-34399	PREDICTED: somatostatin receptor type 4-like
peaks142212	40.2332	Promoter (<=1kb)	LOC108275977	XM_017487198.1	0	PREDICTED: specifically androgen-regulated gene protein-like isoform X2
peaks143335	3.75553	Promoter (1-2kb)	LOC108275988	XR_001814809.1	1006	-
peaks143343	6.20805	Promoter (<=1kb)	LOC108275991	XR_001814810.1	-25	-
peaks147759	20.0912	Promoter (<=1kb)	LOC108276059	XM_017487364.1	0	PREDICTED: structural maintenance of chromosomes protein 1A
peaks147744	7.2057	Promoter (<=1kb)	LOC108276078	XM_017487410.1	405	PREDICTED: high mobility group protein HMG-I/HMG-Y-like isoform X3
peaks144614	20.0912	Promoter (<=1kb)	LOC108276081	XM_017487425.1	0	PREDICTED: U8 snoRNA-decapping enzyme-like
peaks12905	11.0227	Exon (XM_017487470.1/LOC108276098, exon 8 of 12)	LOC108276098	XM_017487460.1	11832	PREDICTED: ABI gene family member 3-like isoform X2
peaks12840	2.77526	Promoter (<=1kb)	LOC108276179	XR_001814864.1	-373	-
peaks140590	2.38811	Promoter (1-2kb)	LOC108276199	XM_017487667.1	1680	PREDICTED: proto-oncogene tyrosine-protein kinase Src
peaks144292	7.4413	Promoter (<=1kb)	LOC108276242	XM_017487751.1	0	PREDICTED: F-box only protein 6-like isoform X3
peaks147967	430.148	Intron (XM_017487935.1/LOC108276339, intron 12 of 12)	LOC108276317	XM_017487900.1	20874	PREDICTED: fibulin-2-like
peaks148250	12.3559	Promoter (<=1kb)	LOC108276326	XM_017487910.1	0	PREDICTED: sodium- and chloride-dependent GABA transporter 1-like
peaks148213	4.9499	Intron (XM_017487935.1/LOC108276339, intron 12 of 12)	LOC108276336	XM_017487931.1	-13224	PREDICTED: protein kinase C and casein kinase substrate in neurons protein 1-like isoform X2
peaks148215	6.84211	Intron (XM_017487935.1/LOC108276339, intron 12 of 12)	LOC108276336	XM_017487931.1	-9935	PREDICTED: protein kinase C and casein kinase substrate in neurons protein 1-like isoform X2
peaks148149	19.3538	3' UTR	LOC108276338	XM_017487933.1	7112	PREDICTED: Krueppel-like factor 15
peaks148036	23.6386	Promoter (<=1kb)	LOC108276346	XM_017487949.1	0	PREDICTED: translocating chain-associated membrane protein 1-like 1
peaks147984	15.012	Promoter (<=1kb)	LOC108276353	XM_017487964.1	0	PREDICTED: androgen-dependent TFPI-regulating protein-like isoform X2
peaks147108	44.5403	Promoter (<=1kb)	LOC108276383	XM_017488008.1	0	PREDICTED: nuclear receptor subfamily 4 group A member 1-like isoform X2
peaks147061	30.7672	Promoter (<=1kb)	LOC108276413	XM_017488063.1	0	PREDICTED: NACHT, LRR and PYD domains-containing protein 12-like
peaks141619	2.4199	Promoter (<=1kb)	LOC108276425	XM_017488084.1	870	PREDICTED: ubiquitin-conjugating enzyme E2 J2-like
peaks141621	9.77653	Promoter (2-3kb)	LOC108276425	XM_017488086.1	-2071	PREDICTED: ubiquitin-conjugating enzyme E2 J2-like
peaks147936	7.40563	Intron (XM_017488142.1/LOC108276457, intron 6 of 6)	LOC108276457	XM_017488142.1	5054	PREDICTED: E3 ubiquitin-protein ligase RNF114-like
peaks18231	1.92531	Intron (XM_017488211.1/LOC108276491, intron 11 of 37)	LOC108276498	XR_001814918.1	66300	-
peaks18232	6.13775	Intron (XM_017488211.1/LOC108276491, intron 11 of 37)	LOC108276498	XR_001814918.1	65233	-
peaks151578	9.40319	Distal Intergenic	LOC108276544	XR_001814925.1	-33508	-
peaks149075	1.90554	Distal Intergenic	LOC108276555	XM_017488318.1	120627	PREDICTED: leucine-rich repeat transmembrane neuronal protein 4-like
peaks149078	3.10114	Distal Intergenic	LOC108276555	XM_017488318.1	116238	PREDICTED: leucine-rich repeat transmembrane neuronal protein 4-like
peaks149098	4.40084	Intron (XM_017488318.1/LOC108276555, intron 2 of 2)	LOC108276555	XM_017488318.1	63366	PREDICTED: leucine-rich repeat transmembrane neuronal protein 4-like
peaks153625	5.67092	Intron (XM_017488342.1/LOC108276566, intron 6 of 23)	LOC108276566	XM_017488342.1	37374	PREDICTED: FRAS1-related extracellular matrix protein 2-like isoform X3
peaks12790	7.4872	Promoter (1-2kb)	LOC108276595	XM_017488394.1	1579	PREDICTED: solute carrier family 25 member 39-like isoform X3
peaks155001	5.98134	Promoter (<=1kb)	LOC108276606	XM_017488404.1	416	PREDICTED: uncharacterized protein LOC108276606
peaks155299	3.81659	Distal Intergenic	LOC108276611	XR_001814940.1	-3849	PREDICTED: soluble scavenger receptor cysteine-rich domain-containing protein SSC5D-like
peaks150770	13.3292	Promoter (1-2kb)	LOC108276716	XM_017488559.1	1028	PREDICTED: tropomyosin beta chain isoform X3
peaks155174	19.4312	Promoter (<=1kb)	LOC108276750	XM_017488655.1	0	PREDICTED: cytoskeleton-associated protein 2-like
peaks148530	19.3284	Promoter (<=1kb)	LOC108276758	XM_017488663.1	90	PREDICTED: hsp90 co-chaperone Cdc37-like 1
peaks149912	2.77526	Distal Intergenic	LOC108276770	XM_017488695.1	-15573	PREDICTED: transforming acidic coiled-coil-containing protein 1-like isoform X1
peaks149918	27.2791	Promoter (<=1kb)	LOC108276773	XM_017488700.1	0	PREDICTED: phospholipase DDHD2-like isoform X2
peaks155315	9.23631	Promoter (<=1kb)	LOC108276794	XM_017488766.1	-835	PREDICTED: protocadherin gamma-A8-like
peaks156082	35.4055	Promoter (<=1kb)	LOC108276817	XM_017488811.1	0	PREDICTED: F-BAR and double SH3 domains protein 2-like
peaks153905	30.6773	Promoter (<=1kb)	LOC108276838	XR_001814990.1	0	-
peaks155991	12.2237	Promoter (<=1kb)	LOC108276887	XM_017488959.1	-39	PREDICTED: vascular endothelial zinc finger 1-like isoform X1
peaks156021	3.27202	Distal Intergenic	LOC108276888	XM_017488961.1	-15423	PREDICTED: seizure protein 6-like isoform X2
peaks14841	17.9491	Promoter (<=1kb)	LOC108276929	XM_017489062.1	0	PREDICTED: uncharacterized protein LOC108276929 isoform X2
peaks155947	2.34273	Exon (XM_017489173.1/LOC108276969, exon 14 of 57)	LOC108276969	XM_017489173.1	9397	PREDICTED: neurofibromin isoform X1
peaks150846	15.012	Intron (XM_017488370.1/ankrd55, intron 7 of 10)	LOC108276998	XM_017489233.1	-8411	PREDICTED: interleukin-6 receptor subunit beta-like
peaks156204	39.0038	Promoter (<=1kb)	LOC108277016	XM_017489276.1	0	PREDICTED: LIM domain-binding protein 3-like isoform X3
peaks148511	8.89587	Promoter (<=1kb)	LOC108277021	XR_001815049.1	661	-
peaks150017	4.48046	Promoter (<=1kb)	LOC108277038	XM_017489316.1	0	PREDICTED: glycerol-3-phosphate acyltransferase 4-like isoform X1
peaks155251	14.5035	Promoter (<=1kb)	LOC108277041	XM_017489324.1	0	PREDICTED: neuroligin-2-like isoform X1
peaks148368	1.99494	Promoter (<=1kb)	LOC108277072	XM_017489385.1	-650	PREDICTED: putative golgin subfamily A member 6-like protein 3 isoform X2
peaks155725	27.056	Promoter (<=1kb)	LOC108277122	XM_017489520.1	0	PREDICTED: glycerophosphodiester phosphodiesterase domain-containing protein 5-like
peaks149582	19.3518	Promoter (<=1kb)	LOC108277199	XM_017489709.1	0	PREDICTED: S-adenosylmethionine synthase-like
peaks151393	14.2524	Intron (XM_017489714.1/LOC108277201, intron 3 of 9)	LOC108277201	XM_017489714.1	7328	PREDICTED: long-chain fatty acid transport protein 6-like
peaks155056	4.48046	Intron (XR_001815089.1/LOC108277258, intron 2 of 3)	LOC108277258	XR_001815094.1	6509	-
peaks148995	27.3533	Promoter (<=1kb)	LOC108277296	XM_017489895.1	0	PREDICTED: serine/threonine-protein phosphatase 2A 55 kDa regulatory subunit B alpha isoform-like isoform X1
peaks149033	3.93484	Distal Intergenic	LOC108277296	XM_017489894.1	-114699	PREDICTED: serine/threonine-protein phosphatase 2A 55 kDa regulatory subunit B alpha isoform-like isoform X1
peaks149045	1.68841	Distal Intergenic	LOC108277296	XM_017489894.1	-143720	PREDICTED: serine/threonine-protein phosphatase 2A 55 kDa regulatory subunit B alpha isoform-like isoform X1
peaks152117	3.74281	Distal Intergenic	LOC108277314	XM_017489927.1	-15501	PREDICTED: opioid-binding protein/cell adhesion molecule-like isoform X7
peaks152271	1.68841	3' UTR	LOC108277314	XM_017489932.1	166938	PREDICTED: opioid-binding protein/cell adhesion molecule-like isoform X7
peaks152311	2.95071	Intron (XM_017489933.1/LOC108277316, intron 1 of 6)	LOC108277316	XM_017489933.1	54184	PREDICTED: opioid-binding protein/cell adhesion molecule-like isoform X1
peaks155193	8.39964	Promoter (<=1kb)	LOC108277318	XM_017489937.1	0	PREDICTED: uncharacterized protein LOC108277318 isoform X2
peaks155197	3.06538	3' UTR	LOC108277319	XM_017489940.1	7643	PREDICTED: vesicle-associated membrane protein 2-like
peaks151795	4.20897	Intron (XM_017489957.1/LOC108277327, intron 1 of 10)	LOC108277328	XR_001815104.1	183507	-
peaks156644	44.3932	Promoter (<=1kb)	LOC108277354	XM_017490020.1	0	PREDICTED: mesoderm induction early response protein 3-like isoform X2
peaks151926	62.2385	Promoter (<=1kb)	LOC108277366	XM_017490044.1	0	PREDICTED: flavin-containing monooxygenase FMO GS-OX-like 4
peaks163405	3.7193	Distal Intergenic	LOC108277423	XM_017490164.1	-8123	PREDICTED: roundabout homolog 2-like isoform X2
peaks161949	3.06538	Promoter (<=1kb)	LOC108277429	XM_017490182.1	-925	PREDICTED: apoptosis-inducing factor 3-like
peaks164545	2.34673	Intron (XM_017491047.1/lsamp, intron 3 of 8)	LOC108277471	XR_001815124.1	-152776	-
peaks164557	4.10232	Intron (XM_017491047.1/lsamp, intron 3 of 8)	LOC108277471	XR_001815124.1	-199964	-
peaks164561	2.22472	Intron (XM_017491047.1/lsamp, intron 3 of 8)	LOC108277471	XR_001815124.1	-215466	-
peaks164592	19.7543	Intron (XM_017491047.1/lsamp, intron 2 of 8)	LOC108277471	XR_001815124.1	-323157	-
peaks161218	2.16254	Intron (XM_017491697.1/LOC108278361, intron 17 of 27)	LOC108277473	XM_017490255.1	22721	PREDICTED: uncharacterized protein LOC108277473 isoform X1
peaks13002	4.61774	Exon (XM_017490294.1/LOC108277488, exon 8 of 25)	LOC108277488	XM_017490294.1	18278	PREDICTED: multidrug resistance-associated protein 1-like
peaks162529	2.7375	Intron (XM_017490269.1/LOC108277478, intron 22 of 33)	LOC108277492	XM_017490302.1	-10299	PREDICTED: tubulin-specific chaperone cofactor E-like protein
peaks162392	31.9894	Promoter (<=1kb)	LOC108277499	XM_017490315.1	0	PREDICTED: calcineurin B homologous protein 1-like isoform X1
peaks157025	32.6931	Promoter (1-2kb)	LOC108277530	XM_017490356.1	-1918	PREDICTED: histone-lysine N-methyltransferase PRDM9-like, partial
peaks19336	3.81659	Distal Intergenic	LOC108277535	LOC108277535	-4674	-
peaks19337	3.08039	Distal Intergenic	LOC108277535	LOC108277535	-3404	-
peaks157134	4.11103	Promoter (1-2kb)	LOC108277542	XM_017490366.1	-1483	PREDICTED: olfactory receptor 2AT4-like
peaks157135	3.41459	Distal Intergenic	LOC108277542	XM_017490366.1	3663	PREDICTED: olfactory receptor 2AT4-like
peaks157146	4.86351	Promoter (2-3kb)	LOC108277546	XM_017490369.1	-2759	PREDICTED: olfactory receptor 2AT4-like
peaks157153	5.26046	Promoter (<=1kb)	LOC108277548	XM_017490370.1	-929	PREDICTED: olfactory receptor 2AT4-like
peaks157154	3.25659	Promoter (<=1kb)	LOC108277548	XM_017490370.1	481	PREDICTED: olfactory receptor 2AT4-like
peaks157164	4.39694	Exon (XM_017490375.1/LOC108277553, exon 13 of 15)	LOC108277552	XM_017490374.1	10348	PREDICTED: olfactory receptor 2AT4-like
peaks159882	1.95262	Distal Intergenic	LOC108277623	XR_001815135.1	41658	-
peaks159306	3.04606	Intron (XM_017490434.1/LOC108277624, intron 4 of 5)	LOC108277624	XM_017490434.1	25930	PREDICTED: phospholipid phosphatase-related protein type 5-like
peaks162999	40.7239	Promoter (<=1kb)	LOC108277697	XM_017490521.1	0	PREDICTED: serine/threonine-protein kinase SIK2-like
peaks157813	3.41459	Promoter (1-2kb)	LOC108277729	XM_017490585.1	-1555	PREDICTED: tsukushin-like isoform X2
peaks19308	4.86351	Distal Intergenic	LOC108277731	LOC108277731	8634	-
peaks160658	15.012	Promoter (2-3kb)	LOC108277732	XM_017490591.1	2352	PREDICTED: uncharacterized protein LOC108277732 isoform X1
peaks19313	5.67092	Promoter (<=1kb)	LOC108277745	LOC108277745	271	-
peaks164840	13.8828	Distal Intergenic	LOC108277798	XM_017490723.1	7974	PREDICTED: arf-GAP with Rho-GAP domain, ANK repeat and PH domain-containing protein 1-like
peaks162568	3.41459	Promoter (<=1kb)	LOC108277820	XM_017490771.1	-685	PREDICTED: alpha-2-macroglobulin-like
peaks161940	64.2944	Promoter (<=1kb)	LOC108277831	XM_017490791.1	0	PREDICTED: sushi domain-containing protein 6-like isoform X2
peaks19309	7.92165	Distal Intergenic	LOC108277856	LOC108277856	-8747	-
peaks161137	5.26046	Promoter (<=1kb)	LOC108277926	XM_017490985.1	0	PREDICTED: leucine-rich repeat-containing protein 51-like
peaks157751	2.41179	Intron (XM_017491013.1/LOC108277943, intron 6 of 13)	LOC108277943	XM_017491017.1	3536	PREDICTED: inositol polyphosphate 5-phosphatase K-like isoform X4
peaks157019	36.1973	Promoter (2-3kb)	LOC108278014	XM_017491130.1	-2195	PREDICTED: zinc finger protein 2 homolog isoform X1
peaks156833	27.7867	Promoter (<=1kb)	LOC108278060	XM_017491201.1	0	PREDICTED: transmembrane protein 59-like isoform X1
peaks156925	8.89587	Promoter (<=1kb)	LOC108278067	XM_017491213.1	175	PREDICTED: gamma-interferon-inducible lysosomal thiol reductase-like isoform X1
peaks19338	2.10372	Promoter (<=1kb)	LOC108278068	LOC108278068	-697	-
peaks158743	11.5359	Promoter (<=1kb)	LOC108278119	XM_017491299.1	0	PREDICTED: angiomotin-like 2a
peaks158742	7.70849	Promoter (<=1kb)	LOC108278163	XR_001815272.1	-784	-
peaks163513	41.0555	Promoter (<=1kb)	LOC108278169	XM_017491355.1	232	PREDICTED: histone H4 transcription factor-like isoform X3
peaks164154	5.1369	Distal Intergenic	LOC108278207	XM_017491417.1	4960	PREDICTED: tristetraprolin-like
peaks162048	52.4074	Promoter (<=1kb)	LOC108278239	XR_001815296.1	0	-
peaks157395	19.0897	Promoter (<=1kb)	LOC108278293	XM_017491551.1	0	PREDICTED: tripartite motif-containing protein 3-like
peaks161271	16.861	Promoter (<=1kb)	LOC108278307	XM_017491576.1	545	PREDICTED: cytochrome P450 2M1-like
peaks163174	14.4951	Intron (XM_017491637.1/LOC108278332, intron 4 of 6)	LOC108278332	XM_017491637.1	24915	PREDICTED: zinc finger and BTB domain-containing protein 16-A-like
peaks163177	36.9983	Intron (XM_017491637.1/LOC108278332, intron 3 of 6)	LOC108278332	XM_017491637.1	16775	PREDICTED: zinc finger and BTB domain-containing protein 16-A-like
peaks163178	15.4956	Exon (XM_017491637.1/LOC108278332, exon 3 of 7)	LOC108278332	XM_017491637.1	15200	PREDICTED: zinc finger and BTB domain-containing protein 16-A-like
peaks163182	16.8643	Promoter (<=1kb)	LOC108278332	XM_017491637.1	0	PREDICTED: zinc finger and BTB domain-containing protein 16-A-like
peaks163981	4.14887	Promoter (2-3kb)	LOC108278350	XM_017491674.1	-2747	PREDICTED: diablo homolog, mitochondrial-like
peaks156709	2.7375	Distal Intergenic	LOC108278400	XM_017491752.1	-5167	PREDICTED: probable cationic amino acid transporter
peaks15082	18.6555	Promoter (1-2kb)	LOC108278430	XM_017491817.1	1088	PREDICTED: vascular endothelial zinc finger 1-like isoform X1
peaks169458	23.8859	Intron (XM_017493293.1/rrm1, intron 16 of 18)	LOC108278440	XM_017491820.1	18948	PREDICTED: short transient receptor potential channel 2-like
peaks171234	11.9611	Distal Intergenic	LOC108278505	XM_017491938.1	-7310	PREDICTED: 5-hydroxytryptamine receptor 4-like isoform X2
peaks167549	7.40563	Distal Intergenic	LOC108278594	XR_001815351.1	22336	-
peaks168904	3.75553	Promoter (<=1kb)	LOC108278748	XM_017492279.1	926	PREDICTED: RNA-binding protein lark-like
peaks172153	38.3057	Promoter (<=1kb)	LOC108278758	XM_017492316.1	0	PREDICTED: dynein light chain 2, cytoplasmic-like
peaks12732	1.56026	3' UTR	LOC108278773	XM_017492345.1	-14589	PREDICTED: excitatory amino acid transporter 2-like
peaks172459	5.21449	Promoter (<=1kb)	LOC108278814	XM_017492436.1	-464	PREDICTED: chromosome-associated kinesin KIF4-like
peaks166933	12.6596	Promoter (<=1kb)	LOC108278819	XM_017492441.1	469	PREDICTED: ubiquitin-conjugating enzyme E2 G1-like
peaks165388	2.67996	Exon (XM_017492448.1/LOC108278825, exon 11 of 31)	LOC108278825	XM_017492448.1	16998	PREDICTED: potassium channel subfamily T member 1-like
peaks168194	2.7375	Intron (XM_017492456.1/LOC108278835, intron 2 of 14)	LOC108278835	XM_017492457.1	-5992	PREDICTED: protein phosphatase Slingshot homolog 2-like isoform X3
peaks165036	16.2368	Promoter (<=1kb)	LOC108278855	XM_017492504.1	0	PREDICTED: DENN domain-containing protein 1A-like isoform X6
peaks167700	4.54298	Exon (XM_017492548.1/LOC108278872, exon 4 of 12)	LOC108278872	XM_017492550.1	6557	PREDICTED: alpha-protein kinase 2-like isoform X3
peaks168838	15.0916	Promoter (<=1kb)	LOC108278883	XM_017492564.1	0	PREDICTED: leucine-rich repeat and fibronectin type-III domain-containing protein 4-like
peaks168013	9.0031	3' UTR	LOC108278894	XM_017492594.1	-10439	PREDICTED: lipase member H-like isoform X1
peaks19428	18.8951	Promoter (<=1kb)	LOC108278906	XR_001815423.1	0	-
peaks169431	34.6189	Promoter (<=1kb)	LOC108278912	XM_017492644.1	0	PREDICTED: ras-related protein Rab-39B
peaks169857	2.33858	Intron (XM_017492689.1/LOC108278927, intron 4 of 25)	LOC108278927	XM_017492692.1	26042	PREDICTED: rho GTPase-activating protein 32-like isoform X6
peaks171614	16.5399	Promoter (<=1kb)	LOC108278981	XM_017492832.1	0	PREDICTED: RING finger protein 145-like
peaks169206	1.61829	Promoter (1-2kb)	LOC108278999	XM_017492858.1	-1257	PREDICTED: ependymin-2-like isoform X2
peaks171167	6.42843	Distal Intergenic	LOC108279024	XM_017492914.1	-5504	PREDICTED: tankyrase-1
peaks171188	1.67192	Intron (XM_017492914.1/LOC108279024, intron 5 of 26)	LOC108279024	XM_017492914.1	54425	PREDICTED: tankyrase-1
peaks170257	5.85554	Intron (XM_017492930.1/zbtb16, intron 3 of 6)	LOC108279033	XR_001815445.1	-57781	-
peaks171509	2.42375	Intron (XM_017493049.1/LOC108279084, intron 1 of 5)	LOC108279084	XM_017493049.1	8506	PREDICTED: nectin-3-like protein
peaks172120	5.8772	Promoter (1-2kb)	LOC108279089	XM_017493053.1	1467	PREDICTED: fatty aldehyde dehydrogenase-like
peaks168993	45.8868	Promoter (<=1kb)	LOC108279110	XM_017493091.1	0	PREDICTED: pecanex-like protein 3 isoform X1
peaks168794	79.7853	Promoter (<=1kb)	LOC108279128	XM_017493120.1	0	PREDICTED: calmodulin
peaks172140	25.8814	Intron (XM_017493122.1/LOC108279130, intron 4 of 8)	LOC108279130	XM_017493122.1	7671	PREDICTED: hepatocyte nuclear factor 1-beta-B-like
peaks20920	33.2892	Intron (XM_017493093.1/LOC108279109, intron 2 of 2)	LOC108279138	XR_001815464.1	17297	-
peaks165508	2.17756	Intron (XM_017493170.1/LOC108279160, intron 5 of 7)	LOC108279160	XM_017493173.1	-6047	PREDICTED: sarcoplasmic reticulum histidine-rich calcium-binding protein-like isoform X3
peaks165518	2.91814	Intron (XM_017493170.1/LOC108279160, intron 2 of 7)	LOC108279160	XM_017493170.1	8719	PREDICTED: sarcoplasmic reticulum histidine-rich calcium-binding protein-like isoform X3
peaks169436	16.2368	Exon (XM_017493294.1/LOC108279225, exon 12 of 32)	LOC108279225	XM_017493294.1	7302	PREDICTED: phosphorylase b kinase regulatory subunit alpha, skeletal muscle isoform-like
peaks168132	5.94152	Intron (XR_001815486.1/LOC108279265, intron 2 of 3)	LOC108279265	XM_017493364.1	-6487	PREDICTED: uncharacterized protein LOC108279265
peaks168124	6.09459	Promoter (2-3kb)	LOC108279266	XM_017493366.1	2921	PREDICTED: uncharacterized protein LOC108279266
peaks168623	5.43322	Intron (XM_017493375.1/LOC108279273, intron 6 of 6)	LOC108279274	XR_001815488.1	-5709	-
peaks168182	57.5523	Promoter (<=1kb)	LOC108279347	XM_017493530.1	0	PREDICTED: high mobility group protein B3-like isoform X2
peaks167960	10.4496	Intron (XM_017493534.1/LOC108279351, intron 3 of 9)	LOC108279351	XM_017493537.1	26777	PREDICTED: gamma-aminobutyric acid receptor subunit gamma-2-like isoform X3
peaks170551	1.67719	Intron (XM_017493573.1/LOC108279362, intron 4 of 15)	LOC108279362	XM_017493573.1	62394	PREDICTED: glutamate receptor 4 isoform X1
peaks176898	1.87917	Distal Intergenic	LOC108279439	XM_017493691.1	-24665	PREDICTED: leucine-rich repeat neuronal protein 3-like
peaks16586	3.07994	Promoter (1-2kb)	LOC108279453	XM_017493717.1	1240	PREDICTED: nuclear factor interleukin-3-regulated protein-like
peaks180318	61.6883	Promoter (<=1kb)	LOC108279504	XM_017493810.1	0	PREDICTED: protein phosphatase 1 regulatory subunit 12A-like isoform X1
peaks178407	2.57814	Distal Intergenic	LOC108279523	XR_001815523.1	-32742	-
peaks173025	22.4071	Intron (XM_017493840.1/LOC108279530, intron 7 of 13)	LOC108279530	XM_017493840.1	46792	PREDICTED: LOW QUALITY PROTEIN: NACHT, LRR and PYD domains-containing protein 12-like
peaks172884	55.5509	Promoter (<=1kb)	LOC108279531	XM_017493841.1	0	PREDICTED: round spermatid basic protein 1-like
peaks172951	4.54298	Distal Intergenic	LOC108279542	XM_017493874.1	-8891	PREDICTED: protein NLRC3-like
peaks172952	10.8908	Distal Intergenic	LOC108279542	XM_017493874.1	-5788	PREDICTED: protein NLRC3-like
peaks172984	17.2332	Intron (XM_017493840.1/LOC108279530, intron 8 of 13)	LOC108279546	XM_017493877.1	46103	PREDICTED: gastrula zinc finger protein XlCGF7.1-like isoform X2
peaks173006	2.77526	Intron (XM_017493840.1/LOC108279530, intron 7 of 13)	LOC108279546	XM_017493879.1	-20110	PREDICTED: gastrula zinc finger protein XlCGF7.1-like isoform X2
peaks172755	2.95668	Distal Intergenic	LOC108279555	XR_001815533.1	13915	-
peaks180045	11.9387	Promoter (2-3kb)	LOC108279603	LOC108279603	-2382	-
peaks176268	6.53108	Promoter (1-2kb)	LOC108279610	XR_001815553.1	-1998	-
peaks176270	3.85822	Promoter (2-3kb)	LOC108279610	XR_001815553.1	2078	-
peaks180018	24.9017	Intron (XM_017493974.1/LOC108279645, intron 2 of 3)	LOC108279649	LOC108279649	20333	-
peaks180016	10.5064	Intron (XM_017493974.1/LOC108279645, intron 2 of 3)	LOC108279662	XR_001815567.1	-6112	-
peaks180017	31.2944	Intron (XM_017493974.1/LOC108279645, intron 2 of 3)	LOC108279662	XR_001815567.1	-8735	-
peaks175500	2.18865	Distal Intergenic	LOC108279663	XR_001815568.1	25152	-
peaks178593	28.3447	Intron (XM_017494025.1/sbf1, intron 11 of 43)	LOC108279682	XM_017494041.1	-32536	PREDICTED: poly
peaks176610	9.60268	Promoter (<=1kb)	LOC108279712	XM_017494121.1	702	PREDICTED: zinc finger protein 2 homolog isoform X3
peaks179448	27.7943	Intron (XM_017494192.1/LOC108279753, intron 16 of 17)	LOC108279755	XR_001815583.1	-31514	-
peaks176333	1.57512	Exon (XM_017494209.1/LOC108279763, exon 6 of 15)	LOC108279763	XM_017494209.1	5113	PREDICTED: sodium- and chloride-dependent GABA transporter 2-like isoform X1
peaks178142	2.9276	Promoter (<=1kb)	LOC108279822	XM_017494315.1	152	PREDICTED: ankyrin repeat and SOCS box protein 13-like
peaks180134	5.81441	Promoter (1-2kb)	LOC108279833	XM_017494355.1	-1540	PREDICTED: guanine nucleotide-binding protein G(i) subunit alpha-1
peaks173603	2.10722	Distal Intergenic	LOC108279952	XR_001815655.1	-65192	-
peaks177313	2.72228	Promoter (2-3kb)	LOC108279963	XR_001815658.1	-2579	-
peaks179060	27.8492	Intron (XM_017494700.1/LOC108279990, intron 2 of 107)	LOC108279990	XM_017494699.1	-5290	PREDICTED: collagen alpha-1(VII) chain-like isoform X1
peaks178065	8.11933	Distal Intergenic	LOC108280003	XM_017494724.1	-55287	PREDICTED: semaphorin-3aa-like
peaks176521	3.08775	Distal Intergenic	LOC108280013	XM_017494742.1	-35341	PREDICTED: glycosyltransferase-like protein LARGE1 isoform X1
peaks175774	4.46117	Promoter (<=1kb)	LOC108280019	XM_017494755.1	0	PREDICTED: poly
peaks176390	1.67192	Exon (XR_001815672.1/LOC108280030, exon 2 of 2)	LOC108280030	XR_001815672.1	9969	-
peaks174683	1.90406	Promoter (2-3kb)	LOC108280035	XM_017494776.1	-2802	PREDICTED: uncharacterized protein LOC108280035
peaks22345	2.46208	Intron (XM_017494811.1/LOC108280057, intron 10 of 18)	LOC108280057	XM_017494829.1	13033	PREDICTED: transcriptional protein SWT1-like isoform X3
peaks173857	3.25659	Intron (XM_017494853.1/LOC108280083, intron 3 of 4)	LOC108280083	XM_017494853.1	10354	PREDICTED: protein NLRC3-like isoform X1
peaks173861	3.81659	Promoter (2-3kb)	LOC108280083	XM_017494853.1	2422	PREDICTED: protein NLRC3-like isoform X1
peaks174117	2.40239	Downstream (2-3kb)	LOC108280092	XM_017494868.1	12603	PREDICTED: zinc finger protein 3-like
peaks174118	6.07024	Downstream (<1kb)	LOC108280092	XM_017494868.1	11322	PREDICTED: zinc finger protein 3-like
peaks173887	9.62352	Promoter (2-3kb)	LOC108280113	XR_001815698.1	-2035	-
peaks22303	15.5396	Intron (XM_017494902.1/LOC108280129, intron 4 of 8)	LOC108280119	XM_017494882.1	-9795	PREDICTED: interferon-induced protein 44-like
peaks22307	9.42155	Intron (XM_017494902.1/LOC108280129, intron 8 of 8)	LOC108280119	XM_017494882.1	18364	PREDICTED: interferon-induced protein 44-like
peaks174880	33.0616	Promoter (<=1kb)	LOC108280122	XM_017494881.1	0	PREDICTED: twinfilin-1-like
peaks176589	5.67092	Intron (XR_001815705.1/LOC108280125, intron 1 of 2)	LOC108280124	XR_001815704.1	-18162	-
peaks176590	4.11103	Intron (XR_001815705.1/LOC108280125, intron 1 of 2)	LOC108280124	XR_001815704.1	-12872	-
peaks22348	9.40319	Promoter (2-3kb)	LOC108280158	XM_017494959.1	-2155	PREDICTED: uncharacterized protein LOC108280158 isoform X6
peaks185499	46.0893	Promoter (<=1kb)	LOC108280169	XM_017494975.1	0	PREDICTED: cathepsin Z-like
peaks184652	4.118	Intron (XM_017495019.1/LOC108280194, intron 9 of 13)	LOC108280194	XM_017495018.1	23159	PREDICTED: protein FAM227A-like isoform X4
peaks183550	3.06538	Intron (XM_017495048.1/LOC108280216, intron 7 of 8)	LOC108280216	XM_017495050.1	20037	PREDICTED: paired box protein Pax-3-like isoform X2
peaks181124	4.38476	Distal Intergenic	LOC108280231	XM_017495073.1	-37480	PREDICTED: cadherin-10-like
peaks184747	3.98843	Distal Intergenic	LOC108280235	XM_017495078.1	-84148	PREDICTED: uncharacterized protein LOC108280235 isoform X3
peaks184406	2.77526	Distal Intergenic	LOC108280265	XR_001815740.1	81147	-
peaks182695	2.90896	Downstream (1-2kb)	LOC108280275	XM_017495125.1	-3578	PREDICTED: cytochrome P450 2C42-like
peaks187579	7.08545	Promoter (2-3kb)	LOC108280318	XM_017495185.1	2138	PREDICTED: LOW QUALITY PROTEIN: probable flap endonuclease 1 homolog
peaks185033	3.79273	Intron (XM_017495235.1/LOC108280345, intron 4 of 15)	LOC108280345	XM_017495238.1	30725	PREDICTED: semaphorin-4E-like isoform X2
peaks185081	14.0881	Promoter (<=1kb)	LOC108280347	XM_017495243.1	0	PREDICTED: G-protein-signaling modulator 2-like isoform X3
peaks185336	13.2349	Promoter (1-2kb)	LOC108280355	XR_001815747.1	1933	-
peaks180768	20.6516	Intron (XM_017495279.1/LOC108280370, intron 1 of 28)	LOC108280370	XM_017495283.1	3589	PREDICTED: clathrin coat assembly protein AP180-like isoform X2
peaks180830	2.95371	Promoter (<=1kb)	LOC108280376	XM_017495290.1	175	PREDICTED: macrophage mannose receptor 1-like isoform X2
peaks180831	9.52562	Intron (XM_017495290.1/LOC108280376, intron 1 of 3)	LOC108280376	XM_017495290.1	4212	PREDICTED: macrophage mannose receptor 1-like isoform X2
peaks183823	2.69833	Distal Intergenic	LOC108280422	XM_017495375.1	-16577	PREDICTED: neuropilin-1a-like isoform X1
peaks183849	9.40319	Distal Intergenic	LOC108280425	XR_001815764.1	3872	-
peaks183488	47.4909	Promoter (<=1kb)	LOC108280459	XM_017495435.1	0	PREDICTED: period circadian protein homolog 2-like isoform X3
peaks183481	10.9879	Promoter (<=1kb)	LOC108280463	XM_017495451.1	0	PREDICTED: guanylate-binding protein 1-like
peaks187388	2.10372	Promoter (<=1kb)	LOC108280478	XM_017495482.1	230	PREDICTED: receptor-type tyrosine-protein phosphatase F isoform X8
peaks187407	15.5029	Promoter (<=1kb)	LOC108280478	XM_017495479.1	0	PREDICTED: receptor-type tyrosine-protein phosphatase F isoform X8
peaks187008	3.27173	Exon (XM_017495511.1/LOC108280488, exon 15 of 18)	LOC108280489	XM_017495512.1	-5438	PREDICTED: transferrin receptor protein 1-like
peaks12255	25.9304	Distal Intergenic	LOC108280514	XR_001815789.1	-10646	PREDICTED: uncharacterized protein LOC108280514 isoform X1
peaks187372	3.44031	Intron (XM_017495482.1/LOC108280478, intron 16 of 28)	LOC108280529	XM_017495602.1	-28300	PREDICTED: lysine-specific demethylase 4A-like isoform X2
peaks182288	1.71995	Intron (XM_017495621.1/LOC108280535, intron 1 of 16)	LOC108280535	XM_017495620.1	-8390	PREDICTED: uncharacterized protein LOC108280535
peaks12287	67.9739	Distal Intergenic	LOC108280547	XM_017495643.1	-5587	PREDICTED: prolactin
peaks187051	10.9879	Distal Intergenic	LOC108280564	XM_017495669.1	-13070	PREDICTED: disks large homolog 1 isoform X14
peaks186356	22.0608	Intron (XM_017495692.1/LOC108280567, intron 4 of 4)	LOC108280567	XM_017495690.1	5818	PREDICTED: ras-related protein Rab-11B isoform X1
peaks184873	2.61041	Promoter (<=1kb)	LOC108280583	XM_017495722.1	-13	PREDICTED: T-lymphocyte activation antigen CD86-like isoform X2
peaks182686	4.11103	Intron (XM_017495734.1/LOC108280590, intron 3 of 8)	LOC108280590	XM_017495734.1	4953	PREDICTED: cytochrome P450 2G1-like
peaks182690	34.6189	Exon (XM_017495125.1/LOC108280275, exon 7 of 10)	LOC108280590	XM_017495734.1	-6474	PREDICTED: cytochrome P450 2G1-like
peaks182691	5.23636	Intron (XM_017495125.1/LOC108280275, intron 6 of 9)	LOC108280590	XM_017495734.1	-8630	PREDICTED: cytochrome P450 2G1-like
peaks181870	3.72219	Intron (XM_017495756.1/LOC108280598, intron 1 of 7)	LOC108280598	XM_017495756.1	10138	PREDICTED: muscleblind-like protein 1 isoform X5
peaks186609	10.7257	Promoter (1-2kb)	LOC108280614	XM_017495788.1	-1293	PREDICTED: polymeric immunoglobulin receptor-like
peaks182955	5.32267	Exon (XM_017495936.1/atm, exon 59 of 63)	LOC108280663	XM_017495940.1	43832	PREDICTED: beta-secretase 2-like isoform X1
peaks186640	2.36617	Intron (XM_017495985.1/LOC108280684, intron 4 of 8)	LOC108280684	XM_017495985.1	9830	PREDICTED: elongation factor 1-delta-like isoform X5
peaks185431	1.36189	Intron (XM_017496024.1/LOC108280702, intron 9 of 31)	LOC108280702	XM_017496026.1	70791	PREDICTED: receptor-type tyrosine-protein phosphatase S-like isoform X6
peaks186504	5.18701	Promoter (1-2kb)	LOC108280712	XM_017496049.1	1526	PREDICTED: transcriptional repressor p66-alpha-like isoform X2
peaks185651	4.74305	Intron (XM_017495037.1/LOC108280210, intron 5 of 8)	LOC108280721	XM_017496059.1	-47522	PREDICTED: spindlin-W-like isoform X2
peaks185665	19.7155	Promoter (<=1kb)	LOC108280721	XM_017496059.1	0	PREDICTED: spindlin-W-like isoform X2
peaks186675	33.9879	Promoter (<=1kb)	LOC108280757	XM_017496127.1	0	PREDICTED: FYVE and coiled-coil domain-containing protein 1-like isoform X2
peaks187466	25.2322	Promoter (<=1kb)	LOC108280762	XM_017496141.1	0	PREDICTED: glutamine synthetase
peaks187470	5.50765	Distal Intergenic	LOC108280762	XM_017496141.1	5223	PREDICTED: glutamine synthetase
peaks182738	3.75553	Intron (XM_017496181.1/LOC108280779, intron 6 of 11)	LOC108280779	XM_017496185.1	13926	PREDICTED: septin-4 isoform X6
peaks182730	22.3419	Promoter (<=1kb)	LOC108280791	XM_017496202.1	0	PREDICTED: apolipoprotein A-I-1-like
peaks184716	3.75553	Distal Intergenic	LOC108280809	XM_017496228.1	-8843	PREDICTED: glypican-1-like
peaks12702	3.42516	Exon (XM_017495964.1/tbc1d17, exon 13 of 17)	LOC108280826	XM_017496263.1	4062	PREDICTED: G1/S-specific cyclin-D2-like isoform X2
peaks180876	15.012	Promoter (<=1kb)	LOC108280897	XM_017496398.1	0	PREDICTED: suppressor of cytokine signaling 6-like
peaks12479	19.669	Promoter (<=1kb)	LOC108280902	XM_017496406.1	0	PREDICTED: transcription elongation factor B polypeptide 2-like
peaks184825	1.68841	Intron (XM_017496424.1/LOC108280917, intron 2 of 8)	LOC108280917	XM_017496424.1	31408	PREDICTED: glypican-5-like isoform X4
peaks183667	3.38405	Distal Intergenic	LOC108280923	XM_017496433.1	116831	PREDICTED: serine/threonine-protein phosphatase PP1-gamma catalytic subunit-like
peaks183677	3.44031	Distal Intergenic	LOC108280923	XM_017496433.1	95066	PREDICTED: serine/threonine-protein phosphatase PP1-gamma catalytic subunit-like
peaks12710	9.40319	Promoter (<=1kb)	LOC108280927	XR_001815850.1	0	-
peaks12492	10.9879	Promoter (<=1kb)	LOC108280953	XR_001815854.1	369	-
peaks19385	19.2043	Promoter (2-3kb)	LOC108280985	XM_017496501.1	-2169	PREDICTED: uncharacterized protein LOC108280985
peaks19386	5.25379	Intron (XM_017496457.1/LOC108280967, intron 7 of 7)	LOC108280985	XM_017496501.1	-4078	PREDICTED: uncharacterized protein LOC108280985
peaks192238	2.57814	Distal Intergenic	LOC108280992	XM_017496509.1	-135442	PREDICTED: metabotropic glutamate receptor 7
peaks192240	4.48046	Distal Intergenic	LOC108280992	XM_017496509.1	-126935	PREDICTED: metabotropic glutamate receptor 7
peaks192284	5.67092	Intron (XM_017496509.1/LOC108280992, intron 1 of 9)	LOC108280992	XM_017496509.1	57699	PREDICTED: metabotropic glutamate receptor 7
peaks192319	5.36389	Intron (XM_017496509.1/LOC108280992, intron 7 of 9)	LOC108280992	XM_017496509.1	167636	PREDICTED: metabotropic glutamate receptor 7
peaks19379	8.45307	Intron (XM_017496457.1/LOC108280967, intron 7 of 7)	LOC108280997	XR_001815865.1	-4137	-
peaks19380	28.7545	Promoter (2-3kb)	LOC108280997	XR_001815865.1	-2677	-
peaks19382	3.43277	Promoter (<=1kb)	LOC108280997	XR_001815865.1	343	-
peaks192445	2.77165	Distal Intergenic	LOC108281001	XR_001815866.1	50945	-
peaks192468	3.41459	Distal Intergenic	LOC108281001	XR_001815866.1	-8424	-
peaks19388	10.7486	Promoter (1-2kb)	LOC108281004	XR_001815871.1	-1486	-
peaks19389	3.8587	Promoter (2-3kb)	LOC108281004	XR_001815871.1	-2974	-
peaks188466	9.7896	Promoter (<=1kb)	LOC108281008	XM_017496531.1	0	PREDICTED: histone-lysine N-methyltransferase SETMAR
peaks188162	12.7452	Promoter (<=1kb)	LOC108281043	XM_017496588.1	-914	PREDICTED: voltage-dependent L-type calcium channel subunit alpha-1D-like
peaks191725	4.34638	Intron (XM_017496607.1/LOC108281061, intron 13 of 26)	LOC108281061	XM_017496607.1	39507	PREDICTED: rho guanine nucleotide exchange factor 10-like protein
peaks191729	8.04408	Intron (XM_017496607.1/LOC108281061, intron 16 of 26)	LOC108281061	XM_017496607.1	54197	PREDICTED: rho guanine nucleotide exchange factor 10-like protein
peaks191739	5.84676	Intron (XM_017496607.1/LOC108281061, intron 20 of 26)	LOC108281061	XM_017496607.1	96132	PREDICTED: rho guanine nucleotide exchange factor 10-like protein
peaks191758	3.08775	Distal Intergenic	LOC108281061	XM_017496607.1	151230	PREDICTED: rho guanine nucleotide exchange factor 10-like protein
peaks187812	18.1666	Promoter (<=1kb)	LOC108281078	XM_017496631.1	0	PREDICTED: AMP deaminase 2-like isoform X1
peaks217557	2.76567	Intron (XM_017455956.1/lpgat1, intron 2 of 7)	lpgat1	XM_017455957.1	7207	PREDICTED: acyl-CoA:lysophosphatidylglycerol acyltransferase 1
peaks35672	2.26419	Distal Intergenic	lrch3	XM_017466489.1	-136406	PREDICTED: leucine-rich repeat and calponin homology domain-containing protein 3 isoform X2
peaks61466	36.9336	Intron (XM_017470512.1/lrp1b, intron 1 of 90)	lrp1b	XM_017470512.1	51898	PREDICTED: low-density lipoprotein receptor-related protein 1B
peaks61469	6.98002	Intron (XM_017470512.1/lrp1b, intron 1 of 90)	lrp1b	XM_017470512.1	65010	PREDICTED: low-density lipoprotein receptor-related protein 1B
peaks224558	2.73478	Exon (XR_001810819.1/lrp3, exon 6 of 10)	lrp3	XM_017458346.1	10432	PREDICTED: low-density lipoprotein receptor-related protein 3
peaks26221	4.97519	Distal Intergenic	lrpap1	XM_017464692.1	-98725	PREDICTED: alpha-2-macroglobulin receptor-associated protein
peaks98327	2.57814	Promoter (1-2kb)	lrrc28	XM_017478837.1	-1104	PREDICTED: leucine-rich repeat-containing protein 28
peaks107717	4.00049	Distal Intergenic	lrrc7	XM_017480477.1	-19112	PREDICTED: leucine-rich repeat-containing protein 7
peaks132817	2.56356	Distal Intergenic	lrrtm2	XM_017484897.1	-68387	PREDICTED: leucine-rich repeat transmembrane neuronal protein 2
peaks173394	46.5175	Distal Intergenic	lrtm2	XM_017494899.1	-18725	PREDICTED: leucine-rich repeat and transmembrane domain-containing protein 2 isoform X2
peaks164707	13.8189	Distal Intergenic	lsamp	XM_017491048.1	-28767	PREDICTED: limbic system-associated membrane protein isoform X1
peaks102453	70.1331	Promoter (<=1kb)	lsg1	XM_017478827.1	0	PREDICTED: large subunit GTPase 1 homolog
peaks218674	15.7683	Distal Intergenic	mad1l1	XM_017458183.1	38740	PREDICTED: mitotic spindle assembly checkpoint protein MAD1
peaks84218	24.7411	Promoter (<=1kb)	maea	XM_017474531.1	0	PREDICTED: macrophage erythroblast attacher
peaks47702	6.98002	Promoter (<=1kb)	mak16	XM_017468680.1	0	PREDICTED: protein MAK16 homolog isoform X1
peaks76945	28.1887	Promoter (<=1kb)	maml1	XM_017473611.1	-236	PREDICTED: mastermind-like protein 1 isoform X1
peaks159721	4.85875	Intron (XM_017491057.1/maml2, intron 1 of 4)	maml2	XM_017491057.1	25430	PREDICTED: mastermind-like protein 2
peaks205413	2.48826	Intron (XM_017453482.1/man1c1, intron 1 of 11)	man1c1	XM_017453482.1	3654	PREDICTED: mannosyl-oligosaccharide 1,2-alpha-mannosidase IC
peaks111809	7.86718	Intron (XM_017480572.1/LOC108272263, intron 5 of 9)	manbal	XM_017479154.1	-26273	PREDICTED: protein MANBAL
peaks76797	28.2324	Promoter (<=1kb)	map1lc3b	XM_017474545.1	701	PREDICTED: microtubule-associated proteins 1A/1B light chain 3B
peaks203395	5.04277	Exon (XM_017453026.1/map3k15, exon 4 of 32)	map3k15	XM_017453028.1	4052	PREDICTED: mitogen-activated protein kinase kinase kinase 15 isoform X2
peaks203396	53.5249	Intron (XM_017453026.1/map3k15, intron 5 of 31)	map3k15	XM_017453028.1	7100	PREDICTED: mitogen-activated protein kinase kinase kinase 15 isoform X2
peaks138227	3.39118	Exon (XM_017484907.1/med12, exon 27 of 44)	mars2	XM_017484912.1	30232	PREDICTED: methionine--tRNA ligase, mitochondrial
peaks138234	1.81313	Intron (XM_017484912.1/mars2, intron 2 of 2)	mars2	XM_017484912.1	6271	PREDICTED: methionine--tRNA ligase, mitochondrial
peaks107042	8.81644	Intron (XM_017479806.1/mast2, intron 1 of 28)	mast2	XM_017479806.1	4343	PREDICTED: microtubule-associated serine/threonine-protein kinase 2 isoform X4
peaks28626	4.48046	Exon (XM_017464803.1/ddx43, exon 12 of 17)	mb21d1	XM_017464805.1	10687	PREDICTED: cyclic GMP-AMP synthase
peaks187122	3.44031	Exon (XM_017496038.1/LOC108280709, exon 3 of 6)	mb21d2	XM_017496032.1	-5326	PREDICTED: protein MB21D2
peaks90345	17.4929	Promoter (<=1kb)	mbip	XM_017477222.1	0	PREDICTED: MAP3K12-binding inhibitory protein 1 isoform X2
peaks177292	9.02688	Promoter (<=1kb)	mcm10	XM_017494481.1	0	PREDICTED: protein MCM10 homolog isoform X3
peaks214621	16.4677	Promoter (<=1kb)	mcm3	XM_017456660.1	0	PREDICTED: DNA replication licensing factor MCM3
peaks58590	14.6132	Promoter (<=1kb)	mcm3ap	XM_017470357.1	0	PREDICTED: germinal-center associated nuclear protein
peaks19955	26.6507	Promoter (<=1kb)	mcm7	XM_017453697.1	0	PREDICTED: DNA replication licensing factor MCM7 isoform X2
peaks177142	3.67856	Intron (XM_017494678.1/mdfic, intron 3 of 4)	mdfic	XM_017494677.1	5852	PREDICTED: myoD family inhibitor domain-containing protein
peaks23334	37.7491	Promoter (<=1kb)	med23	XM_017455014.1	0	PREDICTED: mediator of RNA polymerase II transcription subunit 23 isoform X4
peaks236263	25.0647	Promoter (<=1kb)	med28	XM_017461642.1	0	PREDICTED: mediator of RNA polymerase II transcription subunit 28 isoform X2
peaks207417	3.7737	Intron (XM_017454580.1/extl1, intron 7 of 10)	med30	XM_017454582.1	36373	PREDICTED: mediator of RNA polymerase II transcription subunit 30
peaks127905	6.09459	Distal Intergenic	meox1	XM_017482693.1	12314	PREDICTED: homeobox protein MOX-1
peaks99079	25.2324	Promoter (<=1kb)	mesdc2	XM_017478102.1	0	PREDICTED: LDLR chaperone MESD
peaks89338	18.7778	Promoter (<=1kb)	mettl10	XM_017475374.1	0	PREDICTED: protein-lysine N-methyltransferase METTL10 isoform X1
peaks227110	35.1325	Promoter (<=1kb)	mfap1	XM_017458789.1	0	PREDICTED: microfibrillar-associated protein 1
peaks99918	35.4055	Promoter (<=1kb)	mfsd14a	XM_017477834.1	0	PREDICTED: hippocampus abundant transcript 1 protein
peaks141427	15.0024	Promoter (<=1kb)	mfsd5	XM_017487770.1	394	PREDICTED: molybdate-anion transporter
peaks123341	7.43399	Promoter (<=1kb)	mfsd8	XM_017483187.1	0	PREDICTED: major facilitator superfamily domain-containing protein 8 isoform X3
peaks84812	3.68873	Intron (XM_017474576.1/mgat4d, intron 5 of 14)	mgat4d	XM_017474576.1	11389	PREDICTED: alpha-1,3-mannosyl-glycoprotein 4-beta-N-acetylglucosaminyltransferase-like protein MGAT4D
peaks84813	13.2495	Exon (XM_017474576.1/mgat4d, exon 8 of 15)	mgat4d	XM_017474576.1	14242	PREDICTED: alpha-1,3-mannosyl-glycoprotein 4-beta-N-acetylglucosaminyltransferase-like protein MGAT4D
peaks30926	2.91874	Exon (XM_017464991.1/LOC108263826, exon 8 of 13)	mgea5	XM_017464209.1	-3701	PREDICTED: protein O-GlcNAcase isoform X2
peaks207777	21.4318	Promoter (<=1kb)	mgmt	XM_017453989.1	0	PREDICTED: methylated-DNA--protein-cysteine methyltransferase
peaks177673	12.0931	Promoter (<=1kb)	mgst1	XM_017494204.1	0	PREDICTED: microsomal glutathione S-transferase 1
peaks115777	9.98437	Intron (XM_017482168.1/micall1, intron 1 of 15)	micall1	XM_017482168.1	9722	PREDICTED: MICAL-like protein 1 isoform X1
peaks206009	7.4413	Promoter (<=1kb)	mios	XM_017453703.1	0	PREDICTED: WD repeat-containing protein mio
peaks57296	7.91476	Promoter (<=1kb)	mitd1	NM_001200672.1	0	MIT domain-containing protein 1
peaks131119	32.5009	Promoter (<=1kb)	mki67	XM_017482849.1	0	PREDICTED: LOW QUALITY PROTEIN: antigen KI-67
peaks122070	6.0795	Promoter (1-2kb)	mmd	NM_001200780.1	1170	monocyte to macrophage differentiation factor
peaks122073	22.6852	Intron (XM_017481880.1/LOC108272973, intron 8 of 21)	mmd	NM_001200780.1	9458	monocyte to macrophage differentiation factor
peaks5510	1.98254	Promoter (2-3kb)	mmp16	XM_017474648.1	-2633	PREDICTED: matrix metalloproteinase-16 isoform X1
peaks117085	54.8434	Promoter (<=1kb)	mobl3	NM_001200526.1	0	mps one binder kinase activator-like 3
peaks90864	22.3509	Promoter (<=1kb)	mocs3	XM_017475297.1	0	PREDICTED: adenylyltransferase and sulfurtransferase MOCS3 isoform X1
peaks67053	19.6861	Promoter (<=1kb)	mospd2	XM_017470714.1	0	PREDICTED: motile sperm domain-containing protein 2
peaks237369	64.4517	Promoter (<=1kb)	mpc1	NM_001200925.1	0	mitochondrial pyruvate carrier 1
peaks172315	7.33109	Promoter (<=1kb)	mpp1	XM_017492321.1	-765	PREDICTED: 55 kDa erythrocyte membrane protein
peaks123507	26.7302	Intron (XM_017483636.1/mpp7, intron 1 of 15)	mpp7	XM_017483636.1	20304	PREDICTED: MAGUK p55 subfamily member 7
peaks178895	3.3317	Intron (XM_017494655.1/scube1, intron 7 of 22)	mpped1	XM_017493891.1	-38310	PREDICTED: metallophosphoesterase domain-containing protein 1
peaks180850	3.06538	Exon (XM_017495825.1/mre11a, exon 14 of 20)	mre11a	XM_017495825.1	14138	PREDICTED: double-strand break repair protein MRE11A
peaks212080	6.12399	Promoter (<=1kb)	mrpl24	XM_017454953.1	0	PREDICTED: 39S ribosomal protein L24, mitochondrial
peaks120512	4.15085	Promoter (1-2kb)	mrpl36	XM_017480659.1	1106	PREDICTED: 39S ribosomal protein L36, mitochondrial
peaks124677	20.758	Promoter (<=1kb)	mrpl38	NM_001200392.1	0	39S ribosomal protein L38, mitochondrial
peaks103206	3.09409	3' UTR	mrpl45	XM_017477772.1	-5629	PREDICTED: 39S ribosomal protein L45, mitochondrial
peaks177851	22.2725	Promoter (<=1kb)	mrps33	XM_017493702.1	0	PREDICTED: 28S ribosomal protein S33, mitochondrial
peaks14534	10.7538	Promoter (<=1kb)	mrps34	XM_017452076.1	4	PREDICTED: 28S ribosomal protein S34, mitochondrial
peaks148767	16.2368	Promoter (<=1kb)	mrrf	XM_017489227.1	0	PREDICTED: ribosome-recycling factor, mitochondrial
peaks152534	3.06538	Distal Intergenic	msantd2	XM_017488296.1	-8114	PREDICTED: myb/SANT-like DNA-binding domain-containing protein 2 isoform X2
peaks149744	9.67613	Promoter (<=1kb)	msmb	XM_017488272.1	0	PREDICTED: beta-microseminoprotein
peaks23883	6.91835	Exon (NM_001201320.1/mtap, exon 5 of 8)	mtap	NM_001201320.1	8272	S-methyl-5\\'-thioadenosine phosphorylase
peaks185543	8.89769	Intron (XM_017496379.1/rab12, intron 5 of 5)	mtcl1	XM_017495844.1	-6279	PREDICTED: microtubule cross-linking factor 1 isoform X3
peaks94782	30.7686	Promoter (<=1kb)	mtfr1l	XM_017475536.1	0	PREDICTED: mitochondrial fission regulator 1-like
peaks116774	34.6189	Promoter (<=1kb)	mtx2	NM_001200935.1	0	metaxin-2
peaks100620	51.3195	Promoter (<=1kb)	mydgf	XM_017478553.1	0	PREDICTED: myeloid-derived growth factor
peaks22196	56.0313	Promoter (<=1kb)	myo6	XM_017494541.1	0	PREDICTED: unconventional myosin-VI isoform X7
peaks220207	53.7729	Exon (NM_001200695.1/n6amt1, exon 8 of 8)	n6amt1	NM_001200695.1	18847	PREDICTED: hemK methyltransferase family member 2 isoform X1
peaks49751	1.81313	Exon (XM_017467655.1/nadk, exon 3 of 12)	nadk	XM_017467656.1	-5598	PREDICTED: NAD kinase isoform X3
peaks178550	20.3693	Promoter (<=1kb)	naf1	XM_017494260.1	0	PREDICTED: H/ACA ribonucleoprotein complex non-core subunit NAF1 isoform X1
peaks72485	4.11103	Promoter (<=1kb)	nagk	NM_001200445.1	0	PREDICTED: N-acetyl-D-glucosamine kinase isoform X1
peaks7639	16.1652	Promoter (<=1kb)	nagpa	XM_017477659.1	0	PREDICTED: N-acetylglucosamine-1-phosphodiester alpha-N-acetylglucosaminidase isoform X1
peaks159747	24.6679	Promoter (<=1kb)	nars2	XM_017490147.1	0	PREDICTED: probable asparagine--tRNA ligase, mitochondrial
peaks21206	4.54298	Intron (XM_017493334.1/nbas, intron 30 of 51)	nbas	XM_017493334.1	105747	PREDICTED: neuroblastoma-amplified sequence
peaks187865	93.3891	Distal Intergenic	nbl1	XM_017496660.1	-3540	PREDICTED: neuroblastoma suppressor of tumorigenicity 1
peaks170130	2.47736	Intron (XM_017492976.1/ncam1, intron 1 of 21)	ncam1	XM_017492987.1	74750	PREDICTED: neural cell adhesion molecule 1 isoform X17
peaks61328	3.63995	Intron (XM_017469130.1/ncam2, intron 1 of 16)	ncam2	XM_017469130.1	63851	PREDICTED: neural cell adhesion molecule 2 isoform X3
peaks183305	5.23636	Promoter (<=1kb)	ncapd2	XM_017496062.1	34	PREDICTED: condensin complex subunit 1
peaks239320	4.41723	Promoter (1-2kb)	ncapg	XM_017461073.1	1303	PREDICTED: condensin complex subunit 3 isoform X3
peaks75750	34.4414	Intron (XM_017473020.1/LOC108268206, intron 4 of 27)	ncapg2	XM_017473021.1	-19862	PREDICTED: condensin-2 complex subunit G2
peaks47561	30.8333	Promoter (2-3kb)	ncor2	XM_017467719.1	-2761	PREDICTED: nuclear receptor corepressor 2 isoform X2
peaks102290	39.522	Promoter (<=1kb)	ndufa11	NM_001201293.1	0	NADH dehydrogenase
peaks148746	16.7802	Promoter (<=1kb)	ndufa8	XM_017489225.1	0	PREDICTED: NADH dehydrogenase
peaks122829	45.8021	Promoter (1-2kb)	ndufb8	NM_001200939.1	-1139	NADH dehydrogenase
peaks187922	7.27826	Distal Intergenic	necap2	XM_017449945.1	-4539	PREDICTED: LOW QUALITY PROTEIN: adaptin ear-binding coat-associated protein 2
peaks114449	15.6207	Promoter (<=1kb)	nelfcd	XM_017481871.1	0	PREDICTED: negative elongation factor C/D
peaks64497	14.9688	Distal Intergenic	neurod1	XM_017469208.1	-5898	PREDICTED: neurogenic differentiation factor 1
peaks18956	8.59212	Promoter (<=1kb)	nfkb1	XM_017489636.1	0	PREDICTED: nuclear factor NF-kappa-B p105 subunit
peaks178824	81.9488	Promoter (<=1kb)	nfyb	XM_017493655.1	0	nuclear transcription factor Y subunit beta
peaks114066	26.3308	Promoter (<=1kb)	nhej1	XM_017480632.1	0	non-homologous end-joining factor 1
peaks192326	2.53518	Intron (XM_017496509.1/LOC108280992, intron 8 of 9)	nicn1	NM_001201088.1	174227	PREDICTED: nicolin-1 isoform X1
peaks192368	3.08775	Distal Intergenic	nicn1	NM_001201088.1	18760	PREDICTED: nicolin-1 isoform X1
peaks192377	1.96735	Distal Intergenic	nicn1	XM_017496462.1	-7036	PREDICTED: nicolin-1 isoform X1
peaks205242	53.4315	Promoter (<=1kb)	nkd2	XM_017453762.1	0	PREDICTED: protein naked cuticle homolog 2
peaks102907	2.47736	Distal Intergenic	nkpd1	XM_017477344.1	-121510	PREDICTED: NTPase KAP family P-loop domain-containing protein 1
peaks77753	4.80876	Intron (XM_017475248.1/nlgn3, intron 3 of 5)	nlgn3	XM_017475248.1	89358	PREDICTED: neuroligin-3
peaks107880	49.0327	Promoter (<=1kb)	nme7	NM_001200358.1	0	nucleoside diphosphate kinase 7
peaks171132	20.2033	Promoter (<=1kb)	nnt	XM_017493132.1	0	PREDICTED: NAD(P) transhydrogenase, mitochondrial
peaks122527	14.4896	Promoter (1-2kb)	nol12	XM_017480956.1	1294	PREDICTED: nucleolar protein 12
peaks198562	9.40319	Promoter (<=1kb)	nol6	XM_017451436.1	0	PREDICTED: nucleolar protein 6
peaks228682	3.00028	Intron (XM_017459090.1/LOC108259514, intron 5 of 7)	npb	XM_017459129.1	9213	PREDICTED: neuropeptide B
peaks103203	5.48421	Exon (XM_017477643.1/npepps, exon 6 of 23)	npepps	XM_017477643.1	12761	PREDICTED: puromycin-sensitive aminopeptidase
peaks196837	2.19404	Distal Intergenic	npffr2	XM_017451242.1	45031	PREDICTED: neuropeptide FF receptor 2 isoform X4
peaks25848	4.48046	Intron (XM_017463314.1/npnt, intron 4 of 11)	npnt	XM_017463314.1	43445	PREDICTED: nephronectin isoform X1
peaks109791	10.9879	Promoter (<=1kb)	nprl2	XM_017479824.1	0	PREDICTED: nitrogen permease regulator 2-like protein
[truncated: 484 more rows]

## Sheet: Mtrp+AH_vs_PBS
peak_name	peak_score	annotation	geneId	transcriptId	distanceToTSS	geneDescription
peaks168220	3.25659	Promoter (<=1kb)	abcc9	XM_017494754.1	-549	PREDICTED: ATP-binding cassette sub-family C member 9 isoform X2
peaks47544	4.62471	Intron (XM_017467146.1/acot7, intron 3 of 9)	acot7	XM_017467146.1	6545	PREDICTED: cytosolic acyl coenzyme A thioester hydrolase isoform X3
peaks176509	5.96308	Promoter (1-2kb)	acsm3	XM_017496281.1	1273	PREDICTED: acyl-coenzyme A synthetase ACSM3, mitochondrial isoform X2
peaks26433	7.49543	Intron (XM_017464813.1/adgra1, intron 2 of 18)	adgra1	XM_017464813.1	44079	PREDICTED: adhesion G protein-coupled receptor A1 isoform X2
peaks46639	1.99516	Promoter (<=1kb)	adgra2	XM_017467960.1	575	PREDICTED: adhesion G protein-coupled receptor A2
peaks115331	2.19404	Intron (XM_017482496.1/adgrb2, intron 2 of 31)	adgrb2	XM_017482498.1	161156	PREDICTED: adhesion G protein-coupled receptor B2 isoform X3
peaks73845	53.0133	Intron (XM_017474593.1/agbl1, intron 4 of 22)	agbl1	XM_017474593.1	28632	PREDICTED: cytosolic carboxypeptidase 4
peaks38193	2.80337	Intron (XM_017465849.1/agk, intron 6 of 14)	agk	XM_017465849.1	3768	PREDICTED: acylglycerol kinase, mitochondrial
peaks91601	5.90903	Promoter (<=1kb)	aim1	XM_017475649.1	-456	PREDICTED: absent in melanoma 1 protein isoform X2
peaks204863	2.46624	Intron (XM_017455555.1/mthfd1l, intron 23 of 26)	akap12	XM_017455504.1	-13915	PREDICTED: A-kinase anchor protein 12 isoform X2
peaks22357	9.00041	Promoter (2-3kb)	akap7	XM_017455820.1	-2861	PREDICTED: A-kinase anchor protein 7 isoform X1
peaks118384	8.52305	Promoter (2-3kb)	anxa11	NM_001200260.1	-2686	annexin A11b
peaks128176	3.58514	Intron (XM_017484530.1/anxa6, intron 7 of 24)	anxa6	NM_001200326.1	14369	PREDICTED: annexin A6 isoform X1
peaks43809	1.70874	Intron (XM_017465961.1/arhgef26, intron 5 of 15)	arhgef26	XM_017465960.1	6802	PREDICTED: rho guanine nucleotide exchange factor 26
peaks101157	35.1966	Distal Intergenic	atp10a	XM_017480201.1	-19952	PREDICTED: probable phospholipid-transporting ATPase VA
peaks211920	10.6835	Intron (XM_017458200.1/tfdp1, intron 6 of 11)	atp4b	XM_017458202.1	10401	PREDICTED: potassium-transporting ATPase subunit beta
peaks109831	14.0017	Promoter (1-2kb)	atp5e	XM_017481095.1	1971	PREDICTED: ATP synthase subunit epsilon, mitochondrial
peaks166300	4.22858	Distal Intergenic	atp6v1f	XM_017493887.1	-21978	PREDICTED: V-type proton ATPase subunit F
peaks166302	2.83272	Distal Intergenic	atp6v1f	XM_017493887.1	-19461	PREDICTED: V-type proton ATPase subunit F
peaks14610	2.40461	Exon (XM_017494750.1/atxn2l, exon 21 of 24)	atxn2l	XM_017494773.1	9708	PREDICTED: ataxin-2-like protein isoform X4
peaks30868	16.1648	Distal Intergenic	b3galnt2	XM_017464158.1	-52326	PREDICTED: UDP-GalNAc:beta-1,3-N-acetylgalactosaminyltransferase 2 isoform X5
peaks131854	4.70722	Intron (XM_017485794.1/banp, intron 6 of 12)	banp	XM_017485794.1	11001	PREDICTED: protein BANP isoform X1
peaks22944	17.7495	Distal Intergenic	bnc2	XM_017464909.1	85805	PREDICTED: zinc finger protein basonuclin-2 isoform X1
peaks168280	13.2593	Distal Intergenic	c19h12orf75	XR_001815509.1	14073	PREDICTED: overexpressed in colon carcinoma 1 protein isoform X1
peaks111723	17.5529	Intron (XM_017481702.1/c1qtnf6, intron 2 of 2)	c1qtnf6	XM_017481702.1	11560	PREDICTED: complement C1q tumor necrosis factor-related protein 6
peaks17863	5.61013	Distal Intergenic	c2h16orf72	XM_017460756.1	49278	PREDICTED: UPF0472 protein C16orf72 homolog
peaks17869	2.18886	Distal Intergenic	c2h16orf72	XM_017460756.1	24806	PREDICTED: UPF0472 protein C16orf72 homolog
peaks17870	4.97538	Distal Intergenic	c2h16orf72	XM_017460756.1	23263	PREDICTED: UPF0472 protein C16orf72 homolog
peaks17871	4.45765	Distal Intergenic	c2h16orf72	XM_017460756.1	19007	PREDICTED: UPF0472 protein C16orf72 homolog
peaks181942	2.18886	Promoter (<=1kb)	cadps	XM_017450609.1	436	PREDICTED: calcium-dependent secretion activator 1 isoform X10
peaks223746	5.76711	Intron (XM_017460304.1/camkk1, intron 2 of 16)	camkk1	XM_017460306.1	50056	PREDICTED: calcium/calmodulin-dependent protein kinase kinase 1 isoform X2
peaks183979	2.65802	Intron (XM_017450136.1/camta1, intron 2 of 21)	camta1	XM_017450143.1	80228	PREDICTED: calmodulin-binding transcription activator 1 isoform X5
peaks109936	3.677	Intron (XM_017481854.1/LOC108272961, intron 2 of 2)	ccdc122	XM_017481863.1	33015	PREDICTED: coiled-coil domain-containing protein 122 isoform X4
peaks62408	2.02221	Promoter (<=1kb)	ccdc141	XR_001812924.1	-671	PREDICTED: coiled-coil domain-containing protein 141 isoform X3
peaks12860	4.22858	Distal Intergenic	ccdc47	XM_017454806.1	16532	PREDICTED: coiled-coil domain-containing protein 47
peaks138448	3.48378	Intron (XM_017486463.1/xkr7, intron 1 of 2)	ccm2l	XM_017488135.1	-21109	PREDICTED: cerebral cavernous malformations 2 protein-like isoform X3
peaks224656	3.33538	Distal Intergenic	cd180	XM_017460112.1	-3764	PREDICTED: CD180 antigen isoform X2
peaks218709	3.84822	Intron (XM_017459299.1/cdh15, intron 8 of 13)	cdh15	XM_017459299.1	17197	PREDICTED: cadherin-15
peaks215292	4.79277	Distal Intergenic	cdh5	XM_017459231.1	-74505	PREDICTED: cadherin-5
peaks174621	2.26419	Distal Intergenic	cdh7	XM_017496446.1	-24312	PREDICTED: cadherin-7
peaks60195	3.75553	Distal Intergenic	cenpj	XM_017469286.1	67417	PREDICTED: centromere protein J isoform X3
peaks2435	1.90666	Distal Intergenic	cgn	XM_017468807.1	-7863	PREDICTED: cingulin
peaks105997	5.99422	Exon (XM_017480033.1/txnrd3, exon 12 of 16)	chst13	XM_017480034.1	-9864	PREDICTED: carbohydrate sulfotransferase 13 isoform X2
peaks163174	3.00938	Distal Intergenic	cldy	NM_001200581.1	-5438	claudin-like protein zf-a89
peaks167419	3.677	Exon (XM_017494847.1/cnot2, exon 7 of 15)	cnot2	XM_017494847.1	9497	PREDICTED: CCR4-NOT transcription complex subunit 2
peaks37609	2.71323	Promoter (2-3kb)	cpne2	XM_017465930.1	2406	PREDICTED: copine-2 isoform X2
peaks199286	4.86351	Intron (XM_017455144.1/csmd3, intron 1 of 69)	csmd3	XM_017455144.1	3528	PREDICTED: CUB and sushi domain-containing protein 3
peaks78346	5.19427	Distal Intergenic	cxcl14	NM_001200204.1	-5784	C-X-C motif chemokine 14 precursor
peaks161445	5.59697	Intron (XM_017493459.1/dach2, intron 2 of 8)	dach2	XM_017493458.1	128748	PREDICTED: dachshund homolog 2 isoform X3
peaks874	2.26419	Intron (XM_017466572.1/grb10, intron 9 of 16)	ddc	XM_017486726.1	-22548	PREDICTED: aromatic-L-amino-acid decarboxylase
peaks68434	6.03968	Distal Intergenic	ddit4l	XM_017471120.1	-16703	PREDICTED: DNA damage-inducible transcript 4-like protein
peaks192493	3.25659	Intron (XR_001810128.1/LOC108255626, intron 1 of 1)	dhfr	XM_017451686.1	-9318	PREDICTED: dihydrofolate reductase
peaks142349	4.40584	Distal Intergenic	dhx35	XM_017486798.1	155044	PREDICTED: probable ATP-dependent RNA helicase DHX35
peaks193123	3.57377	Intron (XM_017453509.1/dnajc13, intron 23 of 55)	dnajc13	XM_017453509.1	41375	PREDICTED: dnaJ homolog subfamily C member 13 isoform X1
peaks85546	8.37615	Intron (XM_017476144.1/dnajc17, intron 1 of 10)	dnajc17	XM_017476144.1	8751	PREDICTED: LOW QUALITY PROTEIN: dnaJ homolog subfamily C member 17
peaks10730	3.48378	Distal Intergenic	dpp6	XM_017493716.1	-18517	PREDICTED: dipeptidyl aminopeptidase-like protein 6
peaks81151	3.62047	Distal Intergenic	egr1	XM_017474759.1	-60574	PREDICTED: early growth response protein 1
peaks138060	2.69901	Distal Intergenic	eif4e3	XM_017486914.1	-4928	PREDICTED: eukaryotic translation initiation factor 4E type 3
peaks181061	3.60652	Distal Intergenic	erc2	XM_017450032.1	-3753	PREDICTED: ERC protein 2
peaks91330	2.48802	Distal Intergenic	erich1	XM_017476910.1	-13150	PREDICTED: glutamate-rich protein 1 isoform X1
peaks43091	4.09061	Distal Intergenic	ets1	XM_017466410.1	170837	PREDICTED: protein C-ets-1 isoform X2
peaks95179	3.00938	Distal Intergenic	fah	XM_017478357.1	31933	PREDICTED: fumarylacetoacetase
peaks208678	2.69901	Intron (XM_017455681.1/extl3, intron 1 of 5)	fam102b	XM_017455690.1	-22021	PREDICTED: protein FAM102B isoform X3
peaks140312	2.69901	Intron (XM_017486855.1/epha2, intron 16 of 16)	fam131c	XM_017486863.1	-16107	PREDICTED: protein FAM131C
peaks192603	2.07246	Distal Intergenic	fam222a	XR_001810111.1	-17608	PREDICTED: protein FAM222A isoform X2
peaks20233	412.34	Distal Intergenic	fam84a	XM_017484248.1	-54880	PREDICTED: protein FAM84A
peaks20268	2.18886	Distal Intergenic	fam84a	XM_017484248.1	30659	PREDICTED: protein FAM84A
peaks20275	4.79277	Distal Intergenic	fam84a	XM_017484248.1	51548	PREDICTED: protein FAM84A
peaks187322	78.0324	Intron (XM_017451415.1/fbrsl1, intron 1 of 15)	fbrsl1	XM_017451415.1	20431	PREDICTED: LOW QUALITY PROTEIN: fibrosin-1-like protein
peaks227633	5.75271	Distal Intergenic	fbxo28	XM_017461751.1	-31230	PREDICTED: F-box only protein 28
peaks131730	3.41459	Downstream (2-3kb)	fbxo31	XM_017484782.1	14495	PREDICTED: F-box only protein 31
peaks222975	3.33538	Intron (XM_017460548.1/fbxw2, intron 5 of 7)	fbxw2	XM_017460548.1	17072	PREDICTED: F-box/WD repeat-containing protein 2 isoform X5
peaks226031	3.677	Promoter (<=1kb)	fgf20	XM_017461102.1	0	PREDICTED: fibroblast growth factor 20
peaks44603	7.64429	Intron (XM_017466036.1/LOC108264472, intron 3 of 44)	fgf7	XM_017466102.1	4720	PREDICTED: fibroblast growth factor 7
peaks6378	2.5447	Distal Intergenic	fhl3	XM_017480962.1	38943	PREDICTED: four and a half LIM domains protein 3
peaks127764	68.6141	Distal Intergenic	fhl3_1	NM_001200973.1	-3818	-
peaks81505	2.47736	Distal Intergenic	fstl5	XM_017473381.1	-91653	PREDICTED: follistatin-related protein 5
peaks101211	27.3425	Intron (XM_017480597.1/gabrg3, intron 2 of 8)	gabrg3	XM_017480598.1	44465	PREDICTED: gamma-aminobutyric acid receptor subunit gamma-3 isoform X2
peaks101216	4.0337	Intron (XM_017480597.1/gabrg3, intron 3 of 8)	gabrg3	XM_017480598.1	68928	PREDICTED: gamma-aminobutyric acid receptor subunit gamma-3 isoform X2
peaks574	3.33538	Promoter (1-2kb)	gbx1	XM_017464053.1	1442	PREDICTED: homeobox protein GBX-1
peaks130782	5.90903	Promoter (1-2kb)	gcnt3	XM_017484775.1	-1987	PREDICTED: beta-1,3-galactosyl-O-glycosyl-glycoprotein beta-1,6-N-acetylglucosaminyltransferase 3
peaks111006	2.36148	Distal Intergenic	gmppa	XM_017482542.1	33272	PREDICTED: mannose-1-phosphate guanyltransferase alpha isoform X1
peaks59736	3.75553	Distal Intergenic	gpr156	XM_017469114.1	-6344	PREDICTED: probable G-protein coupled receptor 156
peaks167878	13.259	Intron (XM_017494003.1/tbk1, intron 12 of 19)	gpr19	XM_017493825.1	-9951	PREDICTED: probable G-protein coupled receptor 19
peaks118574	6.41188	Distal Intergenic	gpr26	XM_017482964.1	-3783	PREDICTED: G-protein coupled receptor 26
peaks17824	2.12565	Intron (XM_017484032.1/grin2a, intron 2 of 12)	grin2a	XM_017484032.1	73292	PREDICTED: glutamate receptor ionotropic, NMDA 2A
peaks177327	3.84822	Promoter (2-3kb)	gtpbp4	XM_017496050.1	2395	PREDICTED: nucleolar GTP-binding protein 1
peaks48410	4.62471	Intron (NM_001200395.1/upb1, intron 7 of 9)	gucd1	XM_017467923.1	52580	PREDICTED: protein GUCD1 isoform X2
peaks48414	4.22858	Intron (NM_001200395.1/upb1, intron 5 of 9)	gucd1	XM_017467923.1	64520	PREDICTED: protein GUCD1 isoform X2
peaks117679	6.84189	Intron (XM_017481959.1/hspbp1, intron 7 of 7)	hspbp1	XM_017481959.1	6495	PREDICTED: hsp70-binding protein 1
peaks192630	8.7704	Distal Intergenic	ier3	XM_017451685.1	-5653	PREDICTED: radiation-inducible immediate-early gene IEX-1
peaks230642	18.1976	Intron (XM_017461912.1/ints2, intron 7 of 25)	ints2	XM_017461914.1	18320	-
peaks101356	4.18159	Exon (XM_017480200.1/jade3, exon 7 of 7)	jade3	XM_017480200.1	4624	PREDICTED: protein Jade-3
peaks54456	6.42614	Intron (XM_017468689.1/jak3, intron 19 of 22)	jak3	XM_017468689.1	18449	PREDICTED: tyrosine-protein kinase JAK3
peaks228039	5.67092	Promoter (1-2kb)	kcnip2	XM_017461538.1	1879	PREDICTED: Kv channel-interacting protein 2 isoform X1
peaks164266	2.91939	Downstream (2-3kb)	klf4	XM_017493619.1	12561	PREDICTED: Krueppel-like factor 4 isoform X3
peaks184699	2.47736	Intron (XM_017450972.1/LOC108255204, intron 9 of 9)	klhdc7a	XM_017450973.1	-11169	PREDICTED: kelch domain-containing protein 7A
peaks139365	6.61121	Intron (XM_017487890.1/klhdc8b, intron 3 of 6)	klhdc8b	XM_017487890.1	29306	PREDICTED: kelch domain-containing protein 8B
peaks221176	4.19534	Intron (XM_017460089.1/klhl13, intron 2 of 7)	klhl13	XM_017460088.1	-3203	PREDICTED: kelch-like protein 13 isoform X5
peaks111988	28.4901	Distal Intergenic	kynu	XM_017481781.1	106091	PREDICTED: kynureninase
peaks141299	5.0371	5' UTR	l1cam	XM_017487844.1	8730	PREDICTED: neural cell adhesion molecule L1 isoform X3
peaks142969	10.9332	Exon (XM_017488832.1/slc27a4, exon 11 of 13)	lcn2	XM_017488831.1	-5709	PREDICTED: neutrophil gelatinase-associated lipocalin
peaks203736	3.33538	Exon (XM_017454936.1/ldlrad4, exon 5 of 5)	ldlrad4	XM_017454936.1	16668	PREDICTED: low-density lipoprotein receptor class A domain-containing protein 4
peaks103460	6.9375	Intron (XM_017480265.1/lepr, intron 1 of 19)	lepr	XM_017480265.1	5814	PREDICTED: leptin receptor isoform X3
peaks138554	8.24523	Distal Intergenic	lkaaear1	XM_017486465.1	-80046	PREDICTED: protein LKAAEAR1 isoform X1
peaks38683	8.35165	Distal Intergenic	lmo2	XM_017466504.1	-62338	PREDICTED: rhombotin-2
peaks206564	6.47028	Intron (XM_017456216.1/lnx1, intron 2 of 10)	lnx1	XM_017456216.1	27166	PREDICTED: E3 ubiquitin-protein ligase LNX isoform X1
peaks71650	6.09459	Intron (XM_017471266.1/LOC108267273, intron 7 of 22)	LOC100305067	XM_017470961.1	-6230	PREDICTED: leukocyte immune-type receptor 2 isoform X1
peaks87907	7.46748	Distal Intergenic	LOC100305074	NM_001200303.1	-15689	NK-lysin type 3 precursor
peaks220929	1.64085	Distal Intergenic	LOC100528068	NM_001200338.1	-5456	ferritin heavy chain subunit
peaks16066	3.25167	Intron (XM_017450140.1/LOC108254810, intron 1 of 19)	LOC108254810	XM_017450140.1	4323	PREDICTED: E3 ubiquitin-protein ligase SMURF2 isoform X2
peaks22484	3.41459	Promoter (<=1kb)	LOC108255042	XM_017450667.1	0	PREDICTED: trace amine-associated receptor 13c-like
peaks182563	3.01429	Intron (XM_017451081.1/LOC108255255, intron 5 of 20)	LOC108255258	XR_001810058.1	-32121	-
peaks191396	4.79277	Distal Intergenic	LOC108255342	XM_017451261.1	-3307	PREDICTED: dual specificity protein phosphatase 18-like
peaks188819	2.41541	Intron (XR_001810076.1/LOC108255361, intron 1 of 1)	LOC108255362	XM_017451291.1	-4611	PREDICTED: leukotriene B4 receptor 1-like
peaks188271	4.00049	Downstream (1-2kb)	LOC108255387	XM_017451327.1	4552	PREDICTED: uncharacterized protein LOC108255387
peaks192928	6.03968	Distal Intergenic	LOC108255439	XM_017451382.1	-6487	PREDICTED: uncharacterized protein LOC108255439 isoform X1
peaks190994	4.79277	Intron (XM_017451428.1/kiaa0825, intron 4 of 19)	LOC108255494	XR_001810104.1	-4170	-
peaks192403	3.6835	Promoter (2-3kb)	LOC108255535	XM_017451546.1	-2905	PREDICTED: synaptobrevin homolog 1-like
peaks192508	2.90896	Promoter (2-3kb)	LOC108255577	XM_017451649.1	-2754	PREDICTED: RLA class I histocompatibility antigen, alpha chain 11/11-like
peaks192574	2.57814	Intron (XM_017451619.1/LOC108255567, intron 8 of 8)	LOC108255590	XM_017451674.1	-5237	PREDICTED: uncharacterized protein LOC108255590
peaks192575	3.25659	Intron (XM_017451619.1/LOC108255567, intron 8 of 8)	LOC108255590	XM_017451674.1	8825	PREDICTED: uncharacterized protein LOC108255590
peaks192560	7.98387	Promoter (<=1kb)	LOC108255608	XM_017451695.1	-805	PREDICTED: class I histocompatibility antigen, F10 alpha chain-like isoform X2
peaks192659	4.12456	Intron (XM_017451698.1/LOC108255609, intron 4 of 5)	LOC108255609	XM_017451698.1	5718	PREDICTED: uncharacterized protein LOC108255609
peaks192238	5.26046	Intron (XM_017451208.1/unc5d, intron 2 of 16)	LOC108255678	XM_017451802.1	-82195	PREDICTED: tumor necrosis factor receptor superfamily member 10B-like isoform X4
peaks192158	21.5043	Intron (XR_001810160.1/LOC108255727, intron 3 of 3)	LOC108255722	XM_017451886.1	-3550	PREDICTED: deoxynucleoside triphosphate triphosphohydrolase SAMHD1-like isoform X1
peaks192168	5.82469	Intron (XM_017451890.1/LOC108255724, intron 5 of 16)	LOC108255724	XM_017451890.1	6792	PREDICTED: deoxynucleoside triphosphate triphosphohydrolase SAMHD1-like
peaks192142	1.92531	Intron (XM_017451893.1/LOC108255725, intron 4 of 13)	LOC108255725	XM_017451893.1	6522	PREDICTED: deoxynucleoside triphosphate triphosphohydrolase SAMHD1-like isoform X2
peaks192145	10.5611	Promoter (<=1kb)	LOC108255725	XM_017451893.1	0	PREDICTED: deoxynucleoside triphosphate triphosphohydrolase SAMHD1-like isoform X2
peaks192146	12.9311	Promoter (1-2kb)	LOC108255725	XM_017451893.1	-1268	PREDICTED: deoxynucleoside triphosphate triphosphohydrolase SAMHD1-like isoform X2
peaks192147	10.9879	Promoter (<=1kb)	LOC108255725	XM_017451894.1	-336	PREDICTED: deoxynucleoside triphosphate triphosphohydrolase SAMHD1-like isoform X2
peaks192159	8.65041	Promoter (<=1kb)	LOC108255727	XR_001810159.1	-859	-
peaks192152	24.4517	Promoter (<=1kb)	LOC108255729	XR_001810163.1	-281	-
peaks192153	11.9477	Promoter (1-2kb)	LOC108255729	XR_001810163.1	-1369	-
peaks192154	19.3108	Promoter (2-3kb)	LOC108255729	XR_001810163.1	-2471	-
peaks191867	25.545	Exon (XM_017452333.1/LOC108255945, exon 24 of 41)	LOC108255945	XM_017452337.1	19233	PREDICTED: transient receptor potential cation channel subfamily M member 6-like isoform X4
peaks187359	16.1175	Intron (XM_017452365.1/galnt9, intron 11 of 12)	LOC108255958	XM_017452363.1	-11542	PREDICTED: ATPase family AAA domain-containing protein 1-A-like isoform X1
peaks191599	58.2593	Promoter (2-3kb)	LOC108256054	XM_017452548.1	2559	PREDICTED: deoxyguanosine kinase, mitochondrial-like
peaks15434	2.26419	Intron (XM_017461828.1/LOC108261013, intron 15 of 43)	LOC108256079	XR_001810218.1	-52192	PREDICTED: cdc42 effector protein 4-like
peaks196425	5.46527	Intron (XM_017452815.1/vps13b, intron 3 of 61)	LOC108256216	XM_017452844.1	-17862	PREDICTED: 2,3-dehydroadipyl-CoA hydratase-like
peaks196918	2.83984	Distal Intergenic	LOC108256228	XR_001810255.1	29261	-
peaks198531	27.3869	3' UTR	LOC108256268	XM_017452927.1	-5090	PREDICTED: uncharacterized protein LOC108256268 isoform X2
peaks197372	3.48378	Promoter (2-3kb)	LOC108256380	XM_017453183.1	-2078	PREDICTED: E3 ubiquitin-protein ligase RNF144B-like isoform X2
peaks195848	7.96899	Intron (XM_017453202.1/LOC108256388, intron 2 of 26)	LOC108256388	XM_017453202.1	4272	PREDICTED: phospholipase D1-like
peaks195849	29.9187	Intron (XM_017453202.1/LOC108256388, intron 2 of 26)	LOC108256388	XM_017453202.1	3283	PREDICTED: phospholipase D1-like
peaks196629	3.00938	Distal Intergenic	LOC108256699	XM_017453839.1	41749	PREDICTED: zinc finger protein 883-like
peaks21565	3.25659	Distal Intergenic	LOC108256778	XM_017453999.1	-11391	PREDICTED: neogenin-like isoform X5
peaks203470	1.90666	Exon (XM_017454146.1/tbcd, exon 20 of 30)	LOC108256831	XM_017454053.1	-8226	PREDICTED: tubulin-specific chaperone D-like
peaks204087	1.86264	Distal Intergenic	LOC108256908	XM_017454170.1	-7732	PREDICTED: olfactory receptor 51E1-like
peaks21523	12.109	Downstream (<1kb)	LOC108257063	XR_001810406.1	-8491	-
peaks21524	11.5018	Exon (XM_017454181.1/LOC108256910, exon 6 of 7)	LOC108257063	XR_001810406.1	-7128	-
peaks203620	1.86264	Intron (XM_017454501.1/LOC108257086, intron 1 of 23)	LOC108257089	XR_001810412.1	-3478	-
peaks204045	1.90666	Distal Intergenic	LOC108257254	XM_017454857.1	13039	PREDICTED: cystatin-B-like
peaks203661	12.0931	Exon (XM_017454914.1/LOC108257282, exon 7 of 14)	LOC108257282	XM_017454914.1	8128	PREDICTED: NACHT, LRR and PYD domains-containing protein 12-like
peaks203659	15.012	Exon (XM_017454922.1/LOC108257286, exon 6 of 8)	LOC108257286	XM_017454922.1	6868	PREDICTED: protein NLRC3-like
peaks203666	8.89587	Distal Intergenic	LOC108257317	XR_001810438.1	10714	-
peaks203668	13.0831	Exon (XR_001810438.1/LOC108257317, exon 3 of 3)	LOC108257317	XR_001810438.1	4852	-
peaks203860	14.1721	Exon (XM_017454986.1/LOC108257326, exon 6 of 9)	LOC108257331	XM_017454996.1	-4785	PREDICTED: protein phosphatase 1 regulatory subunit 1B-like isoform X2
peaks207607	3.84822	Distal Intergenic	LOC108257561	XM_017455436.1	18321	PREDICTED: macrophage-expressed gene 1 protein-like isoform X2
peaks204378	4.18669	Intron (XM_017455581.1/ylpm1, intron 20 of 20)	LOC108257676	XM_017455608.1	-16964	PREDICTED: potassium channel subfamily K member 5-like isoform X2
peaks204419	4.2851	Distal Intergenic	LOC108257678	XR_001810497.1	11436	PREDICTED: prostaglandin E2 receptor EP2 subtype-like
peaks208882	4.22858	Distal Intergenic	LOC108257703	XR_001810506.1	31593	-
peaks208726	9.75288	Promoter (2-3kb)	LOC108257727	XR_001810513.1	-2920	-
peaks209360	10.4488	Intron (XR_001810529.1/LOC108257807, intron 5 of 7)	LOC108257807	XM_017455866.1	9456	PREDICTED: GTPase IMAP family member 7-like isoform X2
peaks209356	15.6695	Intron (XR_001810529.1/LOC108257807, intron 5 of 7)	LOC108257810	XR_001810532.1	-5032	-
peaks205243	6.22862	Downstream (<1kb)	LOC108257863	XR_001810547.1	5495	-
peaks22132	3.6691	Promoter (1-2kb)	LOC108257960	XR_001810580.1	-1866	-
peaks205801	2.417	Distal Intergenic	LOC108258026	XR_001810598.1	13720	-
peaks204114	7.09958	Promoter (<=1kb)	LOC108258220	XM_017456735.1	-435	PREDICTED: uncharacterized protein LOC108258220 isoform X10
peaks211197	13.5671	Exon (XM_017456999.1/LOC108258374, exon 4 of 5)	LOC108258374	XM_017456999.1	4348	PREDICTED: interferon-induced protein 44-like
peaks214520	39.1265	Intron (XM_017457291.1/LOC108258583, intron 6 of 24)	LOC108258583	XM_017457292.1	4914	PREDICTED: transportin-2-like isoform X2
peaks212244	3.78679	Promoter (1-2kb)	LOC108258693	XM_017457503.1	1372	PREDICTED: ETS-related transcription factor Elf-1-like isoform X3
peaks214826	7.60218	Promoter (1-2kb)	LOC108258812	XM_017457755.1	-1280	PREDICTED: CMRF35-like molecule 1 isoform X4
peaks214827	3.62047	Promoter (2-3kb)	LOC108258812	XM_017457755.1	-2816	PREDICTED: CMRF35-like molecule 1 isoform X4
peaks212344	3.9921	Promoter (1-2kb)	LOC108258859	XM_017457811.1	-1417	PREDICTED: interferon-induced GTP-binding protein Mx2-like
peaks211248	131.515	Promoter (2-3kb)	LOC108258867	XR_001810763.1	2017	-
peaks215459	11.134	Exon (XM_017458355.1/LOC108259133, exon 7 of 12)	LOC108259133	XM_017458355.1	108098	PREDICTED: cadherin-8-like
peaks218946	17.3462	Intron (XM_017458457.1/LOC108259210, intron 4 of 15)	LOC108259210	XM_017458457.1	14328	PREDICTED: cadherin-1-like isoform X7
peaks219753	11.134	Intron (XR_001810859.1/LOC108259253, intron 2 of 4)	LOC108259253	XR_001810859.1	4649	-
peaks219755	7.13475	Distal Intergenic	LOC108259253	XR_001810860.1	-4310	-
peaks8426	2.98872	Intron (XM_017458677.1/LOC108259292, intron 3 of 7)	LOC108259292	XM_017458840.1	7588	PREDICTED: polymeric immunoglobulin receptor-like isoform X2
peaks218125	3.25659	Distal Intergenic	LOC108259330	XM_017458724.1	-6044	PREDICTED: leucine-rich repeat-containing protein 4C-like
peaks220638	2.33608	Intron (XM_017458757.1/LOC108259350, intron 4 of 56)	LOC108259350	XM_017458758.1	-3557	PREDICTED: otogelin-like protein isoform X3
peaks220171	9.11069	Promoter (2-3kb)	LOC108259384	XM_017458842.1	2409	PREDICTED: sialoadhesin-like
peaks220105	9.92121	Intron (XM_017458930.1/LOC108259415, intron 2 of 10)	LOC108259415	XM_017458930.1	5417	PREDICTED: sialoadhesin-like isoform X1
peaks220166	7.60218	Exon (XM_017458842.1/LOC108259384, exon 16 of 25)	LOC108259454	XR_001810891.1	6049	-
peaks219777	2.80337	Exon (XM_017458870.1/LOC108259398, exon 21 of 22)	LOC108259458	XR_001810895.1	10849	-
peaks219476	14.1043	Intron (XM_017459002.1/LOC108259480, intron 1 of 34)	LOC108259480	XM_017459002.1	3462	PREDICTED: low-density lipoprotein receptor-related protein 1B-like
peaks219334	13.5671	Distal Intergenic	LOC108259500	XM_017459046.1	-4728	PREDICTED: histone-lysine N-methyltransferase PRDM9-like
peaks219473	8.35165	Distal Intergenic	LOC108259543	XM_017459132.1	-3079	PREDICTED: renin receptor-like
peaks219535	10.9921	Distal Intergenic	LOC108259544	XM_017459133.1	14380	PREDICTED: protein S100-B-like
peaks224995	28.6588	Intron (XM_017460518.1/LOC108260323, intron 6 of 6)	LOC108259744	XM_017459466.1	11965	PREDICTED: gamma-crystallin M2-like
peaks221154	3.63382	Intron (XM_017459492.1/LOC108259766, intron 15 of 17)	LOC108259766	XM_017459492.1	8556	PREDICTED: phospholipase D2-like
peaks16880	1.98216	Distal Intergenic	LOC108259890	XM_017459675.1	-35753	PREDICTED: transcription factor Sox-9-A-like
peaks221160	46.2866	Intron (XR_001811033.1/LOC108259953, intron 3 of 3)	LOC108259953	XR_001811033.1	4854	-
peaks221161	4.62471	Promoter (<=1kb)	LOC108259953	XR_001811034.1	-255	-
peaks221162	8.88252	Promoter (<=1kb)	LOC108259953	XR_001811034.1	-718	-
peaks223517	4.60443	Distal Intergenic	LOC108259961	XM_017459809.1	63473	PREDICTED: ubiquitin-associated and SH3 domain-containing protein B-like
peaks220913	4.62471	Promoter (2-3kb)	LOC108260016	XR_001811042.1	2076	-
peaks220803	177.588	Distal Intergenic	LOC108260054	XM_017459991.1	-6037	PREDICTED: T-cell activation Rho GTPase-activating protein-like isoform X2
peaks224055	8.87843	Intron (XM_017460017.1/LOC108260068, intron 1 of 5)	LOC108260065	XM_017460013.1	8449	PREDICTED: GTPase IMAP family member 7-like
peaks224056	12.1074	Intron (XM_017460017.1/LOC108260068, intron 1 of 5)	LOC108260065	XM_017460013.1	5975	PREDICTED: GTPase IMAP family member 7-like
peaks224058	8.87843	Promoter (2-3kb)	LOC108260068	XM_017460015.1	-2573	PREDICTED: GTPase IMAP family member 4-like isoform X2
peaks224054	10.9921	Exon (XM_017460017.1/LOC108260068, exon 2 of 6)	LOC108260069	XR_001811065.1	-7263	-
peaks223494	2.80337	Distal Intergenic	LOC108260238	XR_001811107.1	17199	-
peaks222822	4.40584	Promoter (1-2kb)	LOC108260243	XR_001811108.1	-1880	-
peaks222826	6.13775	Intron (XM_017460343.1/c28h9orf172, intron 1 of 3)	LOC108260243	XR_001811108.1	-11863	-
peaks222828	28.648	Intron (XM_017460343.1/c28h9orf172, intron 1 of 3)	LOC108260243	XR_001811108.1	-17476	-
peaks1275	5.46527	Distal Intergenic	LOC108260307	XM_017460520.1	39464	PREDICTED: glutamine-rich protein 2-like
peaks221523	3.75553	Distal Intergenic	LOC108260311	XR_001811124.1	-8055	-
peaks221859	3.13551	Promoter (1-2kb)	LOC108260383	XR_001811137.1	1953	-
peaks220698	54.972	Promoter (<=1kb)	LOC108260442	XR_001811146.1	-506	-
peaks230202	4.22858	Intron (XM_017460975.1/LOC108260589, intron 8 of 11)	LOC108260519	XM_017460890.1	23172	PREDICTED: uncharacterized protein LOC108260519
peaks226795	29.2465	Intron (XM_017460952.1/LOC108260566, intron 8 of 21)	LOC108260566	XM_017460952.1	71160	PREDICTED: adhesion G protein-coupled receptor L3-like, partial
peaks230203	9.39151	Exon (XM_017460975.1/LOC108260589, exon 8 of 12)	LOC108260589	XM_017460975.1	20103	PREDICTED: uncharacterized protein LOC108260589
peaks225860	13.6273	Promoter (2-3kb)	LOC108260676	XM_017461115.1	2849	PREDICTED: wolframin-like isoform X1
peaks225947	7.83404	Promoter (<=1kb)	LOC108260691	XM_017461138.1	0	PREDICTED: stimulated by retinoic acid gene 6 protein homolog
peaks225870	12.0807	Promoter (<=1kb)	LOC108260692	XM_017461139.1	0	PREDICTED: intelectin-like
peaks225869	6.03968	Promoter (1-2kb)	LOC108260693	XM_017461140.1	-1538	PREDICTED: intelectin-like
peaks229244	3.33538	Distal Intergenic	LOC108260826	XR_001811258.1	23968	-
peaks227110	33.1039	Promoter (<=1kb)	LOC108260889	XM_017461577.1	110	PREDICTED: uncharacterized protein LOC108260889
peaks229311	5.26046	Promoter (<=1kb)	LOC108260931	XR_001811288.1	0	-
peaks228308	6.37452	Exon (XR_001811294.1/LOC108260999, exon 7 of 7)	LOC108260946	XM_017461685.1	-10315	PREDICTED: sterile alpha motif domain-containing protein 9-like
peaks226168	5.30312	Exon (XM_017461443.1/fat1, exon 28 of 28)	LOC108260950	XM_017461696.1	5976	PREDICTED: uncharacterized protein LOC108260950
peaks230452	4.62471	Intron (XM_017461864.1/LOC108261048, intron 10 of 13)	LOC108261048	XM_017461864.1	11357	PREDICTED: carboxy-terminal kinesin 2-like
peaks230506	2.87818	Intron (XM_017461878.1/LOC108261056, intron 4 of 19)	LOC108261056	XM_017461876.1	7944	-
peaks230857	4.39694	Promoter (<=1kb)	LOC108261088	XM_017461956.1	479	-
peaks230859	36.2683	Distal Intergenic	LOC108261088	XM_017461956.1	19424	-
peaks230860	5.56679	Distal Intergenic	LOC108261088	XM_017461956.1	21217	-
peaks230862	12.8833	Distal Intergenic	LOC108261088	XM_017461956.1	22390	-
peaks230882	13.8189	Promoter (2-3kb)	LOC108261092	XM_017461968.1	-2187	-
peaks230880	4.39694	Exon (XM_017461972.1/LOC108261094, exon 8 of 8)	LOC108261094	XM_017461972.1	3121	-
peaks230938	4.0337	Intron (XM_017461984.1/LOC108261106, intron 1 of 3)	LOC108261106	XM_017461984.1	6060	-
peaks230926	2.48802	Promoter (2-3kb)	LOC108261108	XR_001811326.1	-2806	-
peaks230978	14.6468	Distal Intergenic	LOC108261115	XR_001811330.1	11838	-
peaks231091	3.13551	Promoter (1-2kb)	LOC108261144	XM_017462027.1	1912	-
peaks231092	3.13551	Distal Intergenic	LOC108261144	XM_017462027.1	3498	-
peaks231094	4.79277	Distal Intergenic	LOC108261144	XM_017462027.1	6431	-
peaks231098	3.13551	Intron (XR_001811344.1/LOC108261145, intron 1 of 2)	LOC108261145	XR_001811344.1	13092	-
peaks231099	3.48378	Intron (XR_001811344.1/LOC108261145, intron 1 of 2)	LOC108261145	XR_001811344.1	12241	-
peaks231100	2.48802	Intron (XR_001811344.1/LOC108261145, intron 1 of 2)	LOC108261145	XR_001811344.1	10273	-
peaks231105	4.50567	Distal Intergenic	LOC108261146	XM_017462029.1	-14158	-
peaks231107	8.66713	Distal Intergenic	LOC108261146	XM_017462029.1	-12370	-
peaks231149	26.2546	Intron (XM_017462038.1/LOC108261153, intron 2 of 6)	LOC108261153	XM_017462038.1	4366	-
peaks231138	9.19471	Exon (XM_017462037.1/LOC108261152, exon 5 of 5)	LOC108261156	XR_001811352.1	-7389	-
peaks231139	3.25659	Exon (XM_017462037.1/LOC108261152, exon 4 of 5)	LOC108261156	XR_001811352.1	-7925	-
peaks231162	4.00049	Downstream (<1kb)	LOC108261161	XR_001811356.1	-7482	-
peaks231210	34.6745	Promoter (1-2kb)	LOC108261169	XR_001811364.1	-1423	-
peaks231238	35.3159	Distal Intergenic	LOC108261175	XM_017462065.1	24525	-
peaks231384	6.48235	Distal Intergenic	LOC108261206	XM_017462099.1	21581	-
peaks231409	12.7098	Intron (XM_017462102.1/LOC108261210, intron 2 of 3)	LOC108261210	XM_017462102.1	4747	PREDICTED: protein NLRC3-like
peaks231412	4.62471	Promoter (1-2kb)	LOC108261210	XM_017462102.1	-1656	PREDICTED: protein NLRC3-like
peaks231551	7.885	Promoter (2-3kb)	LOC108261238	XM_017462130.1	-2747	PREDICTED: uncharacterized protein LOC108261238 isoform X1
peaks231575	5.23636	Promoter (<=1kb)	LOC108261244	XM_017462142.1	150	PREDICTED: E3 ubiquitin/ISG15 ligase TRIM25-like
peaks231576	6.61121	Promoter (1-2kb)	LOC108261244	XM_017462142.1	1632	PREDICTED: E3 ubiquitin/ISG15 ligase TRIM25-like
peaks231589	6.61121	Promoter (1-2kb)	LOC108261249	XM_017462147.1	-1681	-
peaks231617	10.4496	Intron (XR_001811414.1/LOC108261254, intron 3 of 3)	LOC108261254	XR_001811414.1	3065	-
peaks231633	17.6462	Distal Intergenic	LOC108261261	XM_017462164.1	-4101	-
peaks231660	3.677	Promoter (1-2kb)	LOC108261270	XM_017462173.1	1661	-
peaks231673	23.2396	Distal Intergenic	LOC108261274	XM_017462182.1	21582	-
peaks231676	6.09459	Distal Intergenic	LOC108261274	XM_017462182.1	31379	-
peaks231677	24.1929	Distal Intergenic	LOC108261274	XM_017462182.1	32013	-
peaks231736	11.5451	Distal Intergenic	LOC108261288	XM_017462193.1	19503	-
peaks231737	9.91503	Distal Intergenic	LOC108261288	XM_017462193.1	14148	-
peaks231738	13.3568	Distal Intergenic	LOC108261289	XR_001811426.1	19224	-
peaks231744	4.80541	Distal Intergenic	LOC108261289	XR_001811426.1	6433	-
peaks231794	11.5359	Promoter (<=1kb)	LOC108261306	XR_001811429.1	-497	-
peaks231928	3.62047	Distal Intergenic	LOC108261352	XM_017462255.1	13874	-
peaks231930	41.4564	Distal Intergenic	LOC108261352	XM_017462255.1	15092	-
peaks14153	2.48802	Distal Intergenic	LOC108261365	XM_017462267.1	-12310	PREDICTED: corticotropin-releasing factor receptor 1-like isoform X1
peaks232032	6.36785	Distal Intergenic	LOC108261398	XR_001811479.1	-10064	-
peaks232132	6.26443	Intron (XR_001811489.1/LOC108261438, intron 1 of 1)	LOC108261438	XR_001811489.1	5817	-
peaks232145	6.84189	Distal Intergenic	LOC108261442	XR_001811494.1	-3128	-
peaks232146	12.9434	Promoter (1-2kb)	LOC108261442	XR_001811494.1	-1960	-
peaks232259	5.90903	Promoter (<=1kb)	LOC108261491	XR_001811508.1	933	-
peaks232272	5.61013	Promoter (<=1kb)	LOC108261502	LOC108261502	109	-
peaks232326	15.4979	Promoter (<=1kb)	LOC108261521	XR_001811523.1	-49	-
peaks232345	5.04172	3' UTR	LOC108261525	XM_017462379.1	6101	-
peaks232346	10.0422	Distal Intergenic	LOC108261525	XM_017462379.1	7159	-
peaks232347	6.36785	Distal Intergenic	LOC108261525	XM_017462379.1	7981	-
peaks232471	5.20491	Downstream (1-2kb)	LOC108261546	LOC108261546	3073	-
peaks232469	21.1781	Promoter (<=1kb)	LOC108261547	LOC108261547	-587	-
peaks232470	10.4326	Downstream (2-3kb)	LOC108261547	LOC108261547	-3597	-
peaks232505	3.12247	Exon (XR_001811535.1/LOC108261558, exon 2 of 2)	LOC108261558	XR_001811535.1	3181	-
peaks232513	4.22858	Promoter (<=1kb)	LOC108261562	XM_017462403.1	-980	-
peaks232622	21.7578	Promoter (1-2kb)	LOC108261603	XM_017462431.1	-1871	PREDICTED: uncharacterized protein LOC108261603, partial
peaks232728	11.7264	Intron (XM_017462451.1/LOC108261633, intron 3 of 5)	LOC108261633	XM_017462451.1	5121	-
peaks232785	3.62047	Promoter (<=1kb)	LOC108261660	XM_017462482.1	559	PREDICTED: general transcription factor II-I repeat domain-containing protein 2-like
peaks232880	32.2912	Promoter (2-3kb)	LOC108261687	XM_017462498.1	2837	-
peaks232894	4.39694	Promoter (1-2kb)	LOC108261691	XM_017462502.1	1348	-
peaks232996	49.9563	Promoter (1-2kb)	LOC108261727	XR_001811615.1	-1021	-
peaks233012	10.4496	Promoter (<=1kb)	LOC108261736	XR_001811617.1	12	-
peaks233013	4.86351	Promoter (<=1kb)	LOC108261736	XR_001811617.1	-262	-
peaks233085	34.6189	Promoter (<=1kb)	LOC108261761	XR_001811638.1	286	-
peaks233360	14.4454	Promoter (<=1kb)	LOC108261844	XR_001811672.1	819	-
peaks233604	15.3074	Promoter (<=1kb)	LOC108261936	XM_017462672.1	54	-
peaks233606	5.67946	Promoter (<=1kb)	LOC108261939	XR_001811708.1	317	-
peaks233631	69.3523	Promoter (<=1kb)	LOC108261947	XR_001811715.1	266	-
peaks233636	49.9563	Promoter (<=1kb)	LOC108261950	XR_001811718.1	-45	-
peaks234201	38.604	Promoter (<=1kb)	LOC108262138	XR_001811783.1	399	-
peaks234236	20.3108	Promoter (<=1kb)	LOC108262153	XM_017462774.1	698	-
peaks234681	20.9212	Promoter (<=1kb)	LOC108262304	XM_017462839.1	-139	PREDICTED: plexin-C1-like, partial
peaks235931	11.7264	Promoter (<=1kb)	LOC108262695	XM_017463010.1	0	PREDICTED: putative ATP-dependent RNA helicase TDRD9
peaks27890	3.41459	Intron (XM_017463253.1/LOC108262902, intron 16 of 16)	LOC108262901	XM_017463252.1	12025	PREDICTED: leucine-rich repeat, immunoglobulin-like domain and transmembrane domain-containing protein 1
peaks29870	5.0371	3' UTR	LOC108262908	XM_017463260.1	4124	PREDICTED: rap guanine nucleotide exchange factor 2-like
peaks23421	5.26046	Intron (XM_017463393.1/wdr17, intron 15 of 27)	LOC108263022	XR_001812063.1	3201	-
peaks33756	1.61545	Promoter (1-2kb)	LOC108263081	XR_001812082.1	1163	-
peaks11496	3.66166	Distal Intergenic	LOC108263117	XM_017463602.1	-12504	PREDICTED: protein NLRC3-like
peaks11498	3.62047	Promoter (2-3kb)	LOC108263117	XM_017463602.1	-2040	PREDICTED: protein NLRC3-like
peaks11499	2.47736	Promoter (<=1kb)	LOC108263117	XM_017463602.1	-726	PREDICTED: protein NLRC3-like
peaks11502	5.67946	Intron (XM_017463602.1/LOC108263117, intron 5 of 19)	LOC108263117	XM_017463602.1	16474	PREDICTED: protein NLRC3-like
peaks11505	9.19471	Intron (XM_017463602.1/LOC108263117, intron 5 of 19)	LOC108263117	XM_017463602.1	23035	PREDICTED: protein NLRC3-like
peaks33824	284.674	Distal Intergenic	LOC108263232	XM_017463852.1	-3217	PREDICTED: cytochrome c oxidase assembly protein COX16 homolog, mitochondrial isoform X1
peaks33827	6.81327	Intron (NM_001200771.1/tspan14, intron 1 of 7)	LOC108263235	XM_017463854.1	-5816	PREDICTED: transmembrane protein 121-like
peaks5524	2.63839	Distal Intergenic	LOC108263389	XR_001812151.1	-31384	-
peaks23751	4.10633	Promoter (<=1kb)	LOC108263447	XM_017464227.1	-764	PREDICTED: zinc finger protein 239-like isoform X2
peaks6810	6.03968	Intron (XR_001812171.1/LOC108263452, intron 2 of 2)	LOC108263452	XR_001812171.1	13905	-
peaks89	1.90666	Promoter (2-3kb)	LOC108263633	XM_017464662.1	-2466	PREDICTED: DNA-directed RNA polymerase II subunit RPB1-like
peaks22978	116.372	Distal Intergenic	LOC108263815	XR_001812275.1	91511	-
peaks22986	36.8115	Distal Intergenic	LOC108263815	XR_001812275.1	61975	-
peaks22988	29.217	Distal Intergenic	LOC108263815	XR_001812275.1	51555	-
peaks29702	6.03968	Distal Intergenic	LOC108263826	XM_017464991.1	-11819	PREDICTED: peroxisome proliferator-activated receptor gamma coactivator-related protein 1-like
peaks39576	4.40584	Intron (XM_017465284.1/LOC108264003, intron 2 of 7)	LOC108264003	XM_017465284.1	5272	PREDICTED: B-cell CLL/lymphoma 9-like protein isoform X5
peaks39547	10.9064	Distal Intergenic	LOC108264017	XR_001812321.1	-28933	-
peaks39597	1.42706	Distal Intergenic	LOC108264019	XR_001812323.1	31768	-
peaks39599	5.46527	Distal Intergenic	LOC108264019	XR_001812323.1	48777	-
peaks39608	1.7294	Distal Intergenic	LOC108264069	XM_017465375.1	-76889	PREDICTED: uncharacterized protein LOC108264069
peaks39610	4.35294	Distal Intergenic	LOC108264069	XM_017465375.1	-67392	PREDICTED: uncharacterized protein LOC108264069
peaks43938	7.09958	Distal Intergenic	LOC108264189	XM_017465523.1	-3215	PREDICTED: extracellular calcium-sensing receptor-like
peaks39020	3.48378	Distal Intergenic	LOC108264258	XR_001812366.1	91146	-
peaks40147	18.0443	Distal Intergenic	LOC108264345	XR_001812390.1	13202	-
peaks41072	2.93216	Distal Intergenic	LOC108264367	XM_017465825.1	-14900	PREDICTED: guanine nucleotide-binding protein G(o) subunit alpha isoform X1
peaks35314	3.79641	Promoter (1-2kb)	LOC108264397	XM_017465872.1	-1541	PREDICTED: SH2 domain-containing adapter protein B-like isoform X5
peaks44692	3.25659	Intron (XM_017466036.1/LOC108264472, intron 19 of 44)	LOC108264505	XM_017466114.1	-7891	PREDICTED: cAMP-regulated phosphoprotein 19-like
peaks44694	8.00436	Intron (XM_017466036.1/LOC108264472, intron 19 of 44)	LOC108264505	XM_017466114.1	-11655	PREDICTED: cAMP-regulated phosphoprotein 19-like
peaks44702	72.7818	Intron (XM_017466036.1/LOC108264472, intron 24 of 44)	LOC108264521	XR_001812446.1	-9173	-
peaks37891	1.4597	Promoter (1-2kb)	LOC108264557	XM_017466184.1	1294	PREDICTED: E3 ubiquitin-protein ligase arih1
peaks38750	3.84822	Distal Intergenic	LOC108264619	XR_001812470.1	-59380	-
peaks39786	3.62047	Intron (XM_017466375.1/reln, intron 11 of 62)	LOC108264649	XR_001812482.1	-4903	-
peaks43391	3.54425	Intron (XM_017466433.1/LOC108264679, intron 3 of 21)	LOC108264679	XM_017466436.1	13099	PREDICTED: GRAM domain-containing protein 1B-like isoform X3
peaks40617	2.48759	Distal Intergenic	LOC108264685	XM_017466446.1	-3460	PREDICTED: DNA-directed RNA polymerase II subunit RPB1-like
peaks34267	3.13551	Exon (XM_017466365.1/LOC108264637, exon 12 of 16)	LOC108264854	XM_017466783.1	-15439	PREDICTED: UPF0606 protein KIAA1549L-like isoform X4
peaks46976	6.8366	Distal Intergenic	LOC108264959	XM_017466971.1	110791	PREDICTED: protein crumbs homolog 1-like isoform X2
peaks54439	23.3831	Promoter (<=1kb)	LOC108265140	XM_017467273.1	0	PREDICTED: calcium-binding protein 2-like isoform X1
peaks45409	14.4114	Intron (XM_017467299.1/LOC108265162, intron 8 of 36)	LOC108265162	XM_017467299.1	6766	PREDICTED: alpha-2-macroglobulin-like protein 1
peaks47005	2.46283	Distal Intergenic	LOC108265225	XR_001812642.1	123596	-
peaks48737	4.24479	Distal Intergenic	LOC108265281	XR_001812658.1	105256	-
peaks1763	4.62471	Distal Intergenic	LOC108265289	XM_017467448.1	-15604	PREDICTED: zinc finger protein 423-like
peaks46111	3.13551	Intron (XM_017467576.1/LOC108265351, intron 3 of 17)	LOC108265351	XM_017467576.1	7505	PREDICTED: anthrax toxin receptor 1-like isoform X1
peaks45290	3.88099	Exon (XM_017467518.1/LOC108265324, exon 6 of 16)	LOC108265495	XR_001812697.1	-11821	-
peaks45700	3.39629	Exon (XM_017468244.1/LOC108265670, exon 3 of 9)	LOC108265670	XM_017468244.1	12369	PREDICTED: TBC1 domain family member 10A-like
peaks2354	6.03968	Promoter (<=1kb)	LOC108265673	XM_017468249.1	-791	PREDICTED: uncharacterized protein LOC108265673
peaks2355	3.86228	Intron (XM_017468387.1/LOC108265737, intron 2 of 7)	LOC108265673	XM_017468249.1	-8081	PREDICTED: uncharacterized protein LOC108265673
peaks49356	66.3319	Promoter (2-3kb)	LOC108265714	XM_017468341.1	-2754	PREDICTED: helicase ARIP4-like isoform X5
peaks2357	7.99417	Intron (XM_017468387.1/LOC108265737, intron 2 of 7)	LOC108265737	XM_017468387.1	6873	PREDICTED: uncharacterized protein LOC108265737
peaks2328	37.7527	Promoter (<=1kb)	LOC108265779	XM_017468469.1	171	PREDICTED: uncharacterized mitochondrial protein AtMg00860-like
peaks2329	8.35165	Intron (XM_017468334.1/LOC108265703, intron 2 of 6)	LOC108265779	XM_017468469.1	-6752	PREDICTED: uncharacterized mitochondrial protein AtMg00860-like
peaks2330	3.677	Intron (XM_017468334.1/LOC108265703, intron 2 of 6)	LOC108265779	XM_017468469.1	-7850	PREDICTED: uncharacterized mitochondrial protein AtMg00860-like
peaks2331	6.84189	Intron (XM_017468334.1/LOC108265703, intron 2 of 6)	LOC108265779	XM_017468469.1	-14417	PREDICTED: uncharacterized mitochondrial protein AtMg00860-like
peaks2362	103.263	Distal Intergenic	LOC108265809	XM_017468516.1	7666	PREDICTED: caspase-1-A-like
peaks53652	8.11933	Promoter (<=1kb)	LOC108265824	XM_017468564.1	0	PREDICTED: uncharacterized protein LOC108265824 isoform X4
peaks54351	32.6653	Intron (XM_017468567.1/LOC108265829, intron 5 of 5)	LOC108265829	XM_017468567.1	10332	PREDICTED: LOW QUALITY PROTEIN: LIM/homeobox protein Lhx4-like
peaks60060	4.0337	Intron (XM_017469127.1/LOC108266115, intron 5 of 6)	LOC108266115	XM_017469128.1	4596	PREDICTED: Fc receptor-like protein 5 isoform X1
peaks60009	2.26419	Downstream (<1kb)	LOC108266128	XR_001812812.1	-19281	-
peaks61922	20.1764	Downstream (1-2kb)	LOC108266149	XR_001812820.1	3601	-
peaks55800	3.00938	Promoter (<=1kb)	LOC108266194	XM_017469232.1	982	PREDICTED: RNA-directed DNA polymerase homolog
peaks63074	3.33538	Downstream (1-2kb)	LOC108266205	XM_017469244.1	-4840	PREDICTED: ATP-binding cassette sub-family A member 12-like
peaks2891	2.12565	Intron (XM_017469846.1/LOC108266467, intron 2 of 12)	LOC108266467	XM_017469840.1	3461	PREDICTED: carcinoembryonic antigen-related cell adhesion molecule 1-like isoform X3
peaks62572	5.0371	Intron (XM_017469865.1/LOC108266479, intron 2 of 9)	LOC108266479	XM_017469865.1	13498	PREDICTED: PTB domain-containing engulfment adapter protein 1 isoform X4
peaks62575	5.62871	Promoter (1-2kb)	LOC108266479	XM_017469862.1	1097	PREDICTED: PTB domain-containing engulfment adapter protein 1 isoform X4
peaks62593	3.48378	Intron (XM_017469857.1/LOC108266479, intron 1 of 11)	LOC108266479	XM_017469857.1	15747	PREDICTED: PTB domain-containing engulfment adapter protein 1 isoform X4
peaks62601	3.41459	Distal Intergenic	LOC108266479	XM_017469860.1	-13394	PREDICTED: PTB domain-containing engulfment adapter protein 1 isoform X4
peaks2878	10.3233	Distal Intergenic	LOC108266480	XM_017469867.1	-8745	PREDICTED: carcinoembryonic antigen-related cell adhesion molecule 5-like
peaks2925	4.59834	Distal Intergenic	LOC108266484	XM_017469872.1	-3515	PREDICTED: uncharacterized protein LOC108266484
peaks63265	4.79277	Intron (XM_017470034.1/LOC108266556, intron 4 of 5)	LOC108266556	XM_017470033.1	4062	PREDICTED: CD209 antigen-like protein E isoform X1
peaks59782	4.9781	Promoter (1-2kb)	LOC108266567	XM_017470053.1	-1154	PREDICTED: nectin-3-like isoform X2
peaks59783	2.61741	Promoter (<=1kb)	LOC108266567	XM_017470053.1	-746	PREDICTED: nectin-3-like isoform X2
peaks59784	13.3633	Promoter (<=1kb)	LOC108266567	XM_017470053.1	0	PREDICTED: nectin-3-like isoform X2
peaks59786	2.81894	Intron (XM_017470053.1/LOC108266567, intron 1 of 6)	LOC108266567	XM_017470052.1	4113	PREDICTED: nectin-3-like isoform X2
peaks59789	3.93056	Exon (XM_017470053.1/LOC108266567, exon 2 of 7)	LOC108266567	XM_017470052.1	12670	PREDICTED: nectin-3-like isoform X2
peaks59791	7.88072	Intron (XM_017470050.1/LOC108266567, intron 8 of 8)	LOC108266567	XM_017470052.1	21657	PREDICTED: nectin-3-like isoform X2
peaks56875	2.12565	Distal Intergenic	LOC108266741	XM_017470414.1	-15966	PREDICTED: alsin-like isoform X1
peaks64441	7.83404	Exon (XM_017470719.1/LOC108266893, exon 3 of 7)	LOC108266916	XM_017470748.1	-6274	PREDICTED: NADP-dependent malic enzyme, mitochondrial-like
peaks64443	4.80876	Promoter (<=1kb)	LOC108266916	XM_017470748.1	-325	PREDICTED: NADP-dependent malic enzyme, mitochondrial-like
peaks64638	7.33075	Intron (XM_017470749.1/LOC108266917, intron 1 of 1)	LOC108266917	XM_017470749.1	11825	PREDICTED: zinc-binding protein A33-like
peaks64439	6.36785	Promoter (<=1kb)	LOC108266919	XM_017470751.1	170	PREDICTED: tripartite motif-containing protein 35-like, partial
peaks64641	11.134	Distal Intergenic	LOC108266922	XR_001812974.1	12821	-
peaks64642	8.36174	Distal Intergenic	LOC108266922	XR_001812974.1	6798	-
peaks64643	15.3259	Downstream (2-3kb)	LOC108266922	XR_001812974.1	3521	-
peaks73176	24.7405	Promoter (2-3kb)	LOC108267188	XM_017471181.1	2186	PREDICTED: C-C motif chemokine 4 homolog
peaks64775	9.42712	Promoter (1-2kb)	LOC108267212	XM_017471215.1	1491	PREDICTED: immunoglobulin superfamily member 1-like
peaks65004	5.0371	Promoter (2-3kb)	LOC108267220	LOC108267220	2265	-
peaks65005	3.84822	Distal Intergenic	LOC108267220	LOC108267220	5373	-
peaks68868	7.40518	Promoter (2-3kb)	LOC108267241	XM_017471234.1	-2375	PREDICTED: E3 ubiquitin-protein ligase TRIM39-like
peaks66928	7.60218	Distal Intergenic	LOC108267262	XR_001813045.1	3203	-
peaks71658	4.80876	Intron (XM_017471266.1/LOC108267273, intron 7 of 22)	LOC108267273	XM_017471269.1	-4161	PREDICTED: titin-like isoform X12
peaks71668	10.4323	Intron (XM_017471266.1/LOC108267273, intron 16 of 22)	LOC108267277	XM_017471289.1	-36395	PREDICTED: calpain-1 catalytic subunit-like
peaks71670	8.35284	Intron (XM_017471266.1/LOC108267273, intron 16 of 22)	LOC108267277	XM_017471289.1	-33487	PREDICTED: calpain-1 catalytic subunit-like
peaks71716	2.77526	Promoter (<=1kb)	LOC108267289	XR_001813050.1	659	PREDICTED: SLAM family member 8-like
peaks71635	8.87843	Intron (XM_017471266.1/LOC108267273, intron 7 of 22)	LOC108267295	XR_001813056.1	9507	-
peaks71714	4.00049	Intron (XM_017471265.1/LOC108267272, intron 17 of 40)	LOC108267297	XR_001813059.1	11309	-
peaks65011	6.36785	Distal Intergenic	LOC108267349	LOC108267349	-6629	-
peaks65012	4.62471	Distal Intergenic	LOC108267349	LOC108267349	-4011	-
peaks65058	2.47736	Distal Intergenic	LOC108267360	LOC108267360	14229	-
peaks65063	12.0931	Distal Intergenic	LOC108267374	XR_001813083.1	-5064	-
peaks65064	3.08775	Promoter (<=1kb)	LOC108267374	XR_001813083.1	-301	-
peaks65640	8.37615	Promoter (2-3kb)	LOC108267382	XM_017471414.1	-2966	PREDICTED: cystatin-like protein
peaks67689	3.67419	Downstream (<1kb)	LOC108267482	XM_017471574.1	7520	PREDICTED: uncharacterized protein LOC108267482 isoform X3
peaks67969	5.90903	Distal Intergenic	LOC108267515	XM_017471629.1	-16496	PREDICTED: ankyrin-2-like isoform X2
peaks69288	21.3707	Promoter (<=1kb)	LOC108267594	XM_017471834.1	0	PREDICTED: interferon-induced very large GTPase 1-like isoform X1
peaks67740	11.5451	Exon (XM_017472058.1/LOC108267713, exon 6 of 11)	LOC108267713	XM_017472058.1	3741	PREDICTED: putative ferric-chelate reductase 1
peaks72514	4.11103	Promoter (2-3kb)	LOC108267869	XM_017472351.1	2592	PREDICTED: meprin A subunit beta-like isoform X2
peaks71204	4.48046	Exon (XM_017472511.1/LOC108267932, exon 6 of 8)	LOC108267932	XM_017472507.1	4520	PREDICTED: E3 ubiquitin-protein ligase TRIM39-like isoform X2
peaks71194	8.35165	Promoter (<=1kb)	LOC108267936	XM_017472523.1	9	PREDICTED: E3 ubiquitin-protein ligase TRIM39-like
peaks71195	9.91503	Promoter (<=1kb)	LOC108267936	XM_017472520.1	0	PREDICTED: E3 ubiquitin-protein ligase TRIM39-like
peaks73158	5.90903	Downstream (2-3kb)	LOC108268118	XR_001813251.1	4598	-
peaks72751	30.0139	Promoter (2-3kb)	LOC108268206	XM_017473020.1	2937	PREDICTED: sialoadhesin-like
peaks72721	29.444	Promoter (<=1kb)	LOC108268227	XM_017473068.1	-462	PREDICTED: uncharacterized protein LOC108268227
peaks73068	6.57072	Intron (XM_017473020.1/LOC108268206, intron 17 of 27)	LOC108268231	XM_017473082.1	-8519	PREDICTED: E3 ubiquitin-protein ligase TRIM39-like isoform X1
peaks73069	2.0803	Intron (XM_017473020.1/LOC108268206, intron 17 of 27)	LOC108268231	XM_017473082.1	-10026	PREDICTED: E3 ubiquitin-protein ligase TRIM39-like isoform X1
peaks73044	4.39694	Promoter (1-2kb)	LOC108268234	XM_017473090.1	-1812	PREDICTED: E3 ubiquitin-protein ligase TRIM39-like isoform X1
peaks73046	4.86351	Intron (XM_017473020.1/LOC108268206, intron 4 of 27)	LOC108268234	XM_017473090.1	-3693	PREDICTED: E3 ubiquitin-protein ligase TRIM39-like isoform X1
peaks73051	10.5941	Intron (XM_017473020.1/LOC108268206, intron 8 of 27)	LOC108268234	XM_017473090.1	-15263	PREDICTED: E3 ubiquitin-protein ligase TRIM39-like isoform X1
peaks73052	9.752	Intron (XM_017473020.1/LOC108268206, intron 8 of 27)	LOC108268234	XM_017473090.1	-16102	PREDICTED: E3 ubiquitin-protein ligase TRIM39-like isoform X1
peaks73053	2.77193	Intron (XM_017473020.1/LOC108268206, intron 8 of 27)	LOC108268234	XM_017473089.1	17157	PREDICTED: E3 ubiquitin-protein ligase TRIM39-like isoform X1
peaks73054	4.51491	Intron (XM_017473020.1/LOC108268206, intron 8 of 27)	LOC108268234	XM_017473089.1	15065	PREDICTED: E3 ubiquitin-protein ligase TRIM39-like isoform X1
peaks73055	11.3506	Intron (XM_017473020.1/LOC108268206, intron 8 of 27)	LOC108268234	XM_017473089.1	12209	PREDICTED: E3 ubiquitin-protein ligase TRIM39-like isoform X1
peaks73056	23.4605	Exon (XM_017473020.1/LOC108268206, exon 10 of 28)	LOC108268234	XM_017473089.1	11087	PREDICTED: E3 ubiquitin-protein ligase TRIM39-like isoform X1
peaks73058	4.39694	Exon (XM_017473080.1/LOC108268231, exon 7 of 7)	LOC108268234	XM_017473089.1	3587	PREDICTED: E3 ubiquitin-protein ligase TRIM39-like isoform X1
peaks73075	2.67533	Distal Intergenic	LOC108268245	XM_017473109.1	-4864	PREDICTED: E3 ubiquitin/ISG15 ligase TRIM25-like
peaks72992	43.4385	Intron (XM_017473020.1/LOC108268206, intron 4 of 27)	LOC108268269	XR_001813279.1	63889	-
peaks73002	2.80337	Intron (XM_017473020.1/LOC108268206, intron 4 of 27)	LOC108268269	XR_001813279.1	29799	-
peaks73175	3.84822	Distal Intergenic	LOC108268304	XM_017473189.1	3748	PREDICTED: C-C motif chemokine 3-like 1
peaks73138	4.14596	Downstream (<1kb)	LOC108268323	XM_017473219.1	4529	PREDICTED: uncharacterized protein LOC108268323
peaks80268	7.33075	Intron (XM_017473478.1/LOC108268468, intron 1 of 11)	LOC108268468	XM_017473478.1	9081	PREDICTED: solute carrier family 23 member 2-like
peaks80154	2.47736	Intron (XM_017473507.1/LOC108268488, intron 1 of 10)	LOC108268488	XM_017473507.1	4179	PREDICTED: polypeptide N-acetylgalactosaminyltransferase 18-like
peaks80902	16.6285	Distal Intergenic	LOC108268544	XM_017473566.1	-131425	PREDICTED: craniofacial development protein 2-like, partial
peaks77073	2.42441	Intron (XM_017474767.1/LOC108269155, intron 2 of 9)	LOC108268568	XR_001813333.1	-13088	-
peaks76461	5.67946	Distal Intergenic	LOC108268620	XM_017473674.1	-10161	PREDICTED: tubulin beta-4B chain-like isoform X3
peaks11240	14.8448	Downstream (2-3kb)	LOC108268696	XR_001813367.1	-5596	-
peaks81852	2.90896	Promoter (1-2kb)	LOC108268723	XM_017473849.1	1179	PREDICTED: uncharacterized protein LOC108268723
peaks81928	16.8307	Promoter (1-2kb)	LOC108268735	XM_017473868.1	1322	PREDICTED: uncharacterized protein LOC108268735 isoform X2
peaks81837	5.61709	Distal Intergenic	LOC108268758	LOC108268758	3080	-
peaks82888	3.12364	Intron (XM_017474143.1/LOC108268860, intron 4 of 4)	LOC108268862	XR_001813378.1	36664	-
peaks11475	27.044	Promoter (2-3kb)	LOC108268894	XM_017474612.1	2035	PREDICTED: NACHT, LRR and PYD domains-containing protein 12-like isoform X4
peaks82802	2.115	Distal Intergenic	LOC108268929	XM_017474297.1	40702	PREDICTED: E3 ubiquitin-protein ligase RNF130-like
peaks82816	13.1368	Downstream (1-2kb)	LOC108268929	XM_017474297.1	7718	PREDICTED: E3 ubiquitin-protein ligase RNF130-like
peaks79766	3.10735	Intron (XM_017474453.1/LOC108268991, intron 1 of 27)	LOC108268991	XM_017474453.1	8715	PREDICTED: liprin-beta-2-like isoform X13
peaks81633	3.60999	Intron (XM_017474945.1/LOC108269222, intron 3 of 20)	LOC108269222	XM_017474945.1	84679	PREDICTED: A disintegrin and metalloproteinase with thrombospondin motifs 2-like isoform X3
peaks81636	8.82696	Intron (XM_017474945.1/LOC108269222, intron 3 of 20)	LOC108269222	XM_017474945.1	75911	PREDICTED: A disintegrin and metalloproteinase with thrombospondin motifs 2-like isoform X3
peaks81638	4.98193	Intron (XM_017474945.1/LOC108269222, intron 3 of 20)	LOC108269222	XM_017474945.1	67080	PREDICTED: A disintegrin and metalloproteinase with thrombospondin motifs 2-like isoform X3
peaks81640	3.6835	Intron (XM_017474945.1/LOC108269222, intron 3 of 20)	LOC108269222	XM_017474945.1	64383	PREDICTED: A disintegrin and metalloproteinase with thrombospondin motifs 2-like isoform X3
peaks81641	7.03295	Intron (XM_017474945.1/LOC108269222, intron 3 of 20)	LOC108269222	XM_017474945.1	54041	PREDICTED: A disintegrin and metalloproteinase with thrombospondin motifs 2-like isoform X3
peaks81643	2.81685	Intron (XM_017474945.1/LOC108269222, intron 3 of 20)	LOC108269222	XM_017474945.1	52330	PREDICTED: A disintegrin and metalloproteinase with thrombospondin motifs 2-like isoform X3
peaks81645	7.96899	Intron (XM_017474945.1/LOC108269222, intron 2 of 20)	LOC108269222	XM_017474945.1	46301	PREDICTED: A disintegrin and metalloproteinase with thrombospondin motifs 2-like isoform X3
peaks81648	5.97485	Intron (XM_017474945.1/LOC108269222, intron 2 of 20)	LOC108269222	XM_017474945.1	37039	PREDICTED: A disintegrin and metalloproteinase with thrombospondin motifs 2-like isoform X3
peaks81650	2.84916	Intron (XM_017474945.1/LOC108269222, intron 2 of 20)	LOC108269222	XM_017474945.1	29949	PREDICTED: A disintegrin and metalloproteinase with thrombospondin motifs 2-like isoform X3
peaks81651	3.45203	Intron (XM_017474945.1/LOC108269222, intron 2 of 20)	LOC108269222	XM_017474945.1	29419	PREDICTED: A disintegrin and metalloproteinase with thrombospondin motifs 2-like isoform X3
peaks81657	3.32273	Intron (XM_017474945.1/LOC108269222, intron 2 of 20)	LOC108269222	XM_017474945.1	9185	PREDICTED: A disintegrin and metalloproteinase with thrombospondin motifs 2-like isoform X3
peaks81659	8.93137	Promoter (1-2kb)	LOC108269222	XM_017474945.1	1362	PREDICTED: A disintegrin and metalloproteinase with thrombospondin motifs 2-like isoform X3
peaks81660	4.00256	Promoter (<=1kb)	LOC108269222	XM_017474945.1	0	PREDICTED: A disintegrin and metalloproteinase with thrombospondin motifs 2-like isoform X3
peaks81661	4.48724	Promoter (<=1kb)	LOC108269222	XM_017474944.1	-355	PREDICTED: A disintegrin and metalloproteinase with thrombospondin motifs 2-like isoform X3
peaks81662	5.46527	Distal Intergenic	LOC108269222	XM_017474944.1	-4814	PREDICTED: A disintegrin and metalloproteinase with thrombospondin motifs 2-like isoform X3
peaks81666	2.50297	Distal Intergenic	LOC108269222	XM_017474944.1	-27782	PREDICTED: A disintegrin and metalloproteinase with thrombospondin motifs 2-like isoform X3
peaks77401	2.12565	Distal Intergenic	LOC108269266	XR_001813441.1	-7576	-
peaks81680	3.76026	Promoter (1-2kb)	LOC108269363	XM_017475197.1	-1361	PREDICTED: matrix metalloproteinase-17-like
peaks81681	6.36785	Promoter (<=1kb)	LOC108269363	XM_017475197.1	0	PREDICTED: matrix metalloproteinase-17-like
peaks81682	3.84822	Exon (XM_017475197.1/LOC108269363, exon 6 of 12)	LOC108269364	XM_017475198.1	-5798	PREDICTED: uncharacterized protein LOC108269364
peaks81683	1.81302	Intron (XM_017475197.1/LOC108269363, intron 9 of 11)	LOC108269364	XM_017475198.1	-3298	PREDICTED: uncharacterized protein LOC108269364
peaks81684	2.96159	Promoter (2-3kb)	LOC108269364	XM_017475198.1	-2373	PREDICTED: uncharacterized protein LOC108269364
peaks81685	32.8452	Promoter (1-2kb)	LOC108269364	XM_017475198.1	-1650	PREDICTED: uncharacterized protein LOC108269364
peaks81686	4.01195	Promoter (<=1kb)	LOC108269364	XM_017475198.1	-955	PREDICTED: uncharacterized protein LOC108269364
peaks81667	4.52724	Distal Intergenic	LOC108269372	XM_017475214.1	32568	PREDICTED: CCR4-NOT transcription complex subunit 6-like
peaks81668	7.29589	Distal Intergenic	LOC108269372	XM_017475214.1	28519	PREDICTED: CCR4-NOT transcription complex subunit 6-like
peaks81669	1.86264	Distal Intergenic	LOC108269372	XM_017475214.1	25373	PREDICTED: CCR4-NOT transcription complex subunit 6-like
peaks81671	4.79277	Distal Intergenic	LOC108269372	XM_017475214.1	17965	PREDICTED: CCR4-NOT transcription complex subunit 6-like
peaks81672	5.46527	Distal Intergenic	LOC108269372	XM_017475214.1	17190	PREDICTED: CCR4-NOT transcription complex subunit 6-like
peaks75467	3.63562	Distal Intergenic	LOC108269374	XM_017475217.1	4926	PREDICTED: mid1-interacting protein 1-like
peaks91576	1.86264	Promoter (1-2kb)	LOC108269473	XR_001813471.1	-1721	-
peaks84250	3.00938	Intron (XM_017476737.1/LOC108270253, intron 22 of 24)	LOC108269568	XM_017475518.1	43438	PREDICTED: serine/threonine-protein kinase pim-3-like
peaks91845	6.84189	Promoter (1-2kb)	LOC108269598	XM_017475541.1	1039	PREDICTED: D(1)-like dopamine receptor
peaks84075	6.9375	Intron (XR_001813528.1/LOC108269705, intron 2 of 12)	LOC108269707	XR_001813529.1	-19275	PREDICTED: leucine-rich repeat and fibronectin type-III domain-containing protein 5-like
peaks84076	38.0765	Intron (XR_001813528.1/LOC108269705, intron 2 of 12)	LOC108269707	XR_001813529.1	-21551	PREDICTED: leucine-rich repeat and fibronectin type-III domain-containing protein 5-like
peaks91817	33.0201	Promoter (2-3kb)	LOC108269731	XM_017475709.1	-2068	PREDICTED: cubilin-like isoform X2
peaks91818	28.2233	Distal Intergenic	LOC108269731	XM_017475709.1	-4949	PREDICTED: cubilin-like isoform X2
peaks91020	4.22858	Promoter (2-3kb)	LOC108269831	XM_017475903.1	-2012	PREDICTED: interferon-induced very large GTPase 1-like isoform X2
peaks90996	4.62471	Promoter (2-3kb)	LOC108269834	XM_017475911.1	-2717	PREDICTED: up-regulator of cell proliferation-like
peaks90997	4.62471	Intron (XR_001813567.1/LOC108269839, intron 1 of 2)	LOC108269839	XR_001813567.1	3723	-
peaks91000	4.03869	Distal Intergenic	LOC108269839	XR_001813567.1	-4969	-
peaks89411	3.33538	Distal Intergenic	LOC108269977	XR_001813599.1	-4644	-
peaks11506	4.39694	Intron (XM_017463602.1/LOC108263117, intron 5 of 19)	LOC108270211	XM_017476779.1	-22506	PREDICTED: histone-lysine N-methyltransferase, H3 lysine-36 specific-like isoform X3
peaks91024	13.8189	Exon (XM_017475903.1/LOC108269831, exon 5 of 5)	LOC108270226	XM_017476681.1	-6754	PREDICTED: up-regulator of cell proliferation-like
peaks91035	7.4413	3' UTR	LOC108270226	XM_017476682.1	17340	PREDICTED: up-regulator of cell proliferation-like
peaks91540	4.54025	Promoter (1-2kb)	LOC108270242	XM_017476715.1	-1518	PREDICTED: macrophage mannose receptor 1-like
peaks91529	1.83466	Distal Intergenic	LOC108270243	XR_001813647.1	-37346	-
peaks91530	2.66197	Distal Intergenic	LOC108270243	XR_001813647.1	-36835	-
peaks91531	4.94481	Distal Intergenic	LOC108270243	XR_001813647.1	-35502	-
peaks91528	12.1667	Distal Intergenic	LOC108270268	XM_017476788.1	-35014	PREDICTED: macrophage mannose receptor 1-like
peaks90995	3.48378	Distal Intergenic	LOC108270298	XM_017476835.1	10435	PREDICTED: up-regulator of cell proliferation-like
peaks86836	2.51535	Intron (XM_017476843.1/LOC108270301, intron 3 of 21)	LOC108270301	XM_017476843.1	13309	PREDICTED: DNA (cytosine-5)-methyltransferase 3A-like isoform X5
peaks90914	14.4922	Promoter (2-3kb)	LOC108270362	XM_017476954.1	2141	PREDICTED: protein FAM13A-like isoform X1
peaks96640	5.67972	Promoter (1-2kb)	LOC108270516	XR_001813696.1	-1442	-
peaks93665	3.41459	Intron (XM_017477383.1/LOC108270560, intron 2 of 9)	LOC108270560	XM_017477383.1	4693	PREDICTED: neuronal acetylcholine receptor subunit alpha-7-like
peaks95623	4.48046	Promoter (<=1kb)	LOC108270585	XM_017477416.1	-958	PREDICTED: uncharacterized protein LOC108270585
peaks96571	3.30194	Distal Intergenic	LOC108270666	XR_001813724.1	-16392	-
peaks100256	3.41459	Promoter (1-2kb)	LOC108270671	XR_001813729.1	-1578	-
peaks11487	3.75553	Distal Intergenic	LOC108270697	XM_017477572.1	-9768	PREDICTED: protein NLRC3-like
peaks100009	5.67092	Promoter (2-3kb)	LOC108270747	XM_017477635.1	-2134	PREDICTED: protein NLRC3-like isoform X3
peaks99713	9.91503	Intron (XM_017477662.1/LOC108270762, intron 5 of 32)	LOC108270762	XM_017477662.1	24629	PREDICTED: mucin-5AC-like
peaks99983	3.08775	Distal Intergenic	LOC108270779	XM_017477691.1	-9862	PREDICTED: general transcription factor II-I repeat domain-containing protein 2B-like
peaks99387	14.1831	Promoter (1-2kb)	LOC108270797	XM_017477722.1	1762	PREDICTED: uncharacterized protein LOC108270797 isoform X1
peaks99853	20.1897	Downstream (2-3kb)	LOC108270831	XM_017477782.1	6218	PREDICTED: uncharacterized protein LOC108270831
peaks11489	9.75288	Promoter (<=1kb)	LOC108271143	XR_001813807.1	0	-
peaks11490	4.39694	Promoter (<=1kb)	LOC108271143	XR_001813807.1	276	-
peaks11491	6.09459	Promoter (1-2kb)	LOC108271143	XR_001813807.1	1914	-
peaks11492	9.15619	Distal Intergenic	LOC108271143	XR_001813807.1	10611	-
peaks11493	3.08775	Distal Intergenic	LOC108271143	XR_001813807.1	12282	-
peaks11494	5.42897	Distal Intergenic	LOC108271143	XR_001813807.1	12668	-
peaks11495	4.40753	Distal Intergenic	LOC108271143	XR_001813807.1	13987	-
peaks11483	1.92531	Promoter (<=1kb)	LOC108271179	XR_001813815.1	-195	-
peaks11485	4.72903	Distal Intergenic	LOC108271179	XR_001813815.1	8769	-
peaks11456	5.10542	Distal Intergenic	LOC108271244	XR_001813824.1	36557	-
peaks93697	4.53061	Intron (XM_017478698.1/LOC108271255, intron 1 of 8)	LOC108271255	XM_017478699.1	10780	PREDICTED: zinc finger protein 609-like isoform X2
peaks96775	16.861	Promoter (<=1kb)	LOC108271439	XM_017479042.1	0	PREDICTED: nicotinamide riboside kinase 2-like isoform X2
peaks104185	30.2214	Downstream (<1kb)	LOC108271536	XM_017479172.1	14946	PREDICTED: glutamine synthetase-like
peaks104186	10.2763	Exon (XM_017479172.1/LOC108271536, exon 7 of 7)	LOC108271536	XM_017479172.1	13999	PREDICTED: glutamine synthetase-like
peaks107202	4.86351	Intron (XM_017479206.1/LOC108271560, intron 1 of 11)	LOC108271560	XM_017479206.1	22396	PREDICTED: N-terminal EF-hand calcium-binding protein 1-like isoform X2
peaks109350	2.61446	Promoter (1-2kb)	LOC108271627	XM_017479301.1	-1430	PREDICTED: uncharacterized protein LOC108271627
peaks101804	3.53455	Intron (XM_017479369.1/LOC108271653, intron 5 of 7)	LOC108271637	XM_017479316.1	-6132	PREDICTED: adenylate cyclase type 10-like
peaks101922	2.30813	Intron (XM_017479389.1/nbeal1, intron 14 of 52)	LOC108271670	XR_001813876.1	-6433	-
peaks101878	15.6207	Exon (XR_001813883.1/LOC108271676, exon 2 of 2)	LOC108271672	XR_001813878.1	-4702	-
peaks101880	4.80876	Promoter (<=1kb)	LOC108271676	XR_001813883.1	-708	-
peaks101883	9.92121	Intron (XM_017479317.1/LOC108271638, intron 9 of 12)	LOC108271676	XR_001813883.1	-13694	-
peaks109234	18.7509	Distal Intergenic	LOC108271693	XM_017479407.1	-3369	PREDICTED: TBC1 domain family member 8-like isoform X3
peaks105348	4.59364	Distal Intergenic	LOC108271731	XM_017479442.1	-3373	PREDICTED: protransforming growth factor alpha-like isoform X2
peaks105349	2.1593	Promoter (2-3kb)	LOC108271731	XM_017479442.1	-2566	PREDICTED: protransforming growth factor alpha-like isoform X2
peaks11555	2.40461	Promoter (<=1kb)	LOC108271815	XR_001813944.1	267	-
peaks102588	4.22858	Intron (XM_017479943.1/LOC108271954, intron 3 of 9)	LOC108271954	XM_017479943.1	40106	PREDICTED: carboxyl-terminal PDZ ligand of neuronal nitric oxide synthase protein-like
peaks103985	2.90896	Promoter (1-2kb)	LOC108272013	XR_001813971.1	-1572	-
peaks107461	11.5877	Distal Intergenic	LOC108272039	XR_001813976.1	39624	-
peaks107474	2.72572	Promoter (2-3kb)	LOC108272039	XR_001813976.1	2975	-
peaks106509	3.62047	Intron (XM_017480299.1/LOC108272109, intron 6 of 11)	LOC108272109	XM_017480298.1	3610	PREDICTED: CUB and sushi domain-containing protein 1-like isoform X2
peaks101258	15.3074	Intron (XM_017480422.1/oca2, intron 19 of 22)	LOC108272174	XM_017480426.1	5020	PREDICTED: CMRF35-like molecule 6 isoform X3
peaks101269	1.90666	Intron (XM_017480422.1/oca2, intron 15 of 22)	LOC108272174	XM_017480423.1	-25332	PREDICTED: CMRF35-like molecule 6 isoform X3
peaks100982	3.84822	Downstream (2-3kb)	LOC108272215	XM_017480508.1	10571	PREDICTED: keratin, type II cytoskeletal 8-like isoform X2
peaks100886	18.8735	Downstream (<1kb)	LOC108272232	XM_017480532.1	11111	PREDICTED: putative fidgetin-like protein 2
peaks112992	8.11933	Promoter (<=1kb)	LOC108272413	XM_017480830.1	0	PREDICTED: membrane-spanning 4-domains subfamily A member 15-like
peaks117910	4.62471	Distal Intergenic	LOC108272419	XM_017480836.1	11943	PREDICTED: uncharacterized protein LOC108272419
peaks109735	8.87843	Promoter (1-2kb)	LOC108272434	XM_017480854.1	1538	PREDICTED: LOW QUALITY PROTEIN: uncharacterized protein LOC108272434
peaks116979	8.39964	Promoter (1-2kb)	LOC108272466	XM_017480885.1	1884	PREDICTED: uncharacterized protein LOC108272466
peaks116980	21.4318	Intron (XM_017480885.1/LOC108272466, intron 2 of 10)	LOC108272466	XM_017480885.1	8426	PREDICTED: uncharacterized protein LOC108272466
peaks117379	5.23636	Promoter (<=1kb)	LOC108272472	XM_017480892.1	-869	PREDICTED: NACHT, LRR and PYD domains-containing protein 12-like
peaks117997	14.6468	Exon (XM_017480902.1/LOC108272481, exon 5 of 6)	LOC108272481	XM_017480902.1	3830	PREDICTED: GTPase IMAP family member 7-like
peaks118085	5.23674	Promoter (<=1kb)	LOC108272485	XM_017480915.1	595	PREDICTED: interferon-induced very large GTPase 1-like isoform X1
peaks118090	9.98382	Distal Intergenic	LOC108272486	XM_017480916.1	-7286	PREDICTED: interferon-induced very large GTPase 1-like
peaks118094	9.98382	Distal Intergenic	LOC108272487	XM_017480917.1	-12035	PREDICTED: interferon-induced very large GTPase 1-like
peaks117952	7.40518	Exon (XM_017480925.1/LOC108272490, exon 3 of 6)	LOC108272490	XM_017480925.1	4044	PREDICTED: GTPase IMAP family member 8-like, partial
peaks118002	13.4966	Promoter (<=1kb)	LOC108272494	XM_017480929.1	551	PREDICTED: GTPase IMAP family member 8-like
peaks110098	3.37689	Intron (XR_001814098.1/LOC108272609, intron 13 of 28)	LOC108272609	XR_001814098.1	75726	PREDICTED: histone demethylase UTY-like isoform X1
peaks117915	3.677	Promoter (<=1kb)	LOC108272745	XM_017481433.1	139	PREDICTED: uncharacterized protein LOC108272745 isoform X1
peaks117912	4.22858	Downstream (2-3kb)	LOC108272746	XM_017481435.1	8861	PREDICTED: uncharacterized protein LOC108272746 isoform X1
peaks112301	2.69536	Intron (XM_017481479.1/LOC108272768, intron 11 of 22)	LOC108272768	XM_017481479.1	22374	PREDICTED: protein TANC1-like isoform X3
peaks112353	10.042	Distal Intergenic	LOC108272772	XR_001814145.1	-6358	-
peaks117285	4.39694	Distal Intergenic	LOC108272806	XM_017481570.1	-9083	PREDICTED: envoplakin-like
peaks117329	60.3702	Intron (XM_017481603.1/gga3, intron 19 of 19)	LOC108272815	XM_017481594.1	21038	PREDICTED: protein NLRC3-like
peaks116996	3.06551	3' UTR	LOC108272835	XM_017481624.1	11723	PREDICTED: E3 ubiquitin-protein ligase TRIM33-like isoform X1
peaks117365	10.3233	Distal Intergenic	LOC108272847	XM_017481648.1	-7942	PREDICTED: uncharacterized protein LOC108272847 isoform X3
peaks117366	2.57814	Distal Intergenic	LOC108272847	XM_017481648.1	-7120	PREDICTED: uncharacterized protein LOC108272847 isoform X3
peaks117367	7.91263	Promoter (<=1kb)	LOC108272847	XM_017481648.1	-6	PREDICTED: uncharacterized protein LOC108272847 isoform X3
peaks117370	2.77526	Downstream (2-3kb)	LOC108272847	XM_017481649.1	6244	PREDICTED: uncharacterized protein LOC108272847 isoform X3
peaks116992	15.012	Exon (XM_017481680.1/LOC108272862, exon 6 of 11)	LOC108272862	XM_017481680.1	5115	PREDICTED: NACHT, LRR and PYD domains-containing protein 3-like
peaks117364	4.11103	Distal Intergenic	LOC108272875	XR_001814184.1	7702	-
peaks116978	2.83458	Promoter (1-2kb)	LOC108272877	XR_001814186.1	1467	-
peaks117385	7.885	Exon (XM_017481880.1/LOC108272973, exon 6 of 22)	LOC108272987	XM_017481902.1	-14411	PREDICTED: uncharacterized protein LOC108272987
peaks113027	4.34468	Promoter (<=1kb)	LOC108273157	XM_017482205.1	-970	PREDICTED: endonuclease domain-containing 1 protein-like isoform X4
peaks1985	3.42591	Distal Intergenic	LOC108273183	XR_001814264.1	14527	-
peaks116828	4.79277	Distal Intergenic	LOC108273325	XM_017482492.1	-15872	PREDICTED: uncharacterized protein LOC108273325
peaks113996	1.64085	Promoter (1-2kb)	LOC108273342	XM_017482509.1	1959	PREDICTED: solute carrier family 2, facilitated glucose transporter member 3-like
peaks110599	17.5529	Intron (XM_017480832.1/LOC108272416, intron 1 of 4)	LOC108273346	XM_017482516.1	-6295	PREDICTED: augurin-B-like
peaks114270	4.09085	Intron (XM_017482525.1/LOC108273353, intron 8 of 16)	LOC108273353	XM_017482525.1	7576	PREDICTED: IgGFc-binding protein-like
peaks116642	6.09459	Distal Intergenic	LOC108273363	XM_017482539.1	9546	PREDICTED: CD209 antigen-like protein E isoform X1
peaks122737	2.69901	Intron (XR_001814310.1/LOC108273463, intron 2 of 5)	LOC108273463	XR_001814310.1	3101	-
peaks126029	67.6088	Distal Intergenic	LOC108273544	XM_017482816.1	-7435	PREDICTED: LOW QUALITY PROTEIN: protein NLRC3-like
peaks126101	10.3191	Intron (XM_017482817.1/LOC108273545, intron 2 of 28)	LOC108273546	XM_017482818.1	18743	PREDICTED: NACHT, LRR and PYD domains-containing protein 12-like, partial
peaks126108	55.6243	Promoter (<=1kb)	LOC108273546	XM_017482818.1	197	PREDICTED: NACHT, LRR and PYD domains-containing protein 12-like, partial
peaks126041	47.8581	Downstream (1-2kb)	LOC108273693	XM_017483095.1	-5007	PREDICTED: zinc finger BED domain-containing protein 4-like
peaks126042	41.4249	Exon (XM_017482817.1/LOC108273545, exon 29 of 29)	LOC108273693	XM_017483095.1	-6940	PREDICTED: zinc finger BED domain-containing protein 4-like
peaks126060	13.2349	Intron (XM_017482817.1/LOC108273545, intron 17 of 28)	LOC108273694	XM_017483096.1	20366	PREDICTED: uncharacterized protein LOC108273694
peaks126087	5.67946	Intron (XM_017482817.1/LOC108273545, intron 3 of 28)	LOC108273695	XR_001814347.1	-15204	-
peaks126050	80.4562	Intron (XM_017482817.1/LOC108273545, intron 17 of 28)	LOC108273696	XR_001814348.1	6993	-
peaks126048	17.0738	Promoter (2-3kb)	LOC108273698	XR_001814353.1	2572	-
peaks126045	5.67946	Exon (XM_017482817.1/LOC108273545, exon 26 of 29)	LOC108273699	XR_001814354.1	-6623	-
peaks126046	88.9534	Intron (XM_017482817.1/LOC108273545, intron 23 of 28)	LOC108273699	XR_001814354.1	-4620	-
peaks121746	5.71128	Distal Intergenic	LOC108273708	XR_001814356.1	47709	-
peaks126769	54.8492	Promoter (2-3kb)	LOC108273771	XM_017483290.1	-2408	PREDICTED: uncharacterized protein LOC108273771 isoform X3
peaks126775	36.8546	Exon (XM_017483286.1/LOC108273771, exon 5 of 19)	LOC108273771	XM_017483291.1	5727	PREDICTED: uncharacterized protein LOC108273771 isoform X3
peaks126782	12.3296	Intron (XM_017483293.1/LOC108273772, intron 1 of 18)	LOC108273772	XM_017483293.1	5249	PREDICTED: uncharacterized protein LOC108273772
peaks126784	7.91476	Promoter (2-3kb)	LOC108273772	XM_017483293.1	2599	PREDICTED: uncharacterized protein LOC108273772
peaks126787	31.9235	Promoter (<=1kb)	LOC108273774	XM_017483295.1	157	PREDICTED: 7-methylguanosine phosphate-specific 5\\'-nucleotidase-like isoform X1
peaks126780	5.0371	Exon (XM_017483293.1/LOC108273772, exon 9 of 19)	LOC108273775	XM_017483298.1	-7116	PREDICTED: kelch-like protein 10
peaks118145	13.2349	Promoter (2-3kb)	LOC108273846	XM_017483469.1	2377	PREDICTED: interferon-induced very large GTPase 1-like
peaks118306	9.40319	Distal Intergenic	LOC108273864	XM_017483502.1	-6561	PREDICTED: uncharacterized protein LOC108273864
peaks118949	6.84189	Promoter (2-3kb)	LOC108273938	XR_001814393.1	-2950	-
peaks118950	2.22789	Exon (XM_017483637.1/LOC108273935, exon 8 of 9)	LOC108273938	XR_001814393.1	5199	-
peaks118242	125.302	Intron (XM_017484071.1/LOC108274152, intron 2 of 40)	LOC108274151	XM_017484070.1	-67275	PREDICTED: cdc42 effector protein 4-like
peaks126325	5.67946	Promoter (2-3kb)	LOC108274210	XM_017484221.1	-2230	PREDICTED: LOW QUALITY PROTEIN: protein NLRC3-like
peaks120881	2.12565	Distal Intergenic	LOC108274368	XM_017484507.1	-3863	PREDICTED: LIM domain-binding protein 3-like
peaks133036	11.2878	Distal Intergenic	LOC108274483	XM_017484677.1	-23446	PREDICTED: kyphoscoliosis peptidase-like
peaks132732	6.09459	Distal Intergenic	LOC108274507	XM_017484712.1	-6933	PREDICTED: protocadherin beta-15-like
peaks127072	2.57814	Promoter (<=1kb)	LOC108274546	XM_017484762.1	56	PREDICTED: uncharacterized protein LOC108274546
peaks130785	6.98002	Distal Intergenic	LOC108274563	XM_017484776.1	-13363	PREDICTED: proprotein convertase subtilisin/kexin type 5-like
peaks128538	10.5532	Promoter (1-2kb)	LOC108274617	LOC108274617	1875	-
peaks128499	5.67946	Intron (LOC108274611/LOC108274611, intron 2 of 3)	LOC108274627	XR_001814507.1	-6780	-
peaks128500	2.56201	Intron (LOC108274611/LOC108274611, intron 2 of 3)	LOC108274627	XR_001814507.1	-5683	-
peaks133814	9.91503	Promoter (<=1kb)	LOC108274642	XM_017484859.1	-277	PREDICTED: von Willebrand factor A domain-containing protein 5A-like isoform X1
peaks19285	4.88455	Distal Intergenic	LOC108274681	XM_017484930.1	9037	PREDICTED: uncharacterized protein LOC108274681
peaks19287	3.00938	Distal Intergenic	LOC108274681	XM_017484930.1	6477	PREDICTED: uncharacterized protein LOC108274681
peaks127796	5.86289	3' UTR	LOC108274713	XM_017485002.1	-15876	PREDICTED: thyroid hormone receptor-associated protein 3-like isoform X2
peaks131981	2.48802	Intron (XM_017485016.1/ptprj, intron 5 of 32)	LOC108274725	XM_017485017.1	38090	PREDICTED: receptor-type tyrosine-protein phosphatase eta-like isoform X1
peaks127441	14.3961	Promoter (<=1kb)	LOC108274815	XM_017485213.1	249	PREDICTED: protein NYNRIN-like isoform X1
peaks127272	33.0616	Promoter (<=1kb)	LOC108274818	XM_017485219.1	0	PREDICTED: major histocompatibility complex class I-related gene protein-like isoform X1
peaks127265	2.5792	Intron (XM_017485157.1/LOC108274794, intron 4 of 12)	LOC108274837	XM_017485265.1	-6996	PREDICTED: H-2 class I histocompatibility antigen, Q9 alpha chain-like
peaks127387	5.61013	Promoter (<=1kb)	LOC108274875	LOC108274875	-523	-
peaks127451	6.76004	Promoter (2-3kb)	LOC108274881	XM_017485328.1	-2321	PREDICTED: mambalgin-1-like
peaks20387	3.00938	Distal Intergenic	LOC108274901	XR_001814589.1	16376	-
peaks2180	4.22858	Intron (XM_017485455.1/LOC108274911, intron 3 of 3)	LOC108274911	XM_017485365.1	4719	PREDICTED: protein S100-B-like isoform X1
peaks130832	12.9434	Intron (XR_001814608.1/LOC108274923, intron 2 of 2)	LOC108274924	XR_001814610.1	-5458	-
peaks11862	4.79277	Promoter (2-3kb)	LOC108274928	XM_017485352.1	2942	PREDICTED: serine/threonine-protein kinase BRSK1-like
peaks131238	90.534	Intron (XR_001814618.1/LOC108275037, intron 3 of 3)	LOC108275037	XR_001814618.1	15508	-
peaks132217	7.60349	Intron (XM_017485652.1/LOC108275078, intron 1 of 18)	LOC108275078	XM_017485652.1	111600	PREDICTED: serine/threonine-protein kinase BRSK2 isoform X1
peaks127725	23.3596	Intron (XM_017485691.1/trappc9, intron 17 of 21)	LOC108275102	XR_001814629.1	69787	-
peaks131833	2.19404	Intron (XR_001814639.1/LOC108275155, intron 1 of 3)	LOC108275155	XR_001814636.1	6128	-
peaks134730	5.06157	Promoter (<=1kb)	LOC108275221	XR_001814659.1	-431	-
peaks130146	33.4573	Intron (XM_017486089.1/LOC108275334, intron 10 of 23)	LOC108275334	XM_017486089.1	3964	PREDICTED: paramyosin-like isoform X4
peaks130786	1.67192	Intron (XM_017486246.1/LOC108275431, intron 13 of 15)	LOC108275431	XM_017486246.1	23638	PREDICTED: proprotein convertase subtilisin/kexin type 5-like
peaks130787	4.11103	Intron (XM_017486246.1/LOC108275431, intron 13 of 15)	LOC108275431	XM_017486246.1	23109	PREDICTED: proprotein convertase subtilisin/kexin type 5-like
peaks130788	3.41459	Exon (XM_017486246.1/LOC108275431, exon 13 of 16)	LOC108275431	XM_017486246.1	21350	PREDICTED: proprotein convertase subtilisin/kexin type 5-like
peaks130789	4.11103	Exon (XM_017486246.1/LOC108275431, exon 12 of 16)	LOC108275431	XM_017486246.1	20299	PREDICTED: proprotein convertase subtilisin/kexin type 5-like
peaks130795	6.03968	Promoter (2-3kb)	LOC108275431	XM_017486246.1	2177	PREDICTED: proprotein convertase subtilisin/kexin type 5-like
peaks20213	10.8999	Distal Intergenic	LOC108275655	XR_001814729.1	83469	-
peaks15164	2.47736	Distal Intergenic	LOC108275770	XM_017486738.1	-68352	PREDICTED: keratin-associated protein 16-1-like
peaks22537	6.98002	Promoter (<=1kb)	LOC108275822	XM_017486838.1	-136	PREDICTED: trace amine-associated receptor 13c-like
peaks138127	9.98382	Distal Intergenic	LOC108276120	XM_017487511.1	-18876	PREDICTED: neural cell adhesion molecule L1-like protein
peaks136983	2.77526	Promoter (<=1kb)	LOC108276254	XM_017487767.1	892	PREDICTED: complement receptor type 1-like
peaks17418	10.9942	Promoter (1-2kb)	LOC108276392	XM_017488040.1	-1473	PREDICTED: uncharacterized protein LOC108276392 isoform X1
peaks143257	18.1976	Intron (XM_017488263.1/LOC108276518, intron 9 of 10)	LOC108276518	XM_017488263.1	43101	PREDICTED: amine oxidase
peaks149566	10.9879	Distal Intergenic	LOC108276546	XM_017488306.1	-3364	PREDICTED: fibroblast growth factor 18-like isoform X2
peaks148235	2.40461	Distal Intergenic	LOC108276578	XM_017488359.1	-11642	PREDICTED: uncharacterized protein LOC108276578 isoform X1
peaks143268	2.41481	Intron (XM_017488371.1/LOC108276585, intron 2 of 2)	LOC108276585	XR_001814935.1	32485	PREDICTED: leucine-rich repeat transmembrane neuronal protein 4-like
peaks144243	7.4413	3' UTR	LOC108276768	XM_017488689.1	-4406	PREDICTED: uncharacterized protein LOC108276768
peaks149524	4.11103	Promoter (1-2kb)	LOC108276785	XM_017488758.1	-1026	PREDICTED: protocadherin gamma-C5-like isoform X8
peaks149537	4.86351	Intron (XM_017488770.1/LOC108276799, intron 1 of 1)	LOC108276799	XM_017488770.1	5813	PREDICTED: protocadherin beta-16-like isoform X2
peaks149541	4.86351	Promoter (2-3kb)	LOC108276799	XM_017488769.1	-2753	PREDICTED: protocadherin beta-16-like isoform X2
peaks1397	23.9675	Intron (XM_017473580.1/LOC108268556, intron 73 of 84)	LOC108276803	XM_017488823.1	61183	PREDICTED: muscle-related coiled-coil protein-like
peaks1399	27.8778	Intron (XM_017473580.1/LOC108268556, intron 73 of 84)	LOC108276803	XM_017488823.1	63161	PREDICTED: muscle-related coiled-coil protein-like
peaks1400	4.77184	Intron (XM_017473580.1/LOC108268556, intron 73 of 84)	LOC108276803	XM_017488823.1	64432	PREDICTED: muscle-related coiled-coil protein-like
peaks15099	2.80337	Intron (XM_017489033.1/LOC108276911, intron 2 of 13)	LOC108276911	XM_017489033.1	7286	PREDICTED: brain-specific angiogenesis inhibitor 1-associated protein 2-like protein 1 isoform X1
peaks148531	45.0721	Distal Intergenic	LOC108277003	XM_017489242.1	-39146	PREDICTED: SEC14-like protein 2
peaks144505	3.62047	Exon (XM_017489599.1/LOC108277154, exon 12 of 60)	LOC108277154	XM_017489599.1	5083	PREDICTED: low-density lipoprotein receptor-related protein 2-like isoform X12
peaks149552	5.61013	Promoter (1-2kb)	LOC108277182	XM_017489675.1	-1542	PREDICTED: protocadherin alpha-C2-like isoform X1
peaks149555	10.4496	Promoter (1-2kb)	LOC108277185	XM_017489683.1	1561	PREDICTED: protocadherin alpha-2-like
peaks144287	3.46234	Intron (XM_017489972.1/LOC108277332, intron 1 of 16)	LOC108277332	XM_017489972.1	4762	PREDICTED: STE20-like serine/threonine-protein kinase
peaks18588	1.90666	Distal Intergenic	LOC108277535	LOC108277535	-3582	-
peaks18612	3.75553	Intron (LOC108277535/LOC108277535, intron 2 of 6)	LOC108277712	LOC108277712	-4050	-
peaks156081	2.45446	Intron (XM_017490174.1/LOC108277427, intron 7 of 17)	LOC108277782	XM_017490684.1	-30129	PREDICTED: dehydrogenase/reductase SDR family member 13-like
peaks158663	11.1011	Distal Intergenic	LOC108277798	XM_017490723.1	7962	PREDICTED: arf-GAP with Rho-GAP domain, ANK repeat and PH domain-containing protein 1-like
peaks151094	2.12565	Intron (XM_017491214.1/LOC108278069, intron 2 of 5)	LOC108278026	XM_017491148.1	-10456	PREDICTED: polypyrimidine tract-binding protein 1-like
peaks18589	4.22858	Promoter (<=1kb)	LOC108278068	LOC108278068	-791	-
peaks151101	4.62471	Intron (XM_017491148.1/LOC108278026, intron 13 of 15)	LOC108278079	XM_017491229.1	-7454	PREDICTED: ephrin-A2-like, partial
peaks157175	3.70906	Intron (XM_017490142.1/LOC108277410, intron 3 of 9)	LOC108278310	XM_017491585.1	110216	PREDICTED: rho GTPase-activating protein 32-like isoform X2
peaks162304	5.90903	Distal Intergenic	LOC108278435	XM_017491812.1	37193	PREDICTED: eukaryotic translation initiation factor 4E-binding protein 3-like
peaks161662	4.0139	Distal Intergenic	LOC108278482	XM_017491884.1	16727	PREDICTED: solute carrier family 22 member 6-like isoform X2
peaks161665	5.72048	Downstream (<1kb)	LOC108278482	XM_017491884.1	9158	PREDICTED: solute carrier family 22 member 6-like isoform X2
peaks161195	5.46527	Downstream (1-2kb)	LOC108278497	XM_017491921.1	27307	PREDICTED: gamma-aminobutyric acid receptor subunit alpha-6-like
peaks161177	20.1398	Distal Intergenic	LOC108278594	XR_001815351.1	11412	-
peaks161746	4.22858	Distal Intergenic	LOC108278597	XR_001815355.1	-14765	-
peaks161748	13.259	Distal Intergenic	LOC108278597	XR_001815355.1	-4852	-
peaks161750	6.03968	Promoter (2-3kb)	LOC108278597	XR_001815355.1	-2412	-
peaks161751	7.885	Promoter (1-2kb)	LOC108278597	XR_001815355.1	-1603	-
peaks160568	5.19427	Promoter (<=1kb)	LOC108278604	XM_017492054.1	213	PREDICTED: barH-like 1 homeobox protein
peaks158848	2.7004	Intron (XM_017492337.1/LOC108278772, intron 2 of 25)	LOC108278772	XM_017492337.1	3462	PREDICTED: rap guanine nucleotide exchange factor 6-like isoform X3
peaks161809	3.84822	Intron (XM_017492456.1/LOC108278835, intron 2 of 14)	LOC108278835	XM_017492457.1	-5956	PREDICTED: protein phosphatase Slingshot homolog 2-like isoform X3
peaks162428	3.42565	Promoter (<=1kb)	LOC108278883	XM_017492564.1	43	PREDICTED: leucine-rich repeat and fibronectin type-III domain-containing protein 4-like
peaks162648	2.58007	Intron (XM_017492878.1/LOC108279008, intron 17 of 22)	LOC108279110	XM_017493092.1	-189831	PREDICTED: pecanex-like protein 3 isoform X1
peaks161735	7.40518	Intron (XR_001815486.1/LOC108279265, intron 2 of 3)	LOC108279266	XM_017493366.1	8581	PREDICTED: uncharacterized protein LOC108279266
peaks162220	5.43322	Intron (XM_017493375.1/LOC108279273, intron 6 of 6)	LOC108279274	XR_001815488.1	-5709	-
peaks164290	1.86264	Distal Intergenic	LOC108279400	XR_001815502.1	-8634	-
peaks166599	38.5745	Distal Intergenic	LOC108279445	XR_001815506.1	-7411	-
peaks166600	35.5513	Distal Intergenic	LOC108279445	XR_001815506.1	-9167	-
peaks166601	7.20465	Distal Intergenic	LOC108279445	XR_001815506.1	-10961	-
peaks173757	6.42434	Downstream (1-2kb)	LOC108279482	XM_017493768.1	-3175	PREDICTED: fatty acyl-CoA reductase 1-like isoform X3
peaks166461	5.46527	Intron (XM_017493840.1/LOC108279530, intron 8 of 13)	LOC108279536	XM_017493850.1	-52168	PREDICTED: protein NLRC3-like isoform X3
peaks166430	10.4488	Distal Intergenic	LOC108279542	XM_017493874.1	21947	PREDICTED: protein NLRC3-like
peaks166279	2.91787	Distal Intergenic	LOC108279543	XM_017493875.1	-3691	PREDICTED: uncharacterized protein LOC108279543
peaks166280	1.89812	Distal Intergenic	LOC108279543	XM_017493875.1	-4428	PREDICTED: uncharacterized protein LOC108279543
peaks166287	95.7144	Distal Intergenic	LOC108279543	XM_017493875.1	-31345	PREDICTED: uncharacterized protein LOC108279543
peaks166462	18.8948	Intron (XM_017493840.1/LOC108279530, intron 8 of 13)	LOC108279546	XM_017493877.1	47497	PREDICTED: gastrula zinc finger protein XlCGF7.1-like isoform X2
peaks166463	31.8447	Intron (XM_017493840.1/LOC108279530, intron 8 of 13)	LOC108279546	XM_017493877.1	46068	PREDICTED: gastrula zinc finger protein XlCGF7.1-like isoform X2
peaks166562	3.30164	Intron (XM_017493901.1/LOC108279581, intron 6 of 9)	LOC108279547	XM_017493880.1	14840	PREDICTED: craniofacial development protein 2-like
peaks166221	7.09958	Distal Intergenic	LOC108279550	XM_017493885.1	18715	PREDICTED: zinc finger protein 383-like, partial
peaks166222	2.36817	Distal Intergenic	LOC108279555	XR_001815533.1	21737	-
peaks166223	1.87007	Distal Intergenic	LOC108279555	XR_001815533.1	18731	-
peaks166226	2.9992	Distal Intergenic	LOC108279555	XR_001815533.1	15971	-
peaks166245	30.9536	Promoter (2-3kb)	LOC108279558	XR_001815537.1	2157	-
peaks166246	11.1493	Promoter (2-3kb)	LOC108279558	XR_001815537.1	2772	-
peaks166453	3.84822	Promoter (<=1kb)	LOC108279559	XR_001815538.1	46	-
peaks166435	8.87843	Intron (XM_017493851.1/LOC108279536, intron 6 of 8)	LOC108279560	XR_001815539.1	19583	-
peaks166436	12.0489	Intron (XM_017493851.1/LOC108279536, intron 6 of 8)	LOC108279560	XR_001815539.1	17999	-
peaks166440	5.85193	Intron (XM_017493851.1/LOC108279536, intron 6 of 8)	LOC108279560	XR_001815539.1	12418	-
peaks166444	3.30502	Intron (XM_017493851.1/LOC108279536, intron 6 of 8)	LOC108279560	XR_001815539.1	7965	-
peaks166449	6.03968	Intron (XM_017493851.1/LOC108279536, intron 6 of 8)	LOC108279560	XR_001815539.1	-3261	-
peaks166412	4.1664	Promoter (<=1kb)	LOC108279563	XR_001815542.1	0	-
peaks166973	6.9375	Intron (XM_017494341.1/LOC108279829, intron 19 of 47)	LOC108279573	XR_001815551.1	151913	-
peaks167179	3.7759	Promoter (1-2kb)	LOC108279574	XM_017493894.1	-1983	PREDICTED: protein NLRC3-like
peaks173999	9.39151	Distal Intergenic	LOC108279607	XM_017493926.1	-30497	PREDICTED: uncharacterized protein LOC108279607
peaks166846	5.22297	Intron (XM_017493930.1/LOC108279613, intron 2 of 3)	LOC108279613	XM_017493930.1	65757	PREDICTED: metabotropic glutamate receptor 8-like
peaks173371	49.9563	Intron (XM_017493974.1/LOC108279645, intron 2 of 3)	LOC108279649	LOC108279649	20271	-
peaks173462	1.87523	Intron (LOC108279657/LOC108279657, intron 2 of 2)	LOC108279653	LOC108279653	3143	-
peaks173467	6.36785	Downstream (<1kb)	LOC108279656	LOC108279656	3398	-
peaks173455	2.57594	Promoter (<=1kb)	LOC108279657	LOC108279657	732	-
peaks173456	7.82675	Promoter (<=1kb)	LOC108279659	XR_001815564.1	-497	-
peaks173369	8.51855	Intron (XM_017493974.1/LOC108279645, intron 2 of 3)	LOC108279662	XR_001815567.1	-6211	-
peaks173370	41.5703	Intron (XM_017493974.1/LOC108279645, intron 2 of 3)	LOC108279662	XR_001815567.1	-8532	-
peaks168926	4.2419	Distal Intergenic	LOC108279663	XR_001815568.1	59029	-
peaks168959	14.8448	Distal Intergenic	LOC108279663	XR_001815568.1	-5831	-
peaks170391	7.6177	Distal Intergenic	LOC108279862	XM_017494422.1	122817	PREDICTED: dedicator of cytokinesis protein 4-like isoform X1
peaks168457	1.96749	Distal Intergenic	LOC108279940	XM_017494616.1	-16777	PREDICTED: poly
peaks172468	23.984	Intron (XM_017494700.1/LOC108279990, intron 2 of 107)	LOC108279990	XM_017494699.1	-5299	PREDICTED: collagen alpha-1(VII) chain-like isoform X1
peaks167327	4.86529	Distal Intergenic	LOC108280065	XM_017494825.1	-7842	PREDICTED: protein NLRC3-like isoform X1
peaks167329	7.2685	Distal Intergenic	LOC108280065	XM_017494825.1	-10554	PREDICTED: protein NLRC3-like isoform X1
peaks167330	2.67789	Distal Intergenic	LOC108280065	XM_017494825.1	-12450	PREDICTED: protein NLRC3-like isoform X1
peaks167331	5.31731	Distal Intergenic	LOC108280065	XM_017494825.1	-12980	PREDICTED: protein NLRC3-like isoform X1
peaks167333	14.8715	Distal Intergenic	LOC108280065	XM_017494825.1	-20501	PREDICTED: protein NLRC3-like isoform X1
peaks167345	2.80337	Distal Intergenic	LOC108280083	XM_017494852.1	-6642	PREDICTED: protein NLRC3-like isoform X1
peaks167168	5.90903	Promoter (1-2kb)	LOC108280104	XR_001815691.1	1270	-
peaks167145	25.7524	Distal Intergenic	LOC108280107	XR_001815692.1	18101	-
peaks167338	18.0443	Promoter (1-2kb)	LOC108280111	XR_001815696.1	1182	-
peaks167368	7.31671	Promoter (2-3kb)	LOC108280113	XR_001815698.1	-2017	-
peaks167369	13.3551	Promoter (<=1kb)	LOC108280113	XR_001815698.1	0	-
peaks21382	10.9064	Exon (XR_001815717.1/LOC108280192, exon 4 of 4)	LOC108280178	LOC108280178	-3631	-
peaks178040	3.13551	Exon (XM_017495010.1/LOC108280188, exon 8 of 10)	LOC108280188	XM_017495010.1	11527	PREDICTED: calcium-binding mitochondrial carrier protein SCaMC-1-like
peaks174370	2.12899	Promoter (1-2kb)	LOC108280247	XM_017495094.1	1072	PREDICTED: cadherin-12-like
peaks180641	2.80337	Promoter (<=1kb)	LOC108280296	XM_017495144.1	953	PREDICTED: collagen alpha-1(XI) chain-like
peaks178308	2.44193	Intron (XM_017495221.1/LOC108280341, intron 7 of 11)	LOC108280341	XM_017495222.1	34570	PREDICTED: enhancer of polycomb homolog 1-like isoform X7
peaks178158	3.84822	Intron (XM_017495235.1/LOC108280345, intron 4 of 15)	LOC108280345	XM_017495238.1	19239	PREDICTED: semaphorin-4E-like isoform X2
peaks178160	2.09725	Intron (XM_017495235.1/LOC108280345, intron 4 of 15)	LOC108280345	XM_017495238.1	31858	PREDICTED: semaphorin-4E-like isoform X2
peaks174049	1.90666	Distal Intergenic	LOC108280367	XM_017495269.1	24629	PREDICTED: rhomboid-related protein 2-like
peaks174097	7.24502	Intron (XM_017495284.1/LOC108280372, intron 1 of 13)	LOC108280372	XM_017495284.1	12914	PREDICTED: NADP-dependent malic enzyme-like
peaks174130	12.9674	Intron (XM_017495290.1/LOC108280376, intron 1 of 3)	LOC108280376	XM_017495289.1	-3803	PREDICTED: macrophage mannose receptor 1-like isoform X2
peaks176973	2.57839	Intron (XM_017495370.1/LOC108280422, intron 5 of 16)	LOC108280422	XM_017495370.1	33118	PREDICTED: neuropilin-1a-like isoform X1
peaks178716	4.57862	Intron (XM_017495136.1/LOC108280287, intron 6 of 11)	LOC108280562	XR_001815801.1	7639	-
peaks179888	6.84189	Exon (XM_017495709.1/LOC108280576, exon 3 of 10)	LOC108280576	XM_017495709.1	13412	PREDICTED: matrix metalloproteinase-16-like isoform X4
peaks175859	4.11103	Intron (XM_017495734.1/LOC108280590, intron 3 of 8)	LOC108280590	XM_017495734.1	4953	PREDICTED: cytochrome P450 2G1-like
peaks179694	4.62471	Promoter (<=1kb)	LOC108280611	XM_017495782.1	315	PREDICTED: CMRF35-like molecule 1 isoform X1
peaks179690	6.9375	Distal Intergenic	LOC108280614	XM_017495788.1	-3307	PREDICTED: polymeric immunoglobulin receptor-like
peaks179691	13.8481	Promoter (1-2kb)	LOC108280614	XM_017495788.1	-1289	PREDICTED: polymeric immunoglobulin receptor-like
peaks179692	5.90903	Intron (XM_017495788.1/LOC108280614, intron 5 of 8)	LOC108280614	XM_017495788.1	6837	PREDICTED: polymeric immunoglobulin receptor-like
peaks179693	2.18886	Distal Intergenic	LOC108280614	XM_017495788.1	10301	PREDICTED: polymeric immunoglobulin receptor-like
peaks179687	6.53108	Promoter (1-2kb)	LOC108280616	XM_017495791.1	1066	PREDICTED: polymeric immunoglobulin receptor-like
peaks179780	12.0671	Intron (XM_017496096.1/LOC108280739, intron 3 of 17)	LOC108280739	XM_017496097.1	18406	PREDICTED: calcium/calmodulin-dependent 3\\',5\\'-cyclic nucleotide phosphodiesterase 1A-like isoform X3
peaks12251	1.54937	Exon (XM_017495964.1/tbc1d17, exon 14 of 17)	LOC108280826	XM_017496263.1	4181	PREDICTED: G1/S-specific cyclin-D2-like isoform X2
peaks18628	6.84189	Promoter (2-3kb)	LOC108280985	XM_017496501.1	-2209	PREDICTED: uncharacterized protein LOC108280985
peaks18627	2.57814	Promoter (<=1kb)	LOC108280997	XR_001815865.1	-743	-
peaks135917	3.04454	Intron (XM_017487058.1/lrp1, intron 2 of 89)	lrp1	XM_017487058.1	14476	PREDICTED: prolow-density lipoprotein receptor-related protein 1 isoform X1
peaks135918	4.65968	Intron (XM_017487058.1/lrp1, intron 2 of 89)	lrp1	XM_017487058.1	11871	PREDICTED: prolow-density lipoprotein receptor-related protein 1 isoform X1
peaks135920	2.6822	Intron (XM_017487058.1/lrp1, intron 2 of 89)	lrp1	XM_017487058.1	9718	PREDICTED: prolow-density lipoprotein receptor-related protein 1 isoform X1
peaks135921	9.25074	Intron (XM_017487058.1/lrp1, intron 2 of 89)	lrp1	XM_017487058.1	5896	PREDICTED: prolow-density lipoprotein receptor-related protein 1 isoform X1
peaks128028	2.56356	Distal Intergenic	lrrtm2	XM_017484897.1	-68387	PREDICTED: leucine-rich repeat transmembrane neuronal protein 2
peaks91886	3.48378	Exon (XM_017475542.1/ltbp1, exon 10 of 30)	ltbp1	XM_017475542.1	44584	PREDICTED: latent-transforming growth factor beta-binding protein 1
peaks210159	13.5671	Distal Intergenic	mad1l1	XM_017458183.1	38709	PREDICTED: mitotic spindle assembly checkpoint protein MAD1
peaks210160	4.0337	Distal Intergenic	mad1l1	XM_017458183.1	32560	PREDICTED: mitotic spindle assembly checkpoint protein MAD1
peaks210161	38.9634	Distal Intergenic	mad1l1	XM_017458183.1	31702	PREDICTED: mitotic spindle assembly checkpoint protein MAD1
peaks210162	11.1233	Distal Intergenic	mad1l1	XM_017458183.1	30362	PREDICTED: mitotic spindle assembly checkpoint protein MAD1
peaks217174	3.84822	Intron (XM_017459171.1/map2k5, intron 3 of 21)	map2k5	XM_017459171.1	3362	PREDICTED: dual specificity mitogen-activated protein kinase kinase 5 isoform X7
peaks97139	2.77526	Promoter (1-2kb)	mef2b	XM_017477379.1	1550	PREDICTED: myocyte-specific enhancer factor 2B
peaks37957	6.34387	Intron (XM_017466551.1/megf11, intron 6 of 24)	megf11	XM_017466551.1	66601	PREDICTED: multiple epidermal growth factor-like domains protein 11 isoform X3
peaks69516	50.1431	Promoter (1-2kb)	mettl3	XM_017471978.1	1791	PREDICTED: N6-adenosine-methyltransferase 70 kDa subunit
peaks53734	2.40461	Distal Intergenic	mfsd12	XM_017466984.1	-4406	PREDICTED: major facilitator superfamily domain-containing protein 12 isoform X2
peaks81689	2.40461	Exon (XM_017474576.1/mgat4d, exon 2 of 15)	mgat4d	XM_017474576.1	6016	PREDICTED: alpha-1,3-mannosyl-glycoprotein 4-beta-N-acetylglucosaminyltransferase-like protein MGAT4D
peaks81690	2.35937	Exon (XM_017474576.1/mgat4d, exon 8 of 15)	mgat4d	XM_017474576.1	14061	PREDICTED: alpha-1,3-mannosyl-glycoprotein 4-beta-N-acetylglucosaminyltransferase-like protein MGAT4D
peaks81691	2.69901	Exon (XM_017474576.1/mgat4d, exon 10 of 15)	mgat4d	XM_017474576.1	17036	PREDICTED: alpha-1,3-mannosyl-glycoprotein 4-beta-N-acetylglucosaminyltransferase-like protein MGAT4D
peaks186010	4.52324	Promoter (2-3kb)	mkrn2	XM_017450584.1	-2907	PREDICTED: probable E3 ubiquitin-protein ligase makorin-2 isoform X3
peaks165813	7.33109	Promoter (<=1kb)	mpp1	XM_017492321.1	-765	PREDICTED: 55 kDa erythrocyte membrane protein
peaks196119	3.33538	Intron (XM_017452815.1/vps13b, intron 3 of 61)	mppe1	NM_001200903.1	43282	metallophosphoesterase 1
peaks92084	6.84189	Distal Intergenic	mrps5	XM_017475843.1	-16815	PREDICTED: 28S ribosomal protein S5, mitochondrial
peaks178658	8.89769	Intron (XM_017496379.1/rab12, intron 5 of 5)	mtcl1	XM_017495844.1	-6279	PREDICTED: microtubule cross-linking factor 1 isoform X3
peaks47630	4.52953	Exon (XM_017467806.1/qars, exon 15 of 23)	mtor	XM_017467114.1	-5510	PREDICTED: serine/threonine-protein kinase mTOR isoform X3
peaks193764	2.90896	Distal Intergenic	mtrr	XM_017453220.1	56658	PREDICTED: methionine synthase reductase
peaks59938	1.54181	Intron (XM_017470842.1/myo16, intron 11 of 35)	myo16	XM_017470842.1	62433	PREDICTED: unconventional myosin-XVI
peaks230308	578.113	Distal Intergenic	myoz2	XM_017461798.1	9398	PREDICTED: myozenin-2
peaks180832	47.0671	Distal Intergenic	nbl1	XM_017496660.1	-16851	PREDICTED: neuroblastoma suppressor of tumorigenicity 1
peaks192384	4.40584	Distal Intergenic	ncaph	XM_017451984.1	-13548	PREDICTED: condensin complex subunit 2 isoform X2
peaks194178	2.18886	3' UTR	ncoa2	XM_017453360.1	-8579	PREDICTED: nuclear receptor coactivator 2
peaks62149	14.9688	Distal Intergenic	neurod1	XM_017469208.1	-5898	PREDICTED: neurogenic differentiation factor 1
peaks232386	1.86264	Promoter (<=1kb)	nitr3	NM_001200095.1	-470	novel immune-type receptor 3 precursor
peaks232387	15.4979	Promoter (1-2kb)	nitr3	NM_001200095.1	-1482	novel immune-type receptor 3 precursor
peaks216004	16.8307	Distal Intergenic	nkd1	XM_017459315.1	-9716	PREDICTED: protein naked cuticle homolog 1 isoform X2
peaks117980	21.5303	Intron (XM_017480956.1/nol12, intron 4 of 5)	nol12	XM_017480956.1	3513	PREDICTED: nucleolar protein 12
peaks117981	29.444	Promoter (1-2kb)	nol12	XM_017480956.1	1254	PREDICTED: nucleolar protein 12
peaks183553	1.948	Intron (XM_017450098.1/LOC108254787, intron 25 of 25)	npff	XM_017496599.1	7277	PREDICTED: pro-FMRFamide-related neuropeptide FF
peaks168526	1.64085	Exon (XM_017494133.1/fgd6, exon 7 of 21)	nr2c1	XM_017494136.1	-20103	PREDICTED: nuclear receptor subfamily 2 group C member 1
peaks162830	7.885	Promoter (1-2kb)	nrg2	XM_017492566.1	1469	PREDICTED: pro-neuregulin-2, membrane-bound isoform isoform X5
peaks40880	1.97541	Intron (XM_017466169.1/edc4, intron 28 of 28)	nrn1l	XM_017465260.1	-7047	PREDICTED: neuritin-like protein
peaks192358	2.00249	3' UTR	ogfod2	XM_017452187.1	6031	PREDICTED: 2-oxoglutarate and iron-dependent oxygenase domain-containing protein 2
peaks44539	6.8907	Promoter (<=1kb)	onecut1	XM_017466034.1	332	PREDICTED: hepatocyte nuclear factor 6
peaks196445	5.0371	Distal Intergenic	osr2	XM_017452682.1	-17601	PREDICTED: protein odd-skipped-related 2 isoform X2
peaks28095	8.04059	Promoter (2-3kb)	paox	XM_017464886.1	2517	PREDICTED: peroxisomal N(1)-acetyl-spermine/spermidine oxidase
peaks48588	1.96749	Distal Intergenic	pbx3	XM_017468700.1	282528	PREDICTED: pre-B-cell leukemia transcription factor 3 isoform X7
peaks132452	8.09891	Promoter (1-2kb)	pcgf3	XM_017485374.1	1907	PREDICTED: polycomb group RING finger protein 3 isoform X2
peaks209434	4.62471	Downstream (<1kb)	pdia6	NM_001278803.1	-3858	PREDICTED: protein disulfide-isomerase A6 isoform X1
peaks77132	8.80309	Promoter (<=1kb)	phf6	XM_017474366.1	-980	PREDICTED: PHD finger protein 6 isoform X3
peaks215583	3.48378	Intron (XM_017458552.1/phkb, intron 10 of 26)	phkb	XM_017458552.1	31800	PREDICTED: phosphorylase b kinase regulatory subunit beta isoform X5
peaks47475	5.67092	Intron (XM_017467118.1/plch2, intron 2 of 22)	plch2	XM_017467120.1	-9242	PREDICTED: 1-phosphatidylinositol 4,5-bisphosphate phosphodiesterase eta-2 isoform X4
peaks37230	4.21932	Downstream (<1kb)	plekhg7	XM_017465833.1	18670	PREDICTED: pleckstrin homology domain-containing family G member 7 isoform X1
peaks84197	13.5671	Distal Intergenic	pnn	XM_017476952.1	69814	PREDICTED: pinin
peaks84201	3.8755	Distal Intergenic	pnn	XM_017476952.1	78580	PREDICTED: pinin
peaks49047	1.78682	Distal Intergenic	polb	XM_017467387.1	28275	PREDICTED: DNA polymerase beta isoform X2
peaks118035	3.00938	Promoter (<=1kb)	polr2f	XM_017480961.1	792	PREDICTED: DNA-directed RNA polymerases I, II, and III subunit RPABC2, partial
peaks118038	4.95564	Distal Intergenic	polr2f	XM_017480961.1	-7844	PREDICTED: DNA-directed RNA polymerases I, II, and III subunit RPABC2, partial
peaks118039	3.82042	Distal Intergenic	polr2f	XM_017480961.1	-10600	PREDICTED: DNA-directed RNA polymerases I, II, and III subunit RPABC2, partial
peaks118040	3.05357	Distal Intergenic	polr2f	XM_017480961.1	-12303	PREDICTED: DNA-directed RNA polymerases I, II, and III subunit RPABC2, partial
peaks118391	31.731	Intron (XM_017483337.1/polr3a, intron 15 of 29)	polr3a	XM_017483337.1	11495	PREDICTED: LOW QUALITY PROTEIN: DNA-directed RNA polymerase III subunit RPC1
peaks97292	1.86264	Intron (XM_017478809.1/polrmt, intron 4 of 20)	polrmt	XM_017478809.1	9420	PREDICTED: DNA-directed RNA polymerase, mitochondrial
peaks127145	46.4687	Intron (XM_017485290.1/LOC108274854, intron 2 of 2)	ppp1r18	XM_017485151.1	17432	PREDICTED: phostensin
peaks108454	70.7391	Intron (XM_017480301.1/pdzrn3, intron 5 of 9)	ppp4r2	XM_017479889.1	50309	PREDICTED: serine/threonine-protein phosphatase 4 regulatory subunit 2
peaks186980	2.02109	Exon (XM_017450811.1/LOC108255121, exon 9 of 9)	prdm2	XM_017450394.1	37966	PREDICTED: PR domain zinc finger protein 2
peaks100383	6.23412	Intron (XM_017478681.1/prmt3, intron 9 of 14)	prmt3	XM_017478681.1	14329	PREDICTED: protein arginine N-methyltransferase 3
peaks122422	2.48802	Distal Intergenic	prph2	XM_017482927.1	10281	PREDICTED: peripherin-2
peaks44376	1.90666	Intron (XM_017465861.1/prtg, intron 2 of 18)	prtg	XM_017465861.1	3900	PREDICTED: protogenin
peaks73657	3.39981	Promoter (2-3kb)	psma1	NM_001200504.1	-2787	proteasome subunit alpha type-1
peaks108834	2.48802	Distal Intergenic	psmf1	NM_001201271.1	-11070	proteasome inhibitor PI31 subunit
peaks73615	7.83404	Intron (XM_017471166.1/pth1r, intron 2 of 7)	pth1r	XM_017471166.1	3942	PREDICTED: parathyroid hormone/parathyroid hormone-related peptide receptor
peaks159607	4.39737	Promoter (1-2kb)	rab27b	NM_001200832.1	1754	PREDICTED: ras-related protein Rab-27B isoform X2
peaks199208	52.8288	Intron (XM_017455144.1/csmd3, intron 45 of 69)	rad21	XM_017454832.1	-97470	PREDICTED: double-strand-break repair protein rad21 homolog isoform X3
peaks9380	2.42317	Intron (XM_017488692.1/ralyl, intron 2 of 8)	ralyl	XM_017488692.1	38639	PREDICTED: RNA-binding Raly-like protein isoform X2
peaks150321	2.45758	Promoter (1-2kb)	ranbp3l	XM_017488872.1	1181	PREDICTED: ran-binding protein 3-like isoform X3
peaks206515	3.25659	Intron (XM_017456245.1/scfd2, intron 5 of 8)	rasl11b	XM_017456246.1	39030	PREDICTED: ras-like protein family member 11B
peaks19680	9.42712	Distal Intergenic	rbbp6	XM_017492322.1	33442	PREDICTED: E3 ubiquitin-protein ligase RBBP6 isoform X1
peaks187475	45.5863	Exon (XM_017451408.1/emid1, exon 4 of 16)	rhbdd3	XM_017451413.1	35283	PREDICTED: rhomboid domain-containing protein 3
peaks121031	3.677	Distal Intergenic	rhoq	XM_017484209.1	-17201	PREDICTED: rho-related GTP-binding protein RhoQ
peaks2541	4.0337	Intron (NM_001200697.1/riiad1, intron 2 of 3)	riiad1	NM_001200697.1	5179	RIIa domain-containing protein 1
peaks45807	2.31782	Intron (XM_017468797.1/rimbp2, intron 1 of 24)	rimbp2	XM_017468800.1	8018	PREDICTED: RIMS-binding protein 2 isoform X5
peaks229953	80.4665	Distal Intergenic	rnf24	XM_017460849.1	-3878	PREDICTED: RING finger protein 24 isoform X2
peaks202531	2.48802	Exon (XM_017454174.1/ptk2, exon 26 of 36)	rplp1	NM_001200102.1	18768	60S acidic ribosomal protein P1
peaks76	3.33538	Promoter (1-2kb)	rps9	XM_017449939.1	1745	40S ribosomal protein S9
peaks81613	3.48378	Distal Intergenic	rxfp1	XM_017473411.1	-44941	PREDICTED: relaxin receptor 1 isoform X3
peaks81614	2.93768	Distal Intergenic	rxfp1	XM_017473411.1	-46436	PREDICTED: relaxin receptor 1 isoform X3
peaks81621	2.09991	Exon (XM_017474945.1/LOC108269222, exon 10 of 21)	rxfp1	XM_017473411.1	-67850	PREDICTED: relaxin receptor 1 isoform X3
peaks81625	4.24943	Intron (XM_017474945.1/LOC108269222, intron 5 of 20)	rxfp1	XM_017473411.1	-78406	PREDICTED: relaxin receptor 1 isoform X3
peaks81627	28.1455	Intron (XM_017474945.1/LOC108269222, intron 4 of 20)	rxfp1	XM_017473411.1	-86858	PREDICTED: relaxin receptor 1 isoform X3
peaks81629	3.27804	Intron (XM_017474945.1/LOC108269222, intron 3 of 20)	rxfp1	XM_017473411.1	-90439	PREDICTED: relaxin receptor 1 isoform X3
peaks188451	3.05201	Distal Intergenic	sdf2l1	XM_017451506.1	8727	PREDICTED: stromal cell-derived factor 2-like protein 1 isoform X1
peaks28323	1.68841	Distal Intergenic	sfrp5	XM_017464788.1	-12865	PREDICTED: secreted frizzled-related protein 5
peaks192844	117.496	Promoter (1-2kb)	sh2b3	XM_017451733.1	-1650	PREDICTED: SH2B adapter protein 3
peaks223819	2.18886	Exon (XM_017460677.1/sh3glb2, exon 3 of 9)	sh3glb2	XM_017460677.1	15870	PREDICTED: endophilin-B2 isoform X1
peaks175686	1.86264	3' UTR	shox2	XM_017495022.1	6274	PREDICTED: short stature homeobox protein 2 isoform X2
peaks108419	3.31389	Intron (XM_017479886.1/shq1, intron 7 of 11)	shq1	XM_017479886.1	22475	PREDICTED: protein SHQ1 homolog
peaks90579	31.0299	Intron (XM_017476580.1/shtn1, intron 6 of 16)	shtn1	XM_017476580.1	21805	PREDICTED: shootin-1
peaks81677	6.49434	Promoter (2-3kb)	simc1	XM_017475160.1	2751	PREDICTED: SUMO-interacting motif-containing protein 1
peaks81678	6.5516	Promoter (1-2kb)	simc1	XM_017475160.1	1085	PREDICTED: SUMO-interacting motif-containing protein 1
peaks30039	2.42127	Distal Intergenic	six2	XM_017463070.1	13688	PREDICTED: homeobox protein SIX2
peaks46285	3.3226	Exon (XM_017467669.1/slc25a37, exon 4 of 4)	slc25a37	XM_017467669.1	8250	PREDICTED: mitoferrin-1
peaks125374	19.5988	Intron (XM_017482564.1/slc39a11, intron 3 of 9)	slc39a11	NM_001200685.1	15988	PREDICTED: zinc transporter ZIP11 isoform X1
peaks121289	2.19404	Intron (XM_017483606.1/slc9a3r1, intron 1 of 5)	slc9a3r1	XM_017483606.1	6126	PREDICTED: Na(+)/H(+) exchange regulatory cofactor NHE-RF1
peaks144517	4.80876	Distal Intergenic	smad2	XM_017489820.1	42301	PREDICTED: mothers against decapentaplegic homolog 2 isoform X2
peaks66609	3.25659	Intron (XM_017472359.1/smchd1, intron 7 of 49)	smchd1	XM_017472359.1	9587	PREDICTED: structural maintenance of chromosomes flexible hinge domain-containing protein 1
peaks163234	3.78985	Intron (XM_017493312.1/LOC108279238, intron 9 of 21)	sms	XM_017493317.1	-24693	PREDICTED: spermine synthase
peaks47195	11.5954	Distal Intergenic	snap29	NM_001200443.1	65224	synaptosomal-associated protein 29
peaks499	10.9921	Promoter (<=1kb)	sntg1	XM_017479390.1	-396	PREDICTED: gamma-1-syntrophin isoform X1
peaks17758	3.13551	Distal Intergenic	socs1	XM_017488873.1	9395	PREDICTED: suppressor of cytokine signaling 1
peaks92227	5.19147	Distal Intergenic	sox6	XM_017478071.1	191140	PREDICTED: transcription factor SOX-6 isoform X8
peaks191469	3.84822	Distal Intergenic	sra1	XM_017452592.1	-12086	PREDICTED: steroid receptor RNA activator 1
peaks185903	15.051	Intron (XM_017450504.1/stab1, intron 24 of 68)	stab1	XM_017450504.1	26475	PREDICTED: stabilin-1
peaks23166	16.6185	Intron (XM_017464064.1/stox2, intron 1 of 3)	stox2	XM_017464064.1	7754	PREDICTED: storkhead-box protein 2 isoform X2
peaks219346	50.2983	Promoter (1-2kb)	stx10	XM_017459106.1	1860	PREDICTED: syntaxin-10
peaks196164	2.48802	Intron (XM_017452815.1/vps13b, intron 3 of 61)	sycp2l	XM_017452828.1	23256	PREDICTED: synaptonemal complex protein 2-like
peaks137183	61.6583	Distal Intergenic	syde2	XM_017487360.1	-4635	PREDICTED: rho GTPase-activating protein SYDE2 isoform X3
peaks173668	12.9434	Intron (XM_017493772.1/syt1, intron 1 of 8)	syt1	XM_017493777.1	-19033	PREDICTED: synaptotagmin-1 isoform X3
peaks12010	74.7275	Promoter (<=1kb)	syt17	XM_017495374.1	667	PREDICTED: synaptotagmin-17 isoform X2
peaks116503	5.0371	Distal Intergenic	tac1	XM_017480636.1	-25121	PREDICTED: protachykinin-1 isoform X1
peaks23396	3.48378	Exon (XM_017464653.1/tapbp, exon 4 of 8)	tapbp	XM_017464652.1	3134	PREDICTED: tapasin isoform X1
peaks117928	2.18886	Exon (XM_017480793.1/LOC108272399, exon 17 of 17)	tcf20	XM_017481432.1	-24705	PREDICTED: transcription factor 20
peaks207670	7.37389	Promoter (<=1kb)	tdh	NM_001200429.1	53	L-threonine 3-dehydrogenase, mitochondrial
peaks214589	2.12565	Promoter (<=1kb)	tekt4	XM_017456895.1	478	PREDICTED: tektin-4
peaks196733	1.96749	Intron (XM_017453274.1/tmem245, intron 7 of 17)	tmem245	XM_017453274.1	8220	PREDICTED: transmembrane protein 245 isoform X2
peaks6862	5.67946	Distal Intergenic	tmem74	XM_017454245.1	4261	PREDICTED: transmembrane protein 74
peaks19427	11.5803	Intron (XM_017492062.1/tnrc6c, intron 4 of 21)	tnrc6c	XM_017492078.1	3309	PREDICTED: trinucleotide repeat-containing gene 6C protein isoform X3
peaks218244	2.12565	Promoter (1-2kb)	tp53bp1	XM_017458678.1	1707	PREDICTED: tumor suppressor p53-binding protein 1 isoform X1
peaks141578	1.74804	Promoter (1-2kb)	trappc6b	NM_001201221.1	1499	trafficking protein particle complex subunit 6b
peaks168393	1.96749	Intron (XM_017493685.1/trhde, intron 4 of 19)	trhde	XM_017493685.1	92812	PREDICTED: thyrotropin-releasing hormone-degrading ectoenzyme
peaks168397	3.00938	Intron (XM_017493685.1/trhde, intron 4 of 19)	trhde	XM_017493685.1	78200	PREDICTED: thyrotropin-releasing hormone-degrading ectoenzyme
peaks92520	16.3719	Intron (XM_017478860.1/plekha7, intron 1 of 24)	trim66	XM_017478881.1	-7560	PREDICTED: tripartite motif-containing protein 66 isoform X1
peaks14002	4.40584	Promoter (1-2kb)	trnac-gca_8	trnac-gca_8	1366	-
peaks126099	3.10464	Intron (XM_017482817.1/LOC108273545, intron 2 of 28)	trnaf-aaa	trnaf-aaa	16304	-
peaks126100	21.2389	Intron (XM_017482817.1/LOC108273545, intron 2 of 28)	trnaf-aaa	trnaf-aaa	17953	-
peaks232808	19.5097	Promoter (<=1kb)	trnag-ucc_10	trnag-ucc_10	0	-
peaks232810	8.88252	Distal Intergenic	trnag-ucc_10	trnag-ucc_10	4401	-
peaks235369	23.4931	Promoter (<=1kb)	trnai-aau_15	trnai-aau_15	46	-
peaks161288	8.68004	Promoter (2-3kb)	trnak-cuu_9	trnak-cuu_9	2858	-
peaks234639	469.067	Promoter (<=1kb)	trnak-uuu_15	trnak-uuu_15	0	-
peaks235089	269.098	Promoter (<=1kb)	trnap-agg_11	trnap-agg_11	0	-
peaks234490	20.85	Promoter (<=1kb)	trnap-agg_8	trnap-agg_8	-240	-
peaks99720	4.86351	Intron (XM_017477662.1/LOC108270762, intron 10 of 32)	trnaq-cug_1	trnaq-cug_1	14256	-
peaks118064	2.63499	Promoter (2-3kb)	trnar-ccu_4	trnar-ccu_4	-2575	-
peaks66781	2.48802	Exon (XM_017472791.1/clstn2, exon 3 of 18)	trnat-cgu_2	trnat-cgu_2	-47052	-
peaks234110	252.431	Promoter (<=1kb)	trnat-ugu_11	trnat-ugu_11	-672	-
peaks66766	57.6808	Promoter (<=1kb)	trnat-ugu_2	trnat-ugu_2	29	-
peaks232021	16.5794	Distal Intergenic	trnav-aac_8	trnav-aac_8	14097	-
peaks109313	129.937	Promoter (<=1kb)	trnaw-cca	trnaw-cca	-596	-
peaks89527	5.82027	Intron (XM_017476251.1/tssc1, intron 8 of 8)	tssc1	XM_017476251.1	37019	PREDICTED: protein TSSC1
peaks222775	24.8815	Promoter (<=1kb)	ttc33	XM_017460395.1	697	PREDICTED: tetratricopeptide repeat protein 33
peaks96078	2.157	Exon (XM_017477854.1/myo9b, exon 41 of 44)	use1	XM_017477864.1	-4880	PREDICTED: vesicle transport protein USE1
peaks168492	11.6787	Intron (XM_017494131.1/usp44, intron 2 of 7)	usp44	XM_017494131.1	6252	PREDICTED: ubiquitin carboxyl-terminal hydrolase 44
peaks206490	1.61545	Intron (XM_017455370.1/usp46, intron 2 of 8)	usp46	XM_017455370.1	6134	PREDICTED: ubiquitin carboxyl-terminal hydrolase 46
peaks194514	7.33075	5' UTR	wasf3	XM_017453906.1	5916	PREDICTED: wiskott-Aldrich syndrome protein family member 3
peaks109948	5.61013	Distal Intergenic	wbp4	XM_017482467.1	-9204	PREDICTED: WW domain-binding protein 4
peaks54319	2.29954	Promoter (2-3kb)	xpr1	XM_017467798.1	-2265	PREDICTED: xenotropic and polytropic retrovirus receptor 1
peaks165984	5.90903	3' UTR	yipf5	NM_001200554.1	3388	protein YIPF5
peaks163805	2.44302	Intron (XM_017492976.1/ncam1, intron 20 of 21)	zbtb16	XM_017492930.1	-36744	PREDICTED: zinc finger and BTB domain-containing protein 16
peaks137642	3.48378	Intron (XM_017487271.1/znf512b, intron 3 of 12)	znf512b	XM_017487265.1	-16341	PREDICTED: zinc finger protein 512B isoform X8

## Sheet: CTS+AH_vs_PBS
peak_name	peak_score	annotation	geneId	transcriptId	distanceToTSS	geneDescription
peaks18459	1.65761	Promoter (<=1kb)	adat2	XM_017460573.1	22	PREDICTED: tRNA-specific adenosine deaminase 2 isoform X2
peaks164922	2.69895	Intron (XM_017495071.1/adcy8, intron 7 of 17)	adcy8	XM_017495072.1	48690	PREDICTED: adenylate cyclase type 8 isoform X2
peaks35636	4.69134	Intron (XM_017465849.1/agk, intron 6 of 14)	agk	XM_017465849.1	3965	PREDICTED: acylglycerol kinase, mitochondrial
peaks35637	4.96409	Intron (XM_017465849.1/agk, intron 12 of 14)	agk	XM_017465849.1	8171	PREDICTED: acylglycerol kinase, mitochondrial
peaks175301	1.66978	Promoter (1-2kb)	aifm3	XM_017451881.1	-1003	PREDICTED: apoptosis-inducing factor 3
peaks209788	8.53459	Promoter (<=1kb)	ak1	XM_017460285.1	311	PREDICTED: adenylate kinase isoenzyme 1
peaks170915	1.94606	Promoter (2-3kb)	alas1	XM_017450251.1	2768	PREDICTED: 5-aminolevulinate synthase, nonspecific, mitochondrial
peaks136965	10.0312	Distal Intergenic	alcam	XM_017488892.1	-28438	PREDICTED: CD166 antigen
peaks172190	19.1124	Intron (XM_017450346.1/rnf123, intron 37 of 38)	amigo3	XM_017450353.1	-23328	PREDICTED: amphoterin-induced protein 3 isoform X1
peaks44252	3.93257	Intron (XM_017467113.1/mtor, intron 23 of 58)	angptl7	XM_017467147.1	18734	PREDICTED: angiopoietin-related protein 7
peaks210751	3.02407	Promoter (<=1kb)	apbb2	XM_017461266.1	-451	PREDICTED: amyloid beta A4 precursor protein-binding family B member 2 isoform X1
peaks67222	2.02477	Distal Intergenic	aqp4	XM_017471353.1	-46839	PREDICTED: aquaporin-4 isoform X2
peaks182035	2.30396	Intron (XM_017453759.1/pola1, intron 34 of 36)	arx	XM_017453757.1	25497	PREDICTED: homeobox protein ARX isoform X2
peaks199846	4.96409	Distal Intergenic	asf1b	XM_017458209.1	-3327	PREDICTED: histone chaperone ASF1B
peaks46798	3.37219	Intron (XR_001812792.1/grid2, intron 11 of 16)	atoh1	XM_017467229.1	-102002	PREDICTED: protein atonal homolog 1
peaks197239	10.6835	Intron (XM_017458200.1/tfdp1, intron 6 of 11)	atp4b	XM_017458202.1	10401	PREDICTED: potassium-transporting ATPase subunit beta
peaks197125	2.50906	3' UTR	atp5j	NM_001200615.1	-8380	ATP synthase-coupling factor 6, mitochondrial
peaks118038	4.00111	Promoter (1-2kb)	avl9	XM_017483517.1	1792	PREDICTED: late secretory pathway protein AVL9 homolog
peaks182752	2.50906	Promoter (1-2kb)	bloc1s5	XM_017452853.1	1974	PREDICTED: biogenesis of lysosome-related organelles complex 1 subunit 5 isoform X4
peaks176233	4.3558	Intron (XM_017452354.1/fras1, intron 21 of 74)	bmp2k	XM_017451930.1	-67045	PREDICTED: BMP-2-inducible protein kinase isoform X1
peaks41588	13.9969	Intron (XM_017466036.1/LOC108264472, intron 24 of 44)	bnc1	XM_017466062.1	-16285	PREDICTED: zinc finger protein basonuclin-1
peaks138536	2.77692	Downstream (<1kb)	brap	XM_017489073.1	14370	PREDICTED: BRCA1-associated protein
peaks153654	2.58235	Intron (XM_017493023.1/c7, intron 15 of 17)	c7	XM_017493023.1	12351	PREDICTED: complement component C7
peaks207454	4.71812	Promoter (1-2kb)	c9	XR_001811116.1	1573	PREDICTED: complement component C9
peaks171216	16.2388	Promoter (2-3kb)	camta1	XM_017450143.1	2504	PREDICTED: calmodulin-binding transcription activator 1 isoform X5
peaks171250	2.65802	Intron (XM_017450136.1/camta1, intron 2 of 21)	camta1	XM_017450143.1	80228	PREDICTED: calmodulin-binding transcription activator 1 isoform X5
peaks87853	6.01194	Promoter (1-2kb)	cant1	XM_017477878.1	1600	PREDICTED: soluble calcium-activated nucleotidase 1 isoform X3
peaks86212	3.41459	Intron (XM_017478860.1/plekha7, intron 1 of 24)	caprin1	XM_017478894.1	-15153	PREDICTED: caprin-1 isoform X2
peaks19491	2.02477	Intron (XM_017494115.1/cdc40, intron 12 of 14)	cdc40	XM_017494115.1	12367	PREDICTED: pre-mRNA-processing factor 17
peaks114183	2.62671	Exon (XM_017483812.1/llgl2, exon 11 of 26)	chac2	XM_017484037.1	-11749	PREDICTED: putative glutathione-specific gamma-glutamylcyclotransferase 2 isoform X2
peaks12645	4.19117	Promoter (<=1kb)	cln3	XM_017488608.1	-282	PREDICTED: battenin isoform X2
peaks723	4.19117	Distal Intergenic	cog7	XM_017466069.1	7807	PREDICTED: conserved oligomeric Golgi complex subunit 7
peaks187925	11.0966	Promoter (<=1kb)	col1a2	XM_017454489.1	644	PREDICTED: collagen alpha-2(I) chain isoform X2
peaks146766	1.94606	Promoter (<=1kb)	colca2	XM_017491741.1	0	PREDICTED: colorectal cancer-associated protein 2 isoform X2
peaks176997	5.6086	Promoter (<=1kb)	coq2	XM_017451781.1	0	PREDICTED: 4-hydroxybenzoate polyprenyltransferase, mitochondrial
peaks3578	4.83814	Promoter (<=1kb)	cpvl	XM_017477530.1	95	PREDICTED: probable serine carboxypeptidase CPVL
peaks185446	4.86351	Intron (XM_017455144.1/csmd3, intron 1 of 69)	csmd3	XM_017455144.1	3528	PREDICTED: CUB and sushi domain-containing protein 3
peaks170887	1.93868	Promoter (<=1kb)	ctdsp2	XM_017450549.1	-684	PREDICTED: carboxy-terminal domain RNA polymerase II polypeptide A small phosphatase 2
peaks122026	2.45428	3' UTR	cyp11a	NM_001200312.1	4535	cytochrome P450 cholesterol side chain cleavage
peaks181994	4.00049	Intron (XM_017453318.1/LOC108256437, intron 15 of 21)	dap	XM_017453689.1	-44364	PREDICTED: death-associated protein 1
peaks53157	7.44397	Promoter (2-3kb)	dbi	NM_001200813.1	2579	acyl-CoA-binding protein
peaks116442	4.25044	Distal Intergenic	dkk1	XM_017482827.1	20964	PREDICTED: dickkopf-related protein 1
peaks85065	2.68433	Intron (XM_017475379.1/dlgap2, intron 1 of 14)	dlgap2	XM_017475379.1	6243	PREDICTED: disks large-associated protein 2
peaks59552	25.3638	Promoter (1-2kb)	dnajb11	XM_017470641.1	1061	PREDICTED: dnaJ homolog subfamily B member 11 isoform X2
peaks137146	2.99533	Intron (XM_017489866.1/dyrk1a, intron 3 of 12)	dyrk1a	XM_017489867.1	6260	PREDICTED: dual specificity tyrosine-phosphorylation-regulated kinase 1A
peaks56547	4.00049	Distal Intergenic	efnb2	XM_017469779.1	96961	PREDICTED: ephrin-B2 isoform X1
peaks200810	4.9116	3' UTR	eif3j	XM_017458751.1	5640	PREDICTED: eukaryotic translation initiation factor 3 subunit J isoform X3
peaks128682	1.94606	Distal Intergenic	eif4e3	XM_017486914.1	-4819	PREDICTED: eukaryotic translation initiation factor 4E type 3
peaks76852	3.69503	Distal Intergenic	elovl6	NM_001200548.1	-6060	elongation of very long chain fatty acids protein 6
peaks190758	3.93257	Exon (XM_017455556.1/LOC108257639, exon 119 of 148)	esr1	NM_001200074.1	51902	estrogen receptor
peaks191187	1.96749	Distal Intergenic	fam184a	XM_017456767.1	-29436	PREDICTED: protein FAM184A isoform X3
peaks27218	2.83626	Intron (NM_001201270.1/fam213a, intron 5 of 5)	fam213a	NM_001201270.1	7670	peroxiredoxin-like 2A
peaks127379	1.94606	Intron (XM_017486667.1/fbxl5, intron 2 of 10)	fbxl5	XM_017486667.1	6296	PREDICTED: F-box/LRR-repeat protein 5
peaks19562	3.2788	Promoter (<=1kb)	fdft1	XM_017457944.1	162	PREDICTED: squalene synthase isoform X1
peaks19548	5.25145	Promoter (1-2kb)	fig4	XM_017460162.1	1612	PREDICTED: polyphosphoinositide phosphatase
peaks77390	22.4071	Distal Intergenic	flrt2	XM_017475412.1	20024	PREDICTED: leucine-rich repeat transmembrane protein FLRT2
peaks30153	4.19117	Intron (XM_017463466.1/macrod2, intron 5 of 18)	flrt3	XM_017463464.1	-114775	PREDICTED: leucine-rich repeat transmembrane protein FLRT3
peaks79177	3.1368	Downstream (<1kb)	foxg1	XM_017475510.1	-4400	PREDICTED: forkhead box protein G1
peaks75863	2.47736	Distal Intergenic	fstl5	XM_017473381.1	-91653	PREDICTED: follistatin-related protein 5
peaks66306	4.86351	Distal Intergenic	gabarap	XM_017472785.1	-12742	PREDICTED: gamma-aminobutyric acid receptor-associated protein
peaks183055	5.40332	Intron (XM_017453277.1/galnt1, intron 3 of 12)	galnt1	XM_017453283.1	25426	PREDICTED: polypeptide N-acetylgalactosaminyltransferase 1 isoform X4
peaks66523	24.129	Intron (XM_017472583.1/gba2, intron 4 of 15)	gba2	XM_017472583.1	10776	PREDICTED: non-lysosomal glucosylceramidase
peaks29135	4.88765	Downstream (1-2kb)	gclc	XM_017463894.1	-4133	PREDICTED: glutamate--cysteine ligase catalytic subunit
peaks106888	3.83051	Promoter (1-2kb)	gmeb1	XM_017482477.1	-1991	PREDICTED: glucocorticoid modulatory element-binding protein 1
peaks174225	2.59852	Promoter (2-3kb)	gnl3l	XM_017450971.1	2887	PREDICTED: guanine nucleotide-binding protein-like 3-like protein
peaks71098	31.9324	Intron (XM_017473696.1/gnpda2, intron 6 of 6)	gnpda2	XM_017473696.1	7689	PREDICTED: glucosamine-6-phosphate isomerase 2
peaks110491	5.78861	Distal Intergenic	gpr26	XM_017482964.1	-3790	PREDICTED: G-protein coupled receptor 26
peaks137959	3.41459	Exon (XM_017488332.1/grik1, exon 4 of 16)	grik1	XM_017488334.1	34105	PREDICTED: glutamate receptor ionotropic, kainate 1 isoform X1
peaks55486	14.4589	Promoter (<=1kb)	gtf2e1	XM_017469603.1	852	PREDICTED: general transcription factor IIE subunit 1
peaks45025	2.81505	Intron (NM_001200395.1/upb1, intron 7 of 9)	gucd1	XM_017467923.1	52763	PREDICTED: protein GUCD1 isoform X2
peaks208372	4.69134	Promoter (<=1kb)	gusb	XM_017459638.1	-960	PREDICTED: beta-glucuronidase
peaks194335	1.68979	3' UTR	henmt1	XM_017455687.1	13046	PREDICTED: small RNA 2\\'-O-methyltransferase
peaks210187	48.6812	Promoter (<=1kb)	hgsnat	XM_017460943.1	0	PREDICTED: heparan-alpha-glucosaminide N-acetyltransferase
peaks71296	4.11103	Distal Intergenic	hmmr	XM_017474771.1	90996	PREDICTED: hyaluronan mediated motility receptor isoform X2
peaks9435	1.73287	Distal Intergenic	idi1	NM_001200379.1	5672	isopentenyl-diphosphate Delta-isomerase 1
peaks176621	2.43614	Intron (XM_017451814.1/iqgap2, intron 2 of 37)	iqgap2	XM_017451814.1	13279	PREDICTED: ras GTPase-activating-like protein IQGAP2
peaks173801	7.17333	Intron (XR_001810013.1/iqsec1, intron 3 of 15)	iqsec1	XM_017450621.1	-3433	PREDICTED: IQ motif and SEC7 domain-containing protein 1 isoform X4
peaks49934	2.04503	Promoter (<=1kb)	irak1	XM_017468554.1	-875	PREDICTED: interleukin-1 receptor-associated kinase 1 isoform X4
peaks146543	6.49296	Promoter (1-2kb)	jam3	XM_017490144.1	1483	PREDICTED: junctional adhesion molecule C
peaks53265	3.57612	Distal Intergenic	kcnh7	XM_017470442.1	-35020	PREDICTED: potassium voltage-gated channel subfamily H member 7 isoform X3
peaks212104	2.04129	Intron (XM_017461539.1/kcnip2, intron 1 of 7)	kcnip2	XM_017461539.1	13583	PREDICTED: Kv channel-interacting protein 2 isoform X1
peaks29872	4.2018	Distal Intergenic	kcnk12	XM_017463330.1	-3908	PREDICTED: potassium channel subfamily K member 12
peaks113593	8.11933	Intron (XM_017484026.1/kiaa1462, intron 1 of 3)	kiaa1462	XM_017484026.1	12032	PREDICTED: junctional protein associated with coronary artery disease
peaks35615	1.68979	3' UTR	kif23	XM_017466733.1	10765	PREDICTED: kinesin-like protein KIF23 isoform X1
peaks171906	2.47736	Intron (XM_017450972.1/LOC108255204, intron 9 of 9)	klhdc7a	XM_017450973.1	-11169	PREDICTED: kelch domain-containing protein 7A
peaks193969	2.40802	Intron (XM_017456646.1/klhl29, intron 2 of 12)	klhl29	XM_017456646.1	76370	PREDICTED: kelch-like protein 29 isoform X1
peaks133199	5.95166	Exon (XM_017488832.1/slc27a4, exon 11 of 13)	lcn2	XM_017488831.1	-5677	PREDICTED: neutrophil gelatinase-associated lipocalin
peaks32704	3.21013	Exon (XM_017466537.1/LOC108264731, exon 58 of 109)	lgals4	XM_017465119.1	-48151	PREDICTED: galectin-4 isoform X2
peaks211593	3.17137	Intron (XM_017461819.1/adgrb3, intron 16 of 30)	lmbrd1	XM_017461639.1	141130	PREDICTED: probable lysosomal cobalamin transporter
peaks172144	2.59852	Exon (XM_017450342.1/lmcd1, exon 3 of 6)	lmcd1	XM_017450342.1	9445	PREDICTED: LIM and cysteine-rich domains protein 1
peaks86043	7.09958	Intron (XM_017478860.1/plekha7, intron 1 of 24)	lmo1	XM_017478932.1	8479	PREDICTED: rhombotin-1
peaks216248	5.67946	Exon (NM_001200207.1_1/LOC100304647_1, exon 3 of 3)	LOC100304647_1	NM_001200207.1_1	9193	-
peaks52129	2.50906	Distal Intergenic	LOC100305017	XM_017469925.1	-23054	PREDICTED: insulin-like growth factor-binding protein 2-B
peaks101474	3.82538	Intron (XM_017479702.1/LOC100305105, intron 2 of 5)	LOC100305105	XM_017479701.1	16501	PREDICTED: 14-3-3 protein beta/alpha-A
peaks149438	1.68979	Intron (NM_001200331.1/LOC100415908, intron 4 of 5)	LOC100415908	NM_001200331.1	3622	CD8a molecule precursor
peaks171961	52.8924	Promoter (2-3kb)	LOC108254739	XM_017450012.1	-2049	PREDICTED: transcription factor HES-5-like
peaks171965	6.2423	Promoter (<=1kb)	LOC108254749	XM_017450021.1	-792	PREDICTED: natterin-like protein
peaks174168	3.10051	Promoter (1-2kb)	LOC108254772	XM_017450070.1	1453	PREDICTED: uncharacterized protein C1orf106 homolog isoform X2
peaks171829	4.85851	Distal Intergenic	LOC108255204	XM_017450972.1	-45984	PREDICTED: immunoglobulin superfamily member 21-like
peaks174854	4.60952	Downstream (<1kb)	LOC108255399	XM_017451339.1	3702	PREDICTED: uncharacterized protein LOC108255399
peaks179331	3.93257	Promoter (<=1kb)	LOC108255415	XM_017451353.1	0	PREDICTED: uncharacterized protein LOC108255415
peaks174471	3.23458	Intron (XM_017451404.1/ap1b1, intron 19 of 21)	LOC108255467	XR_001810099.1	9977	-
peaks179182	4.69134	Exon (XM_017451649.1/LOC108255577, exon 2 of 7)	LOC108255577	XM_017451649.1	6134	PREDICTED: RLA class I histocompatibility antigen, alpha chain 11/11-like
peaks179184	5.37013	Distal Intergenic	LOC108255577	XM_017451649.1	-3051	PREDICTED: RLA class I histocompatibility antigen, alpha chain 11/11-like
peaks179338	2.59852	Promoter (<=1kb)	LOC108255609	XM_017451698.1	343	PREDICTED: uncharacterized protein LOC108255609
peaks179363	6.02331	Promoter (<=1kb)	LOC108255625	XR_001810127.1	-52	-
peaks179364	2.53034	Promoter (1-2kb)	LOC108255625	XR_001810127.1	-1152	-
peaks178252	4.69069	3' UTR	LOC108255786	XM_017451996.1	5874	PREDICTED: selenoprotein M
peaks178586	36.5507	Exon (XM_017452333.1/LOC108255945, exon 24 of 41)	LOC108255945	XM_017452337.1	19260	PREDICTED: transient receptor potential cation channel subfamily M member 6-like isoform X4
peaks178341	58.2593	Promoter (2-3kb)	LOC108256054	XM_017452548.1	2559	PREDICTED: deoxyguanosine kinase, mitochondrial-like
peaks189570	72.5948	Exon (XM_017454916.1/LOC108257284, exon 8 of 10)	LOC108256765	XM_017453971.1	13934	PREDICTED: interferon a3-like
peaks189158	3.38736	Promoter (1-2kb)	LOC108256882	XM_017454120.1	1502	PREDICTED: GTPase IMAP family member 7-like
peaks189903	5.40535	Distal Intergenic	LOC108256994	XM_017454348.1	-8830	PREDICTED: keratin, type I cytoskeletal 13-like
peaks189006	3.42833	Exon (XM_017454356.1/LOC108257003, exon 6 of 33)	LOC108257003	XM_017454358.1	16368	PREDICTED: neurogenic locus notch homolog protein 2-like isoform X2
peaks184992	71.4996	Exon (XM_017454383.1/LOC108257015, exon 8 of 17)	LOC108257015	XM_017454383.1	7837	PREDICTED: tax1-binding protein 1 homolog A-like
peaks188803	2.90907	Exon (XM_017454472.1/dgat1, exon 9 of 17)	LOC108257066	XM_017454473.1	10634	PREDICTED: cilia- and flagella-associated protein 20
peaks14959	8.48871	Promoter (<=1kb)	LOC108257112	XM_017454544.1	0	PREDICTED: probable ATP-dependent RNA helicase DDX5 isoform X2
peaks186820	2.30396	Intron (XM_017454622.1/LOC108257143, intron 8 of 16)	LOC108257143	XM_017454624.1	6876	PREDICTED: MKL/myocardin-like protein 2 isoform X2
peaks189827	3.67658	Intron (XR_001810422.1/LOC108257176, intron 12 of 12)	LOC108257178	XM_017454699.1	-3039	PREDICTED: uncharacterized protein LOC108257178
peaks187819	2.90907	Intron (XM_017454717.1/LOC108257187, intron 1 of 20)	LOC108257187	XM_017454715.1	3419	PREDICTED: engulfment and cell motility protein 1 isoform X2
peaks189571	38.604	Exon (XM_017454916.1/LOC108257284, exon 5 of 10)	LOC108257284	XM_017454916.1	4408	PREDICTED: LOW QUALITY PROTEIN: protein NLRC3-like
peaks189572	14.6468	Downstream (2-3kb)	LOC108257284	XM_017454916.1	-11418	PREDICTED: LOW QUALITY PROTEIN: protein NLRC3-like
peaks189573	12.6596	Intron (XM_017454914.1/LOC108257282, intron 13 of 13)	LOC108257286	XM_017454922.1	15299	PREDICTED: protein NLRC3-like
peaks189574	31.5264	Intron (XM_017454914.1/LOC108257282, intron 13 of 13)	LOC108257286	XM_017454922.1	12646	PREDICTED: protein NLRC3-like
peaks189575	35.4055	Intron (XM_017454914.1/LOC108257282, intron 13 of 13)	LOC108257286	XM_017454922.1	11405	PREDICTED: protein NLRC3-like
peaks189576	15.012	Exon (XM_017454922.1/LOC108257286, exon 6 of 8)	LOC108257286	XM_017454922.1	6868	PREDICTED: protein NLRC3-like
peaks189577	64.0114	Intron (XM_017454914.1/LOC108257282, intron 13 of 13)	LOC108257286	XM_017454922.1	-5583	PREDICTED: protein NLRC3-like
peaks189592	101.524	Exon (XM_017454913.1/LOC108257281, exon 7 of 10)	LOC108257291	XM_017454928.1	-9896	PREDICTED: leucine-rich repeat flightless-interacting protein 2-like
peaks189601	8.89587	Promoter (<=1kb)	LOC108257313	XR_001810434.1	0	-
peaks189602	6.13775	3' UTR	LOC108257313	XR_001810434.1	4851	-
peaks189767	10.4496	Exon (XM_017454986.1/LOC108257326, exon 6 of 9)	LOC108257326	XM_017454987.1	4450	PREDICTED: protein NLRC3-like isoform X2
peaks189768	14.1721	Exon (XM_017454986.1/LOC108257326, exon 6 of 9)	LOC108257331	XM_017454996.1	-4785	PREDICTED: protein phosphatase 1 regulatory subunit 1B-like isoform X2
peaks189769	8.60039	Exon (XM_017454986.1/LOC108257326, exon 7 of 9)	LOC108257331	XM_017454996.1	-3010	PREDICTED: protein phosphatase 1 regulatory subunit 1B-like isoform X2
peaks189770	54.155	Promoter (2-3kb)	LOC108257331	XM_017454996.1	-2354	PREDICTED: protein phosphatase 1 regulatory subunit 1B-like isoform X2
peaks189934	16.4925	Distal Intergenic	LOC108257378	XM_017455098.1	-6513	PREDICTED: WAS/WASL-interacting protein family member 2-like isoform X1
peaks189937	4.15096	Promoter (<=1kb)	LOC108257378	XM_017455098.1	0	PREDICTED: WAS/WASL-interacting protein family member 2-like isoform X1
peaks185271	8.53459	Promoter (2-3kb)	LOC108257461	XM_017455260.1	-2925	PREDICTED: cell adhesion molecule 4-like isoform X2
peaks195404	1.51181	Distal Intergenic	LOC108257535	XM_017455398.1	-3701	PREDICTED: forkhead box C1-B-like
peaks190422	33.9349	Distal Intergenic	LOC108257555	XM_017455424.1	-5775	PREDICTED: kinesin-like protein KIF26A
peaks195487	3.66009	Intron (XM_017455439.1/LOC108257564, intron 4 of 5)	LOC108257564	XM_017455441.1	-5606	PREDICTED: leucine-rich repeat and fibronectin type-III domain-containing protein 2-like
peaks190935	4.57101	Intron (XM_017455759.1/LOC108257752, intron 13 of 13)	LOC108257755	XM_017455765.1	-3651	PREDICTED: dual specificity protein phosphatase 23-like
peaks192458	2.90907	Intron (XM_017455778.1/LOC108257765, intron 3 of 8)	LOC108257765	XM_017455779.1	4280	PREDICTED: cytochrome P450 2J2-like isoform X2
peaks195234	1.68979	Intron (XM_017455822.1/LOC108257785, intron 3 of 27)	LOC108257785	XM_017455822.1	6094	PREDICTED: arf-GAP with SH3 domain, ANK repeat and PH domain-containing protein 2-like
peaks194926	5.09343	Intron (XR_001810531.1/LOC108257809, intron 2 of 6)	LOC108257809	XM_017455872.1	-6883	PREDICTED: GTPase IMAP family member 4-like isoform X6
peaks194929	10.9977	Intron (XR_001810529.1/LOC108257807, intron 5 of 7)	LOC108257810	XR_001810532.1	-5068	-
peaks194984	9.84783	Promoter (1-2kb)	LOC108257959	XM_017456139.1	1358	PREDICTED: mitotic checkpoint serine/threonine-protein kinase BUB1 beta-like isoform X1
peaks190116	9.02823	Promoter (<=1kb)	LOC108258225	XM_017456752.1	-47	PREDICTED: zinc finger protein 34-like
peaks196691	5.5103	Distal Intergenic	LOC108258309	XR_001810640.1	108445	-
peaks196692	4.37636	Distal Intergenic	LOC108258309	XR_001810640.1	106139	-
peaks196693	4.96409	Distal Intergenic	LOC108258309	XR_001810640.1	101472	-
peaks196592	3.08775	Distal Intergenic	LOC108258322	XM_017456876.1	-9885	PREDICTED: Krueppel-like factor 7
peaks196489	4.80876	Distal Intergenic	LOC108258368	XM_017456982.1	16166	PREDICTED: homeobox protein engrailed-1-B-like
peaks199822	4.57101	Promoter (<=1kb)	LOC108258435	XM_017457053.1	-232	PREDICTED: B-cell receptor CD22-like isoform X3
peaks198632	7.11299	Distal Intergenic	LOC108258506	XM_017457191.1	-18363	PREDICTED: uncharacterized protein LOC108258506 isoform X2
peaks200039	14.9732	Promoter (2-3kb)	LOC108258809	XM_017457747.1	-2438	PREDICTED: microfibril-associated glycoprotein 4-like
peaks196656	6.98002	Distal Intergenic	LOC108258873	XM_017457840.1	68215	PREDICTED: receptor tyrosine-protein kinase erbB-4-like
peaks197354	5.44726	Intron (XM_017458021.1/LOC108258954, intron 6 of 6)	LOC108258955	XM_017458023.1	3906	PREDICTED: cell surface A33 antigen-like isoform X3
peaks195735	2.5692	Promoter (2-3kb)	LOC108258977	XR_001810789.1	2627	PREDICTED: lecithin retinol acyltransferase-like
peaks196989	2.21919	Intron (XR_001810798.1/LOC108259028, intron 2 of 4)	LOC108259028	XR_001810798.1	3615	-
peaks204450	3.23458	Intron (XR_001810859.1/LOC108259253, intron 2 of 4)	LOC108259253	XR_001810859.1	4715	-
peaks204453	7.57652	Distal Intergenic	LOC108259253	XR_001810860.1	-4862	-
peaks204459	2.21257	Promoter (1-2kb)	LOC108259446	XM_017458970.1	-1087	PREDICTED: CD276 antigen homolog
peaks204671	2.13136	Promoter (2-3kb)	LOC108259457	XR_001810894.1	-2967	-
peaks204147	2.38483	Intron (XM_017458996.1/LOC108259477, intron 2 of 43)	LOC108259477	XM_017458996.1	34089	PREDICTED: low-density lipoprotein receptor-related protein 1B-like
peaks204245	13.9554	Intron (XM_017459006.1/LOC108259481, intron 1 of 21)	LOC108259481	XM_017459004.1	-4885	PREDICTED: contactin-associated protein-like 5 isoform X5
peaks204021	1.51419	Intron (XM_017459126.1/LOC108259538, intron 3 of 3)	LOC108259538	XR_001810917.1	-5742	PREDICTED: CD276 antigen homolog
peaks204177	29.698	Promoter (<=1kb)	LOC108259555	XR_001810934.1	0	-
peaks205913	7.11299	Promoter (2-3kb)	LOC108259695	XR_001810988.1	2464	-
peaks205980	2.02477	Distal Intergenic	LOC108259935	XM_017459756.1	-3024	PREDICTED: uncharacterized protein LOC108259935 isoform X4
peaks207997	13.3035	Promoter (<=1kb)	LOC108259962	XM_017459818.1	0	PREDICTED: upstream stimulatory factor 1-like isoform X1
peaks205553	3.24899	Promoter (<=1kb)	LOC108260015	XR_001811041.1	70	-
peaks169	4.19117	Promoter (1-2kb)	LOC108260130	XM_017460203.1	-1486	PREDICTED: heat shock factor protein 5-like
peaks209994	1.90131	Promoter (1-2kb)	LOC108260215	XR_001811093.1	-1091	-
peaks206121	3.75553	Distal Intergenic	LOC108260311	XR_001811124.1	-8055	-
peaks208413	1.68979	Promoter (<=1kb)	LOC108260398	XM_017460668.1	-589	PREDICTED: 4-hydroxyphenylpyruvate dioxygenase
peaks210621	4.45174	Distal Intergenic	LOC108260565	XM_017460951.1	-5857	PREDICTED: neuronal acetylcholine receptor subunit non-alpha-3-like
peaks210259	10.9977	Promoter (<=1kb)	LOC108260691	XM_017461138.1	-13	PREDICTED: stimulated by retinoic acid gene 6 protein homolog
peaks210184	2.50906	Promoter (1-2kb)	LOC108260693	XM_017461140.1	-1589	PREDICTED: intelectin-like
peaks211721	3.62047	Intron (XM_017461303.1/col19a1, intron 46 of 47)	LOC108260768	XM_017461305.1	81871	PREDICTED: collagen alpha-1(IX) chain-like isoform X3
peaks211097	2.76603	Promoter (1-2kb)	LOC108260833	XM_017461462.1	-1158	PREDICTED: fibroblast growth factor-binding protein 2-like
peaks211130	2.31869	Exon (XM_017461614.1/LOC108260905, exon 7 of 14)	LOC108260905	XM_017461615.1	7472	PREDICTED: tyrosine-protein phosphatase non-receptor type 9-like isoform X2
peaks213719	2.21919	3' UTR	LOC108261007	XM_017461811.1	6420	PREDICTED: leukotriene B4 receptor 1-like
peaks214391	3.47376	Intron (XM_017461864.1/LOC108261048, intron 9 of 13)	LOC108261048	XM_017461864.1	6268	PREDICTED: carboxy-terminal kinesin 2-like
peaks214760	4.39694	Promoter (<=1kb)	LOC108261088	XM_017461956.1	479	-
peaks214941	23.1614	Distal Intergenic	LOC108261137	XR_001811341.1	-7728	-
peaks215300	24.8662	Promoter (<=1kb)	LOC108261218	XR_001811400.1	531	-
peaks215489	12.6596	Promoter (1-2kb)	LOC108261273	XM_017462178.1	-1340	PREDICTED: uncharacterized protein LOC108261273
peaks215490	3.75553	Promoter (<=1kb)	LOC108261273	XM_017462178.1	-310	PREDICTED: uncharacterized protein LOC108261273
peaks215556	4.80541	Distal Intergenic	LOC108261289	XR_001811426.1	6433	-
peaks215595	18.2443	Exon (XM_017462203.1/LOC108261302, exon 10 of 11)	LOC108261302	XM_017462203.1	4598	PREDICTED: uncharacterized protein LOC108261302 isoform X1
peaks215597	22.8957	Promoter (<=1kb)	LOC108261302	XM_017462203.1	0	PREDICTED: uncharacterized protein LOC108261302 isoform X1
peaks215599	32.3695	Promoter (1-2kb)	LOC108261302	XM_017462209.1	-1310	PREDICTED: uncharacterized protein LOC108261302 isoform X1
peaks215602	2.57814	Promoter (<=1kb)	LOC108261305	XM_017462218.1	916	-
peaks215604	7.60218	Promoter (1-2kb)	LOC108261306	XR_001811429.1	-1476	-
peaks215605	11.5359	Promoter (<=1kb)	LOC108261306	XR_001811429.1	-497	-
peaks215732	41.4564	Distal Intergenic	LOC108261352	XM_017462255.1	15092	-
peaks215821	3.25659	Promoter (<=1kb)	LOC108261400	XM_017462292.1	200	PREDICTED: deleted in malignant brain tumors 1 protein-like, partial
peaks215924	4.96409	Promoter (1-2kb)	LOC108261442	XR_001811494.1	-1971	-
peaks215948	10.4496	Distal Intergenic	LOC108261450	XR_001811498.1	-3106	-
peaks215957	4.28114	Promoter (1-2kb)	LOC108261455	XR_001811503.1	1215	-
peaks216038	87.7062	Distal Intergenic	LOC108261490	XR_001811507.1	-7951	-
peaks216134	3.62047	Promoter (2-3kb)	LOC108261528	XR_001811525.1	2075	-
peaks216336	10.7917	Distal Intergenic	LOC108261586	XM_017462422.1	-5446	-
peaks216406	7.4413	Distal Intergenic	LOC108261616	XR_001811560.1	5943	-
peaks216492	8.11933	Promoter (1-2kb)	LOC108261656	XR_001811576.1	-1201	-
peaks216582	12.0931	Promoter (2-3kb)	LOC108261688	XR_001811590.1	-2666	-
peaks216603	35.2279	Promoter (<=1kb)	LOC108261695	XM_017462507.1	0	PREDICTED: uncharacterized protein LOC108261695 isoform X2
peaks216700	10.4496	Promoter (<=1kb)	LOC108261736	XR_001811617.1	12	-
peaks216701	4.86351	Promoter (<=1kb)	LOC108261736	XR_001811617.1	-262	-
peaks216734	26.2265	Promoter (<=1kb)	LOC108261748	XM_017462550.1	0	PREDICTED: histone H2B-like, partial
peaks217271	83.9668	Promoter (<=1kb)	LOC108261950	XR_001811718.1	-62	-
peaks217403	5.09343	Promoter (<=1kb)	LOC108262005	XR_001811741.1	367	-
peaks30917	3.37648	Intron (XM_017462790.1/LOC108262175, intron 1 of 8)	LOC108262175	XM_017462799.1	58333	PREDICTED: pro-neuregulin-3, membrane-bound isoform-like isoform X3
peaks217947	22.1123	Promoter (<=1kb)	LOC108262194	XM_017462801.1	185	-
peaks218496	60.1847	Promoter (<=1kb)	LOC108262377	XR_001811864.1	131	-
peaks30448	1.79713	Intron (XR_001812004.1/LOC108262758, intron 4 of 4)	LOC108262755	XR_001812000.1	20027	-
peaks275	8.59424	Distal Intergenic	LOC108262770	XM_017463089.1	-13617	PREDICTED: uncharacterized protein LOC108262770
peaks26711	2.05038	Promoter (<=1kb)	LOC108263306	XR_001812135.1	-391	-
peaks28668	2.21919	Distal Intergenic	LOC108263311	XM_017463982.1	-15706	PREDICTED: cystatin-F-like
peaks5259	3.00363	Distal Intergenic	LOC108263362	XR_001812148.1	-54578	-
peaks30038	2.81505	Distal Intergenic	LOC108263653	XM_017464688.1	35812	PREDICTED: sprouty-related, EVH1 domain-containing protein 2-like, partial
peaks21207	3.87821	Promoter (2-3kb)	LOC108263797	XM_017464952.1	-2608	PREDICTED: uncharacterized protein LOC108263797 isoform X2
peaks37987	4.00049	Intron (XM_017465381.1/LOC108264078, intron 56 of 71)	LOC108263897	XR_001812283.1	6272	-
peaks32633	2.8949	Distal Intergenic	LOC108263914	XR_001812289.1	-53745	-
peaks39496	12.0931	Distal Intergenic	LOC108263937	XM_017465165.1	84277	PREDICTED: leucine-rich repeat-containing protein 4-like
peaks36847	10.9064	Distal Intergenic	LOC108264017	XR_001812321.1	-28933	-
peaks39360	5.26194	Intron (XM_017465386.1/LOC108264083, intron 7 of 29)	LOC108264083	XM_017465386.1	16401	PREDICTED: protein piccolo-like
peaks39364	7.60218	Intron (XM_017465386.1/LOC108264083, intron 7 of 29)	LOC108264083	XM_017465386.1	30540	PREDICTED: protein piccolo-like
peaks40608	24.944	Exon (XM_017465389.1/LOC108264088, exon 7 of 12)	LOC108264088	XM_017465389.1	18594	PREDICTED: tyrosine-protein kinase CSK
peaks40905	1.92531	Exon (XM_017465414.1/LOC108264112, exon 6 of 6)	LOC108264112	XM_017465414.1	3008	PREDICTED: extracellular calcium-sensing receptor-like
peaks41255	1.83328	Distal Intergenic	LOC108264142	XM_017465446.1	26926	PREDICTED: low choriolytic enzyme-like
peaks38717	4.00049	Distal Intergenic	LOC108264206	XR_001812346.1	276912	-
peaks35967	53.9281	Distal Intergenic	LOC108264221	XR_001812356.1	-41985	-
peaks41593	3.47376	Intron (XM_017466036.1/LOC108264472, intron 29 of 44)	LOC108264501	XM_017466104.1	-6122	PREDICTED: hepatoma-derived growth factor-related protein 3 isoform X2
peaks32915	6.61121	Promoter (<=1kb)	LOC108264701	XM_017466467.1	-187	PREDICTED: uncharacterized protein LOC108264701
peaks32924	11.5359	Promoter (1-2kb)	LOC108264704	XM_017466473.1	-1330	PREDICTED: interferon-induced transmembrane protein 3-like
peaks38517	1.96749	Intron (XM_017466671.1/LOC108264797, intron 9 of 24)	LOC108264797	XM_017466672.1	8950	PREDICTED: hydrocephalus-inducing protein homolog isoform X6
peaks33331	4.68535	Distal Intergenic	LOC108264860	XM_017466797.1	5210	PREDICTED: zinc finger protein 36, C3H1 type-like 1
peaks49976	1.80503	Intron (XM_017466976.1/LOC108264963, intron 3 of 15)	LOC108264963	XM_017466976.1	9366	PREDICTED: sodium- and chloride-dependent taurine transporter-like isoform X2
peaks50212	6.29167	Distal Intergenic	LOC108265090	XR_001812610.1	27832	-
peaks50229	4.2256	Promoter (<=1kb)	LOC108265143	XM_017467281.1	-21	PREDICTED: protein FAM78B-like
peaks45472	2.90907	Intron (XM_017467359.1/ralgps1, intron 16 of 20)	LOC108265174	XM_017467306.1	-40371	PREDICTED: uncharacterized protein LOC108265174
peaks50576	5.94208	Promoter (<=1kb)	LOC108265205	XM_017467332.1	-249	PREDICTED: voltage-dependent R-type calcium channel subunit alpha-1E-like, partial
peaks50691	41.5061	Promoter (2-3kb)	LOC108265319	XM_017467507.1	-2140	PREDICTED: choline/ethanolaminephosphotransferase 1-like
peaks46140	68.6371	Distal Intergenic	LOC108265577	XM_017468093.1	20829	PREDICTED: coiled-coil domain-containing protein 74A-like
peaks2163	6.09459	Downstream (2-3kb)	LOC108265691	XM_017468298.1	10500	PREDICTED: uncharacterized protein LOC108265691
peaks48007	3.82538	Promoter (1-2kb)	LOC108265744	XM_017468386.1	-1818	PREDICTED: epidermal growth factor receptor kinase substrate 8-like protein 3 isoform X2
peaks43493	3.47376	Promoter (1-2kb)	LOC108265754	XM_017468413.1	1044	PREDICTED: RNA-binding protein 39-like
peaks47806	2.47137	Promoter (1-2kb)	LOC108265943	XM_017468823.1	1784	PREDICTED: calreticulin-like
peaks51861	7.11299	Promoter (<=1kb)	LOC108266082	XM_017469074.1	39	PREDICTED: uncharacterized protein LOC108266082
peaks53550	2.77526	Promoter (<=1kb)	LOC108266189	XR_001812832.1	-797	-
peaks57418	7.4413	Distal Intergenic	LOC108266295	XR_001812857.1	-17436	-
peaks58935	3.1368	Promoter (<=1kb)	LOC108266558	XM_017470035.1	143	PREDICTED: CD209 antigen-like protein E
peaks55724	48.7487	Promoter (<=1kb)	LOC108266567	XM_017470053.1	0	PREDICTED: nectin-3-like isoform X2
peaks54376	5.94208	Intron (XM_017470624.1/LOC108266838, intron 3 of 3)	LOC108266838	XM_017470624.1	4754	PREDICTED: ES1 protein homolog, mitochondrial-like
peaks62627	1.91038	Promoter (<=1kb)	LOC108267069	XM_017470999.1	-794	PREDICTED: ephrin type-B receptor 3-like
peaks68302	19.863	Downstream (<1kb)	LOC108267073	XM_017471012.1	19092	PREDICTED: uncharacterized protein LOC108267073
peaks68292	10.5885	Exon (XM_017471073.1/LOC108267106, exon 6 of 11)	LOC108267106	XM_017471073.1	8331	PREDICTED: LOW QUALITY PROTEIN: uncharacterized protein LOC108267106
peaks68294	24.5531	Intron (XM_017471073.1/LOC108267106, intron 7 of 10)	LOC108267106	XM_017471073.1	10893	PREDICTED: LOW QUALITY PROTEIN: uncharacterized protein LOC108267106
peaks68295	3.56739	Intron (XM_017471073.1/LOC108267106, intron 7 of 10)	LOC108267106	XM_017471073.1	12099	PREDICTED: LOW QUALITY PROTEIN: uncharacterized protein LOC108267106
peaks68298	5.04106	Intron (XM_017471073.1/LOC108267106, intron 8 of 10)	LOC108267106	XM_017471073.1	17836	PREDICTED: LOW QUALITY PROTEIN: uncharacterized protein LOC108267106
peaks68299	21.9887	Exon (XM_017471073.1/LOC108267106, exon 9 of 11)	LOC108267106	XM_017471073.1	18617	PREDICTED: LOW QUALITY PROTEIN: uncharacterized protein LOC108267106
peaks66761	10.4323	Intron (XM_017471266.1/LOC108267273, intron 16 of 22)	LOC108267277	XM_017471289.1	-36395	PREDICTED: calpain-1 catalytic subunit-like
peaks66715	10.9977	Promoter (1-2kb)	LOC108267292	XR_001813053.1	1852	-
peaks66805	4.80876	Intron (XM_017471265.1/LOC108267272, intron 17 of 40)	LOC108267297	XR_001813059.1	16733	-
peaks66806	4.00049	Intron (XM_017471265.1/LOC108267272, intron 17 of 40)	LOC108267297	XR_001813059.1	11309	-
peaks66738	4.19117	Promoter (<=1kb)	LOC108267300	XR_001813064.1	196	-
peaks66757	5.37013	Promoter (<=1kb)	LOC108267301	XR_001813065.1	-376	-
peaks66714	20.9212	Promoter (2-3kb)	LOC108267304	XR_001813068.1	2766	-
peaks67332	7.57652	Promoter (<=1kb)	LOC108267319	XM_017471341.1	0	PREDICTED: ubiquitin carboxyl-terminal hydrolase 29-like
peaks60513	2.34474	Distal Intergenic	LOC108267349	LOC108267349	30186	-
peaks62846	9.09368	Promoter (1-2kb)	LOC108267475	XM_017471566.1	-1139	PREDICTED: beta-1,3-galactosyltransferase 2-like
peaks65764	6.21876	Promoter (<=1kb)	LOC108267493	XM_017471590.1	0	PREDICTED: uncharacterized protein LOC108267493 isoform X4
peaks64118	3.24337	Intron (XM_017471599.1/LOC108267499, intron 7 of 19)	LOC108267500	XR_001813132.1	38924	-
peaks63281	1.68979	Exon (XM_017471640.1/LOC108267517, exon 4 of 18)	LOC108267516	XM_017471633.1	50388	PREDICTED: uncharacterized protein LOC108267516
peaks62665	6.25039	Promoter (2-3kb)	LOC108267626	XM_017471889.1	2405	PREDICTED: phospholipid scramblase 1-like
peaks66139	2.59246	Intron (XM_017472006.1/LOC108267683, intron 1 of 14)	LOC108267683	XM_017472006.1	11797	PREDICTED: arrestin red cell-like
peaks63041	2.50906	Intron (XM_017472058.1/LOC108267713, intron 9 of 10)	LOC108267713	XM_017472058.1	5020	PREDICTED: putative ferric-chelate reductase 1
peaks66402	4.84846	Promoter (1-2kb)	LOC108267929	XM_017472491.1	1561	PREDICTED: butyrophilin subfamily 2 member A2-like isoform X22
peaks66311	4.39694	Exon (XM_017472512.1/LOC108267932, exon 2 of 7)	LOC108267932	XM_017472512.1	3147	PREDICTED: E3 ubiquitin-protein ligase TRIM39-like isoform X2
peaks66315	4.48046	Exon (XM_017472511.1/LOC108267932, exon 6 of 8)	LOC108267932	XM_017472507.1	4520	PREDICTED: E3 ubiquitin-protein ligase TRIM39-like isoform X2
peaks66312	4.00049	Promoter (<=1kb)	LOC108267936	XM_017472522.1	-864	PREDICTED: E3 ubiquitin-protein ligase TRIM39-like
peaks66314	3.75553	Intron (XM_017472507.1/LOC108267932, intron 2 of 7)	LOC108267936	XM_017472522.1	-16045	PREDICTED: E3 ubiquitin-protein ligase TRIM39-like
peaks67862	7.09958	5' UTR	LOC108268217	XM_017473049.1	4665	PREDICTED: titin-like isoform X12
peaks68009	4.86351	Intron (XM_017473020.1/LOC108268206, intron 4 of 27)	LOC108268234	XM_017473090.1	-3693	PREDICTED: E3 ubiquitin-protein ligase TRIM39-like isoform X1
peaks67725	22.6747	Promoter (2-3kb)	LOC108268261	XM_017473132.1	-2744	PREDICTED: E3 ubiquitin/ISG15 ligase TRIM25-like
peaks76673	2.77526	Distal Intergenic	LOC108268400	XM_017473348.1	-61203	PREDICTED: leucine-rich repeat and immunoglobulin-like domain-containing nogo receptor-interacting protein 2
peaks68731	7.07723	Intron (XM_017473548.1/LOC108268522, intron 8 of 38)	LOC108268522	XM_017473548.1	34058	PREDICTED: LOW QUALITY PROTEIN: A-kinase anchor protein 13-like
peaks10496	12.7422	Downstream (2-3kb)	LOC108268696	XR_001813367.1	-5628	-
peaks76905	2.50906	Intron (XM_017473834.1/LOC108268714, intron 8 of 9)	LOC108268714	XM_017473834.1	4520	PREDICTED: alcohol dehydrogenase class-3-like isoform X2
peaks76155	5.61709	Distal Intergenic	LOC108268758	LOC108268758	3080	-
peaks76989	98.5523	Distal Intergenic	LOC108268930	XR_001813390.1	-30694	-
peaks72819	10.1855	Distal Intergenic	LOC108268932	XM_017474301.1	-15669	PREDICTED: peroxisome proliferator-activated receptor gamma coactivator 1-beta-like isoform X1
peaks76026	3.23458	Exon (XM_017474576.1/mgat4d, exon 13 of 15)	LOC108269057	XM_017474577.1	18372	PREDICTED: short coiled-coil protein B
peaks76608	24.6932	Intron (XM_017474645.1/LOC108269087, intron 1 of 1)	LOC108269087	XM_017474645.1	9969	PREDICTED: alpha-1A adrenergic receptor-like
peaks2835	1.94606	Promoter (2-3kb)	LOC108269140	XM_017474757.1	-2133	PREDICTED: solute carrier family 2, facilitated glucose transporter member 1-like
peaks76468	3.72798	Distal Intergenic	LOC108269220	XM_017474939.1	226941	PREDICTED: protocadherin-10-like isoform X1
peaks75979	2.13567	Intron (XM_017474945.1/LOC108269222, intron 3 of 20)	LOC108269222	XM_017474945.1	83053	PREDICTED: A disintegrin and metalloproteinase with thrombospondin motifs 2-like isoform X3
peaks75981	2.30396	Intron (XM_017474945.1/LOC108269222, intron 3 of 20)	LOC108269222	XM_017474945.1	73533	PREDICTED: A disintegrin and metalloproteinase with thrombospondin motifs 2-like isoform X3
peaks75982	7.80939	Intron (XM_017474945.1/LOC108269222, intron 3 of 20)	LOC108269222	XM_017474945.1	67176	PREDICTED: A disintegrin and metalloproteinase with thrombospondin motifs 2-like isoform X3
peaks75983	10.5662	Intron (XM_017474945.1/LOC108269222, intron 3 of 20)	LOC108269222	XM_017474945.1	54051	PREDICTED: A disintegrin and metalloproteinase with thrombospondin motifs 2-like isoform X3
peaks75988	2.90907	Intron (XM_017474945.1/LOC108269222, intron 2 of 20)	LOC108269222	XM_017474945.1	39716	PREDICTED: A disintegrin and metalloproteinase with thrombospondin motifs 2-like isoform X3
peaks75989	4.29938	Intron (XM_017474945.1/LOC108269222, intron 2 of 20)	LOC108269222	XM_017474945.1	37037	PREDICTED: A disintegrin and metalloproteinase with thrombospondin motifs 2-like isoform X3
peaks75991	3.10527	Intron (XM_017474945.1/LOC108269222, intron 2 of 20)	LOC108269222	XM_017474945.1	26548	PREDICTED: A disintegrin and metalloproteinase with thrombospondin motifs 2-like isoform X3
peaks75997	2.90907	Intron (XM_017474945.1/LOC108269222, intron 2 of 20)	LOC108269222	XM_017474945.1	8724	PREDICTED: A disintegrin and metalloproteinase with thrombospondin motifs 2-like isoform X3
peaks76000	3.4688	Promoter (<=1kb)	LOC108269222	XM_017474944.1	-725	PREDICTED: A disintegrin and metalloproteinase with thrombospondin motifs 2-like isoform X3
peaks74501	2.47727	Promoter (1-2kb)	LOC108269308	XM_017475104.1	1150	PREDICTED: uncharacterized protein LOC108269308 isoform X1
peaks68804	2.65888	Intron (XM_017475136.1/LOC108269325, intron 3 of 16)	LOC108269325	XM_017475136.1	49232	PREDICTED: NT-3 growth factor receptor-like isoform X1
peaks76016	2.13941	Exon (XM_017475197.1/LOC108269363, exon 6 of 12)	LOC108269364	XM_017475198.1	-5791	PREDICTED: uncharacterized protein LOC108269364
peaks76017	21.6179	Promoter (1-2kb)	LOC108269364	XM_017475198.1	-1682	PREDICTED: uncharacterized protein LOC108269364
peaks76018	8.05308	Promoter (<=1kb)	LOC108269364	XM_017475198.1	53	PREDICTED: uncharacterized protein LOC108269364
peaks76007	2.90907	Distal Intergenic	LOC108269372	XM_017475214.1	25618	PREDICTED: CCR4-NOT transcription complex subunit 6-like
peaks76008	6.25834	Distal Intergenic	LOC108269372	XM_017475214.1	16886	PREDICTED: CCR4-NOT transcription complex subunit 6-like
peaks76009	9.55747	Exon (XM_017475214.1/LOC108269372, exon 8 of 11)	LOC108269372	XM_017475214.1	3667	PREDICTED: CCR4-NOT transcription complex subunit 6-like
peaks76010	13.0115	Promoter (<=1kb)	LOC108269372	XM_017475213.1	0	PREDICTED: CCR4-NOT transcription complex subunit 6-like
peaks84376	8.53459	Exon (XM_017476809.1/LOC108270284, exon 12 of 20)	LOC108269587	XM_017475530.1	-11839	PREDICTED: cytosolic phospholipase A2 zeta-like
peaks79677	3.26202	Intron (XM_017475565.1/LOC108269610, intron 4 of 19)	LOC108269631	XM_017475602.1	-26504	PREDICTED: cytoglobin-2-like
peaks85286	1.89422	Intron (XM_017475649.1/aim1, intron 1 of 21)	LOC108269696	XR_001813524.1	-14287	-
peaks78087	37.7969	Exon (XM_017475675.1/LOC108269705, exon 8 of 8)	LOC108269718	XM_017475697.1	-11336	PREDICTED: kinesin-like protein KIF2A
peaks78088	15.6207	Intron (XR_001813528.1/LOC108269705, intron 8 of 12)	LOC108269718	XM_017475697.1	-12066	PREDICTED: kinesin-like protein KIF2A
peaks78089	7.4413	Intron (XR_001813528.1/LOC108269705, intron 8 of 12)	LOC108269718	XM_017475697.1	-13348	PREDICTED: kinesin-like protein KIF2A
peaks82124	2.04912	Distal Intergenic	LOC108269756	XM_017475739.1	-5653	PREDICTED: ADP-dependent glucokinase-like
peaks78329	3.47376	Intron (XM_017476587.1/LOC108270174, intron 5 of 9)	LOC108270175	XR_001813634.1	-9179	-
peaks84760	2.90907	Distal Intergenic	LOC108270226	XM_017476681.1	-4461	PREDICTED: up-regulator of cell proliferation-like
peaks84836	2.12163	Promoter (1-2kb)	LOC108270416	XM_017477091.1	1208	PREDICTED: formin-2-like
peaks89863	2.6929	Distal Intergenic	LOC108270666	XR_001813724.1	19041	-
peaks93142	7.20517	Exon (XM_017479045.1/LOC108271440, exon 10 of 13)	LOC108270753	XM_017477647.1	-13173	PREDICTED: NACHT, LRR and PYD domains-containing protein 3-like isoform X1
peaks93143	6.36674	Exon (XM_017479045.1/LOC108271440, exon 8 of 13)	LOC108270753	XM_017477647.1	-15376	PREDICTED: NACHT, LRR and PYD domains-containing protein 3-like isoform X1
peaks93144	6.08066	Intron (XM_017479045.1/LOC108271440, intron 7 of 12)	LOC108270753	XM_017477647.1	-18180	PREDICTED: NACHT, LRR and PYD domains-containing protein 3-like isoform X1
peaks93145	4.16408	Intron (XM_017479045.1/LOC108271440, intron 7 of 12)	LOC108270753	XM_017477647.1	-22555	PREDICTED: NACHT, LRR and PYD domains-containing protein 3-like isoform X1
peaks93146	2.97528	Intron (XM_017479045.1/LOC108271440, intron 7 of 12)	LOC108270753	XM_017477647.1	-24448	PREDICTED: NACHT, LRR and PYD domains-containing protein 3-like isoform X1
peaks93147	49.9607	Intron (XM_017479045.1/LOC108271440, intron 7 of 12)	LOC108270753	XM_017477647.1	-25706	PREDICTED: NACHT, LRR and PYD domains-containing protein 3-like isoform X1
peaks92929	20.1897	Downstream (2-3kb)	LOC108270831	XM_017477782.1	6218	PREDICTED: uncharacterized protein LOC108270831
peaks6920	5.78861	Promoter (1-2kb)	LOC108270904	XM_017477920.1	-1885	PREDICTED: collagen alpha-6(VI) chain-like
peaks89601	3.88918	Exon (XM_017478439.1/LOC108271131, exon 5 of 10)	LOC108271131	XM_017478439.1	3139	PREDICTED: lipoprotein lipase-like isoform X1
peaks10719	1.92531	Promoter (<=1kb)	LOC108271179	XR_001813815.1	-195	-
peaks89116	1.9735	Distal Intergenic	LOC108271204	XM_017478590.1	116288	PREDICTED: major facilitator superfamily domain-containing protein 8-like isoform X3
peaks85954	4.51612	3' UTR	LOC108271364	XR_001813831.1	-9102	-
peaks86140	1.94606	Promoter (<=1kb)	LOC108271365	XR_001813832.1	291	-
peaks94813	15.6207	Exon (XR_001813883.1/LOC108271676, exon 2 of 2)	LOC108271672	XR_001813878.1	-4702	-
peaks94793	8.8232	Promoter (2-3kb)	LOC108271674	XR_001813881.1	2700	-
peaks94819	9.92121	Intron (XM_017479317.1/LOC108271638, intron 9 of 12)	LOC108271676	XR_001813883.1	-13694	-
peaks101663	21.4612	Promoter (1-2kb)	LOC108271707	XM_017479432.1	-1014	PREDICTED: E3 ubiquitin-protein ligase UBR2-like
peaks100039	4.86351	Promoter (2-3kb)	LOC108271722	XR_001813918.1	2149	-
peaks101331	5.23636	Distal Intergenic	LOC108271800	XM_017479579.1	-19136	PREDICTED: protein FAM65C-like
peaks101332	4.86351	Distal Intergenic	LOC108271800	XM_017479579.1	-17101	PREDICTED: protein FAM65C-like
peaks101339	8.65041	Intron (XM_017479579.1/LOC108271800, intron 9 of 22)	LOC108271800	XR_001813937.1	20597	PREDICTED: protein FAM65C-like
peaks101377	3.41459	Intron (XR_001813940.1/LOC108271806, intron 2 of 2)	LOC108271801	XM_017479580.1	-3541	PREDICTED: uncharacterized protein LOC108271801
peaks94126	3.07449	Promoter (<=1kb)	LOC108271832	XM_017479661.1	-392	PREDICTED: bridging integrator 2-like
peaks99809	1.82788	Intron (XM_017480051.1/tox2, intron 5 of 9)	LOC108272005	XR_001813969.1	-56102	-
peaks96789	1.78328	Intron (XM_017479528.1/LOC108271779, intron 5 of 9)	LOC108272013	XR_001813971.1	-70538	-
peaks99098	1.93405	Intron (XM_017480115.1/LOC108272033, intron 2 of 10)	LOC108272033	XM_017480115.1	8056	PREDICTED: solute carrier family 2, facilitated glucose transporter member 1-like
peaks100105	11.5877	Distal Intergenic	LOC108272039	XR_001813976.1	39609	-
peaks100106	7.60218	Distal Intergenic	LOC108272039	XR_001813976.1	39049	-
peaks100107	58.9974	Distal Intergenic	LOC108272039	XR_001813976.1	36859	-
peaks100118	2.72572	Promoter (2-3kb)	LOC108272039	XR_001813976.1	2975	-
peaks99726	3.00725	Promoter (<=1kb)	LOC108272192	XR_001814008.1	926	-
peaks95426	3.88865	Distal Intergenic	LOC108272266	XM_017480578.1	11319	PREDICTED: regulator of G-protein signaling 4-like
peaks105246	6.09459	Distal Intergenic	LOC108272380	XM_017480768.1	-20560	PREDICTED: GTP-binding protein Rhes-like
peaks103277	3.08775	Distal Intergenic	LOC108272418	XM_017480834.1	68894	PREDICTED: transmembrane protein 182-like
peaks109887	1.94606	Distal Intergenic	LOC108272419	XM_017480836.1	11796	PREDICTED: uncharacterized protein LOC108272419
peaks107683	2.25536	Downstream (2-3kb)	LOC108272426	XM_017480844.1	41564	PREDICTED: neurexophilin-1
peaks109704	3.25659	Distal Intergenic	LOC108272474	XM_017480894.1	4542	PREDICTED: uncharacterized protein LOC108272474
peaks110041	27.7867	Distal Intergenic	LOC108272486	XM_017480916.1	-4689	PREDICTED: interferon-induced very large GTPase 1-like
peaks110045	97.8565	Distal Intergenic	LOC108272487	XM_017480917.1	-11793	PREDICTED: interferon-induced very large GTPase 1-like
peaks108471	4.44547	Intron (XM_017481045.1/LOC108272567, intron 5 of 16)	LOC108272584	XR_001814086.1	22169	-
peaks108472	1.7616	Intron (XM_017481045.1/LOC108272567, intron 5 of 16)	LOC108272584	XR_001814086.1	21392	-
peaks108476	3.47376	Intron (XM_017481045.1/LOC108272567, intron 3 of 16)	LOC108272584	XR_001814086.1	12471	-
peaks102284	6.02915	Promoter (2-3kb)	LOC108272601	XM_017481094.1	-2600	PREDICTED: oxidative stress-induced growth inhibitor 2-like
peaks109890	8.0505	Promoter (<=1kb)	LOC108272745	XM_017481433.1	221	PREDICTED: uncharacterized protein LOC108272745 isoform X1
peaks109286	4.39694	Distal Intergenic	LOC108272806	XM_017481570.1	-9083	PREDICTED: envoplakin-like
peaks109342	16.2388	Intron (XM_017481594.1/LOC108272815, intron 5 of 10)	LOC108272864	XR_001814171.1	-28054	-
peaks109345	3.47376	Intron (XM_017481594.1/LOC108272815, intron 5 of 10)	LOC108272864	XR_001814171.1	-11005	-
peaks109347	5.04753	Intron (XM_017481594.1/LOC108272815, intron 5 of 10)	LOC108272864	XR_001814171.1	-4697	-
peaks109348	5.27038	Promoter (2-3kb)	LOC108272864	XR_001814171.1	-2698	-
peaks109329	9.53133	Intron (XM_017481594.1/LOC108272815, intron 5 of 10)	LOC108272867	XR_001814175.1	-14309	-
peaks109336	9.53133	Intron (XM_017481594.1/LOC108272815, intron 5 of 10)	LOC108272867	XR_001814175.1	8550	-
peaks109059	3.23458	Intron (XM_017481681.1/LOC100526730, intron 17 of 17)	LOC108272879	XR_001814188.1	4581	-
peaks107007	3.01169	Intron (XM_017481851.1/LOC108272957, intron 3 of 5)	LOC108272957	XM_017481851.1	11675	PREDICTED: ubiquitin-conjugating enzyme E2 E2-like
peaks109880	8.21549	Distal Intergenic	LOC108273052	XM_017482010.1	8698	PREDICTED: retinal cone rhodopsin-sensitive cGMP 3\\',5\\'-cyclic phosphodiesterase subunit gamma-like isoform X2
peaks105835	1.94606	Promoter (2-3kb)	LOC108273334	XM_017482504.1	-2106	PREDICTED: non-syndromic hearing impairment protein 5 homolog
peaks116361	2.05621	Intron (XM_017482601.1/LOC108273410, intron 2 of 33)	LOC108273410	XM_017482600.1	33971	PREDICTED: protocadherin-15-like isoform X2
peaks116415	4.4901	Intron (XM_017482601.1/LOC108273410, intron 24 of 33)	LOC108273411	XR_001814295.1	-40453	-
peaks117036	1.67907	Distal Intergenic	LOC108273468	XM_017482696.1	100478	PREDICTED: tubulin alpha-1A chain-like
peaks110434	3.57612	Intron (XM_017482960.1/LOC108273610, intron 13 of 14)	LOC108273612	XM_017482963.1	4449	PREDICTED: uncharacterized protein LOC108273612 isoform X2
peaks113260	3.75553	Intron (XM_017483119.1/LOC108273705, intron 1 of 11)	LOC108273705	XM_017483120.1	-19888	PREDICTED: cadherin-12-like
peaks118142	2.82582	Intron (XM_017483293.1/LOC108273772, intron 1 of 18)	LOC108273772	XM_017483293.1	5250	PREDICTED: uncharacterized protein LOC108273772
peaks118145	6.3878	Promoter (<=1kb)	LOC108273772	XM_017483293.1	656	PREDICTED: uncharacterized protein LOC108273772
peaks118147	3.24696	Promoter (<=1kb)	LOC108273774	XM_017483296.1	-650	PREDICTED: 7-methylguanosine phosphate-specific 5\\'-nucleotidase-like isoform X1
peaks118148	101.836	Promoter (<=1kb)	LOC108273774	XM_017483297.1	0	PREDICTED: 7-methylguanosine phosphate-specific 5\\'-nucleotidase-like isoform X1
peaks118149	30.8481	Promoter (<=1kb)	LOC108273774	XM_017483295.1	138	PREDICTED: 7-methylguanosine phosphate-specific 5\\'-nucleotidase-like isoform X1
peaks118126	6.45907	Intron (XM_017483290.1/LOC108273771, intron 11 of 18)	LOC108273776	XR_001814367.1	-5779	-
peaks111919	2.35075	Intron (XM_017483396.1/LOC108273823, intron 21 of 22)	LOC108273822	XM_017483395.1	-9715	PREDICTED: putative pre-mRNA-splicing factor ATP-dependent RNA helicase DHX32 isoform X1
peaks110245	9.40319	Distal Intergenic	LOC108273864	XM_017483502.1	-6561	PREDICTED: uncharacterized protein LOC108273864
peaks117962	2.42163	Promoter (1-2kb)	LOC108273929	XM_017483630.1	1074	PREDICTED: zinc finger protein 629-like
peaks114989	4.69134	Promoter (<=1kb)	LOC108273995	XM_017483742.1	-290	PREDICTED: protein shisa-9B-like isoform X1
peaks113679	3.24982	Promoter (<=1kb)	LOC108274016	XR_001814400.1	-309	PREDICTED: casein kinase I
peaks15423	3.82538	Distal Intergenic	LOC108274063	XR_001814409.1	-8824	-
peaks122133	2.59852	Intron (XM_017484664.1/LOC108274474, intron 3 of 19)	LOC108274474	XM_017484664.1	15975	PREDICTED: copine-8-like
peaks123975	11.2878	Distal Intergenic	LOC108274483	XM_017484677.1	-23472	PREDICTED: kyphoscoliosis peptidase-like
peaks124710	43.1086	Promoter (<=1kb)	LOC108274642	XM_017484859.1	-200	PREDICTED: von Willebrand factor A domain-containing protein 5A-like isoform X1
[truncated: 166 more rows]
