# Supplementary material for: The early function of cortisol in liver during Aeromonas hydrophila infection: Dynamics of the transcriptome and accessible chromatin landscapes
Source: Front Immunol. 2022 Dec 1;13:989075. doi: 10.3389/fimmu.2022.989075 (PMC9751032; doi:10.3389/fimmu.2022.989075)
Supplement: Supplementary file 9 [file Table_6.xlsx]

## Sheet: Sheet1
gene_ID	SHORT NAME	annotation	transcriptId	geneDescription
ablim3	ablim3	Intron (XM_017475108.1/ablim3, intron 4 of 23)	XM_017475114.1	PREDICTED: actin-binding LIM protein 3 isoform X7
cadps	cadps	Promoter (<=1kb)	XM_017450609.1	PREDICTED: calcium-dependent secretion activator 1 isoform X10
cep350	cep350	Promoter (<=1kb)	XM_017467761.1	PREDICTED: centrosome-associated protein 350 isoform X4
chst13	chst13	Exon (XM_017480033.1/txnrd3, exon 12 of 16)	XM_017480034.1	PREDICTED: carbohydrate sulfotransferase 13 isoform X2
efnb2	efnb2	Distal Intergenic	XM_017469779.1	PREDICTED: ephrin-B2 isoform X1
eif3e	eif3e	Promoter (<=1kb)	XM_017476924.1	PREDICTED: eukaryotic translation initiation factor 3 subunit E
eif3m	eif3m	Promoter (<=1kb)	NM_001201295.1	eukaryotic translation initiation factor 3 subunit M
epor	epor	Intron (XM_017483061.1/rab3d, intron 3 of 4)	XM_017459354.1	PREDICTED: erythropoietin receptor
fam222a	fam222a	Distal Intergenic	XR_001810111.1	PREDICTED: protein FAM222A isoform X2
fbxo33	fbxo33	Downstream (1-2kb)	XM_017475993.1	PREDICTED: F-box only protein 33
fsbp	fsbp	Promoter (<=1kb)	XM_017468261.1	PREDICTED: fibrinogen silencer-binding protein
gclc	gclc	Downstream (1-2kb)	XM_017463894.1	PREDICTED: glutamate--cysteine ligase catalytic subunit
hes1	hes1	Promoter (<=1kb)	XM_017480605.1	PREDICTED: transcription factor HES-1
hsf2	hsf2	Promoter (<=1kb)	XM_017456146.1	PREDICTED: heat shock factor protein 2
hsp90b1	hsp90b1	Promoter (<=1kb)	XM_017494265.1	PREDICTED: endoplasmin
hspa5	hspa5	Promoter (<=1kb)	XM_017460312.1	PREDICTED: 78 kDa glucose-regulated protein
kcnq5	kcnq5	Intron (XM_017464352.1/rims1, intron 16 of 28)	XM_017464360.1	PREDICTED: potassium voltage-gated channel subfamily KQT member 5 isoform X1
klf11	klf11	Promoter (<=1kb)	XM_017456089.1	PREDICTED: Krueppel-like factor 11
klhl24	klhl24	Promoter (<=1kb)	XM_017496138.1	PREDICTED: kelch-like protein 24
lhfpl3	lhfpl3	Intron (XM_017493975.1/lhfpl3, intron 1 of 3)	XM_017493975.1	PREDICTED: lipoma HMGIC fusion partner-like 3 protein
LOC108254772	C1orf106	Promoter (1-2kb)	XM_017450070.1	PREDICTED: uncharacterized protein C1orf106 homolog isoform X2
LOC108255678	TNFRSF10B	Intron (XM_017451208.1/unc5d, intron 2 of 16)	XM_017451802.1	PREDICTED: tumor necrosis factor receptor superfamily member 10B-like isoform X4
LOC108255775	ZFAND5	Promoter (<=1kb)	XM_017451974.1	PREDICTED: AN1-type zinc finger protein 5-like
LOC108256133	TRIM39	Distal Intergenic	XM_017452699.1	PREDICTED: E3 ubiquitin-protein ligase TRIM39-like isoform X2
LOC108256604	Klf10	Promoter (<=1kb)	XM_017453652.1	PREDICTED: Krueppel-like factor 10
LOC108257678	PTGER2	Distal Intergenic	XR_001810497.1	PREDICTED: prostaglandin E2 receptor EP2 subtype-like
LOC108257959	BUB1B	Promoter (1-2kb)	XM_017456139.1	PREDICTED: mitotic checkpoint serine/threonine-protein kinase BUB1 beta-like isoform X1
LOC108259355		Distal Intergenic	XM_017458777.1	PREDICTED: uncharacterized protein LOC108259355
LOC108260323	MBD2	Promoter (<=1kb)	XM_017460518.1	PREDICTED: methyl-CpG-binding domain protein 2-like
LOC108260991	FOS	Promoter (<=1kb)	XM_017461789.1	PREDICTED: proto-oncogene c-Fos-like
LOC108261168		Promoter (<=1kb)	XR_001811361.1	ncRNA
LOC108263214	MGST1	Promoter (<=1kb)	XM_017463797.1	PREDICTED: microsomal glutathione S-transferase 3-like
LOC108264679	GRAMD1B	Intron (XM_017466433.1/LOC108264679, intron 3 of 21)	XM_017466436.1	PREDICTED: GRAM domain-containing protein 1B-like isoform X3
LOC108264860	ZFP36L1	Distal Intergenic	XM_017466797.1	PREDICTED: zinc finger protein 36, C3H1 type-like 1
LOC108267237	MFSD14B	Promoter (1-2kb)	XM_017471229.1	PREDICTED: hippocampus abundant transcript 1 protein-like
LOC108268932	PPARGC1B	Intron (XM_017474300.1/LOC108268932, intron 1 of 12)	XM_017474300.1	PREDICTED: peroxisome proliferator-activated receptor gamma coactivator 1-beta-like isoform X1
LOC108269166		Promoter (<=1kb)	XM_017474795.1	PREDICTED: uncharacterized protein LOC108269166 isoform X3
LOC108270429		Promoter (<=1kb)	XM_017477121.1	PREDICTED: uncharacterized protein LOC108270429 isoform X2
LOC108271022	MIDN	Promoter (<=1kb)	XM_017478178.1	PREDICTED: midnolin-like
LOC108271364		3' UTR	XR_001813831.1	ncRNA
LOC108271693	Tbc1d8	Distal Intergenic	XM_017479407.1	PREDICTED: TBC1 domain family member 8-like isoform X3
LOC108271954	NOS1AP	Intron (XM_017479943.1/LOC108271954, intron 3 of 9)	XM_017479943.1	PREDICTED: carboxyl-terminal PDZ ligand of neuronal nitric oxide synthase protein-like
LOC108272033	SLC2A1	Intron (XM_017480115.1/LOC108272033, intron 2 of 10)	XM_017480115.1	PREDICTED: solute carrier family 2, facilitated glucose transporter member 1-like
LOC108272109	Csmd1	Intron (XM_017480405.1/magi3, intron 1 of 21)	XM_017480299.1	PREDICTED: CUB and sushi domain-containing protein 1-like isoform X2
LOC108272166	MIER1	Intron (XM_017480176.1/LOC108272060, intron 8 of 11)	XM_017480412.1	PREDICTED: mesoderm induction early response protein 1-like isoform X2
LOC108272481	GIMAP7	Exon (XM_017480902.1/LOC108272481, exon 5 of 6)	XM_017480902.1	PREDICTED: GTPase IMAP family member 7-like
LOC108272580	PTP4A3	Promoter (<=1kb)	XM_017481065.1	PREDICTED: protein tyrosine phosphatase type IVA 3-like
LOC108273161	CITED3b	Distal Intergenic	XM_017482215.1	PREDICTED: cbp/p300-interacting transactivator 3-like
LOC108274367	leg1	Promoter (<=1kb)	XM_017484506.1	PREDICTED: legumain-like
LOC108274846	MCL1	Distal Intergenic	XM_017485279.1	PREDICTED: induced myeloid leukemia cell differentiation protein Mcl-1-like
LOC108274974	MOB2	Promoter (2-3kb)	XM_017485452.1	PREDICTED: MOB kinase activator 2-like isoform X1
LOC108275864	AGAP1	Promoter (1-2kb)	XM_017486917.1	PREDICTED: arf-GAP with GTPase, ANK repeat and PH domain-containing protein 1-like isoform X2
LOC108276457	RNF114	Intron (XM_017488142.1/LOC108276457, intron 6 of 6)	XM_017488142.1	PREDICTED: E3 ubiquitin-protein ligase RNF114-like
LOC108276838		Promoter (<=1kb)	XR_001814990.1	ncRNA
LOC108278119	amotl2a	Promoter (<=1kb)	XM_017491299.1	PREDICTED: angiomotin-like 2a
LOC108278239		Promoter (<=1kb)	XR_001815296.1	ncRNA
LOC108278332	ZBTB16	Promoter (<=1kb)	XM_017491637.1	PREDICTED: zinc finger and BTB domain-containing protein 16-A-like
LOC108278482	SLC22A6	Distal Intergenic	XM_017491884.1	PREDICTED: solute carrier family 22 member 6-like isoform X2
LOC108278814	Kif4	Promoter (<=1kb)	XM_017492436.1	PREDICTED: chromosome-associated kinesin KIF4-like
LOC108279084	NECTIN3	Intron (XM_017493049.1/LOC108279084, intron 1 of 5)	XM_017493049.1	PREDICTED: nectin-3-like protein
LOC108279351	GABRG2	Intron (XM_017493534.1/LOC108279351, intron 3 of 9)	XM_017493537.1	PREDICTED: gamma-aminobutyric acid receptor subunit gamma-2-like isoform X3
LOC108280119	IFI44L	Intron (XM_017494902.1/LOC108280129, intron 8 of 8)	XM_017494882.1	PREDICTED: interferon-induced protein 44-like
LOC108280169	cathepsin Z	Promoter (<=1kb)	XM_017494975.1	PREDICTED: cathepsin Z-like
LOC108280463	GBP1	Promoter (<=1kb)	XM_017495451.1	PREDICTED: guanylate-binding protein 1-like
maml2	maml2	Intron (XM_017491057.1/maml2, intron 1 of 4)	XM_017491057.1	PREDICTED: mastermind-like protein 2
mcm3	mcm3	Promoter (<=1kb)	XM_017456660.1	PREDICTED: DNA replication licensing factor MCM3
mfsd12	mfsd12	Distal Intergenic	XM_017466984.1	PREDICTED: major facilitator superfamily domain-containing protein 12 isoform X2
mfsd14a	mfsd14a	Promoter (<=1kb)	XM_017477834.1	PREDICTED: hippocampus abundant transcript 1 protein
mmp16	mmp16	Promoter (2-3kb)	XM_017474648.1	PREDICTED: matrix metalloproteinase-16 isoform X1
naf1	naf1	Promoter (<=1kb)	XM_017494260.1	PREDICTED: H/ACA ribonucleoprotein complex non-core subunit NAF1 isoform X1
nagk	nagk	Promoter (<=1kb)	NM_001200445.1	PREDICTED: N-acetyl-D-glucosamine kinase isoform X1
ncapg2	ncapg2	Intron (XM_017473020.1/LOC108268206, intron 4 of 27)	XM_017473021.1	PREDICTED: condensin-2 complex subunit G2
nkd2	nkd2	Promoter (<=1kb)	XM_017453762.1	PREDICTED: protein naked cuticle homolog 2
nr4a3	nr4a3	Promoter (<=1kb)	XM_017453774.1	PREDICTED: nuclear receptor subfamily 4 group A member 3 isoform X2
nrip1	nrip1	Distal Intergenic	XM_017491428.1	PREDICTED: nuclear receptor-interacting protein 1
pitpna	pitpna	Promoter (<=1kb)	XM_017490642.1	PREDICTED: phosphatidylinositol transfer protein alpha isoform
psma3	psma3	Promoter (<=1kb)	NM_001200518.1	proteasome subunit alpha type-3
rl10	rl10	Promoter (<=1kb)	NM_001200110.1	60S ribosomal protein L10
rps6kl1	rps6kl1	Promoter (<=1kb)	XM_017476567.1	PREDICTED: ribosomal protein S6 kinase-like 1 isoform X2
sdf2l1	sdf2l1	Distal Intergenic	XM_017451506.1	PREDICTED: stromal cell-derived factor 2-like protein 1 isoform X1
sfrp5	sfrp5	Distal Intergenic	XM_017464788.1	PREDICTED: secreted frizzled-related protein 5
slc37a2	slc37a2	Promoter (<=1kb)	XM_017460609.1	PREDICTED: glucose-6-phosphate exchanger SLC37A2
sox13	sox13	Intron (XM_017450843.1/sox13, intron 10 of 14)	XM_017450843.1	PREDICTED: transcription factor SOX-13 isoform X5
st6galnac3	st6galnac3	Intron (XM_017473249.1/st6galnac3, intron 1 of 4)	XM_017473249.1	PREDICTED: alpha-N-acetylgalactosaminide alpha-2,6-sialyltransferase 3 isoform X1
tmbim1	tmbim1	Promoter (<=1kb)	XM_017482064.1	PREDICTED: protein lifeguard 3
tmlhe	tmlhe	Promoter (<=1kb)	XM_017492324.1	PREDICTED: trimethyllysine dioxygenase, mitochondrial isoform X2
tnip2	tnip2	Downstream (1-2kb)	XM_017465052.1	PREDICTED: TNFAIP3-interacting protein 2 isoform X2
ubb	ubb	Promoter (<=1kb)	XM_017459630.1	PREDICTED: polyubiquitin-B isoform X1
ube2c	ube2c	Promoter (<=1kb)	NM_001200488.1	ubiquitin-conjugating enzyme E2 C
usf3	usf3	Promoter (<=1kb)	XM_017453300.1	PREDICTED: basic helix-loop-helix domain-containing protein USF3
zbtb16	zbtb16	Intron (XM_017492976.1/ncam1, intron 20 of 21)	XM_017492930.1	PREDICTED: zinc finger and BTB domain-containing protein 16
zfp36l2	zfp36l2	Intron (XM_017463655.1/thada, intron 32 of 39)	XM_017463261.1	PREDICTED: zinc finger protein 36, C3H1 type-like 2
